# Supplementary material for: Genome-wide identification and expression profiling of glutathione transferase gene family under multiple stresses and hormone treatments in wheat (Triticum aestivum L.)
Source: BMC Genomics. 2019 Dec 16;20:986. doi: 10.1186/s12864-019-6374-x (PMC6916456; doi:10.1186/s12864-019-6374-x)
Supplement: Supplementary file 2 — Additional file 2. The detailed information of 330 TaGST genes. The information of 330 TaGST genes including gene name, accession number, chromosomal location, phylogenetic cluster, MW and PI was displayed. [file 12864_2019_6374_MOESM2_ESM.xlsx]

## Sheet: Sheet1
Additional file 2. The detailed information of 330 TaGST genes.
No.	Gene name	Accession number	Chr. No.	Start position (bp)	End Position (bp)	Length (aa)	Molecular Weight (kDa)	Isoelectric Point	Phylogenetic cluster
		IWGSC RefSeq v1.1
1	TaDHAR1	TraesCS1A02G045700.1	1A	27249156	27253937	311	33703.8	8.92	DHAR
2	TaDHAR2	TraesCS7A02G190700.1	7A	148480258	148494419	263	28883.2	8.34	DHAR
3	TaDHAR3	TraesCS1B02G059100.1	1B	41739634	41745027	241	26360.3	5.9	DHAR
4	TaDHAR4	TraesCS7B02G095600.2	7B	109918651	109941511	263	28864.2	6.84	DHAR
5	TaDHAR5	TraesCS7D02G191700.1	7D	147002014	147014202	263	28911.3	8.34	DHAR
6	TaEF1G1	TraesCS6A02G186000.1	6A	219634791	219636978	423	48051.5	6.69	EF1G
7	TaEF1G2	TraesCS7A02G362900.1	7A	537058890	537062386	413	46804.9	6.18	EF1G
8	TaEF1G3	TraesCS6B02G215000.1	6B	290684155	290686390	423	48176.7	6.08	EF1G
9	TaEF1G4	TraesCS7B02G266300.1	7B	488704154	488707440	408	46348.4	7.02	EF1G
10	TaEF1G5	TraesCS7D02G360200.2	7D	463038117	463041530	413	46835.9	6.18	EF1G
11	TaGSTL1	TraesCS4A02G103700.1	4A	117280692	117283678	241	26529.5	5.95	lambda
12	TaGSTL2	TraesCS4A02G103800.1	4A	117284159	117286389	243	27114	5.21	lambda
13	TaGSTL3	TraesCS4A02G103900.2	4A	117333630	117338226	325	36199.6	9.13	lambda
14	TaGSTL4	TraesCS4A02G104300.1	4A	117703712	117705630	244	27083.2	5.65	lambda
15	TaGSTL5	TraesCS7A02G455000.1	7A	650081213	650083036	246	27246.1	5.32	lambda
16	TaGSTL6	TraesCS4B02G199700.1	4B	428190800	428192680	243	27080	5.35	lambda
17	TaGSTL7	TraesCS4B02G200000.1	4B	428409361	428411985	296	33082.9	8.76	lambda
18	TaGSTL8	TraesCS4B02G200100.1	4B	428457935	428460165	311	34043.9	5.78	lambda
19	TaGSTL9	TraesCS4D02G200700.1	4D	348035439	348037376	244	27095.1	5.38	lambda
20	TaGSTL10	TraesCS4D02G201100.1	4D	348295286	348299866	301	33334.2	8.76	lambda
21	TaGSTL11	TraesCS4D02G201200.2	4D	348301038	348303318	245	27213.1	5.21	lambda
22	TaGSTL12	TraesCS4D02G201300.1	4D	348303886	348306659	242	26899.9	5.52	lambda
23	TaGSTL13	TraesCS7D02G444000.1	7D	564620238	564624144	233	25918.6	8.72	lambda
24	TaGSTL14	TraesCSU02G231100.1	Un	341934880	341936707	247	27128.9	4.98	lambda
25	TaGSTT1	TraesCS5B02G572400.2	5B	712906764	712911412	302	33640.1	9.37	theta
26	TaGSTT2	TraesCS7B02G000300.1	7B	113161	115194	235	26472.8	9.04	theta
27	TaGSTT3	TraesCS5D02G563900.1	5D	562652890	562654901	242	27158.6	9.04	theta
28	TaGSTZ1	TraesCS5A02G051800.1	5A	46714472	46717317	222	24757.6	6.31	zeta
29	TaGSTZ2	TraesCS5A02G302900.1	5A	512231889	512235077	213	23713.3	5.65	zeta
30	TaGSTZ3	TraesCS5A02G303000.2	5A	512235234	512237706	222	24801.5	5.58	zeta
31	TaGSTZ4	TraesCS7A02G468400.1	7A	664471626	664475121	213	23978.7	5.54	zeta
32	TaGSTZ5	TraesCS5B02G055900.1	5B	62023691	62026164	220	24564.3	5.81	zeta
33	TaGSTZ6	TraesCS5B02G057800.1	5B	63546854	63549458	222	24669.5	6.09	zeta
34	TaGSTZ7	TraesCS5B02G303200.3	5B	487605993	487608748	285	31934	5.52	zeta
35	TaGSTZ8	TraesCS5B02G303300.2	5B	487609137	487611623	222	24838.5	5.95	zeta
36	TaGSTZ9	TraesCS7B02G370000.1	7B	634833900	634836802	213	24075.8	5.74	zeta
37	TaGSTZ10	TraesCS5D02G062900.1	5D	58504722	58507298	222	24645.3	6.42	zeta
38	TaGSTZ11	TraesCS5D02G309700.2	5D	406593057	406595806	213	23811.5	5.65	zeta
39	TaGSTZ12	TraesCS5D02G309800.2	5D	406596198	406598658	222	24720.3	5.52	zeta
40	TaGSTZ13	TraesCS7D02G456000.1	7D	574817246	574820168	213	24002.7	5.54	zeta
41	TaTCHQD1	TraesCS2A02G306100.1	2A	526344388	526346178	265	31210.1	9.27	TCHQD
42	TaTCHQD2	TraesCS2B02G322800.1	2B	461522947	461523871	274	32185.3	9.27	TCHQD
43	TaTCHQD3	TraesCS2D02G304500.1	2D	390394960	390396808	265	31126.1	9.22	TCHQD
44	TaGSTF1	TraesCS1A02G013900.1	1A	7675688	7677264	215	24096.1	5.51	phi
45	TaGSTF2	TraesCS1A02G078800.1	1A	61575768	61577009	219	24987	5.99	phi
46	TaGSTF3	TraesCS1A02G078900.1	1A	61713578	61714898	219	24855.8	6.71	phi
47	TaGSTF4	TraesCS1A02G102700.1	1A	99018552	99019580	223	24605.4	5.2	phi
48	TaGSTF5	TraesCS1A02G102800.1	1A	99071008	99072331	224	25059.7	5.77	phi
49	TaGSTF6	TraesCS1A02G102900.1	1A	99138834	99140074	227	25152.8	5.16	phi
50	TaGSTF7	TraesCS1A02G103000.1	1A	99148620	99149896	226	24753.6	5.17	phi
51	TaGSTF8	TraesCS1A02G203900.1	1A	365617809	365619048	255	29128	6.93	phi
52	TaGSTF9	TraesCS2A02G045400.1	2A	17857166	17858293	247	28277.4	5.54	phi
53	TaGSTF10	TraesCS3A02G302100.1	3A	535323539	535326920	212	23270.9	5.78	phi
54	TaGSTF11	TraesCS3A02G302300.1	3A	535716019	535719701	218	24530.5	6.16	phi
55	TaGSTF12	TraesCS3A02G309000.2	3A	547233557	547235075	259	29354.9	5.45	phi
56	TaGSTF13	TraesCS3A02G309100.2	3A	547254681	547255970	259	29318	5.79	phi
57	TaGSTF14	TraesCS3A02G452800.1	3A	690960280	690961731	220	23958.3	5.22	phi
58	TaGSTF15	TraesCS3A02G452900.1	3A	690976001	690977468	213	23290.9	5.96	phi
59	TaGSTF16	TraesCS4A02G349700.1	4A	626284731	626285914	222	25090.2	5.65	phi
60	TaGSTF17	TraesCS5A02G024000.1	5A	18919074	18920536	236	26383.3	5.52	phi
61	TaGSTF18	TraesCS5A02G024100.1	5A	18948857	18950202	222	24905.8	5.64	phi
62	TaGSTF19	TraesCS5A02G432600.1	5A	616878504	616879702	218	24788.3	5.71	phi
63	TaGSTF20	TraesCS5A02G502300.1	5A	667201045	667202298	223	25388.8	6.25	phi
64	TaGSTF21	TraesCS5A02G502400.1	5A	667302103	667304150	223	25634.2	6.97	phi
65	TaGSTF22	TraesCS5A02G502500.1	5A	667304189	667306259	226	24974.7	6.33	phi
66	TaGSTF23	TraesCS7A02G525600.1	7A	707974470	707975734	215	23703.5	5.89	phi
67	TaGSTF24	TraesCS7A02G525700.1	7A	708115087	708116416	217	23874.6	5.75	phi
68	TaGSTF25	TraesCS1B02G097200.1	1B	101519167	101520385	219	25049.1	6.17	phi
69	TaGSTF26	TraesCS1B02G097400.1	1B	101590463	101591951	219	24943	5.99	phi
70	TaGSTF27	TraesCS1B02G113500.1	1B	132938169	132939280	222	24552.4	5.3	phi
71	TaGSTF28	TraesCS1B02G113600.1	1B	133032469	133033382	224	24887.6	5.59	phi
72	TaGSTF29	TraesCS1B02G113700.1	1B	133075570	133076678	223	25087.7	5.41	phi
73	TaGSTF30	TraesCS1B02G113800.1	1B	133105979	133107272	226	24940.5	4.99	phi
74	TaGSTF31	TraesCS1B02G114300.1	1B	133429772	133430637	226	24735.5	5.3	phi
75	TaGSTF32	TraesCS1B02G114400.1	1B	133481480	133482387	190	21397.6	5.62	phi
76	TaGSTF33	TraesCS1B02G217700.1	1B	394892482	394893702	260	29616.6	6.47	phi
77	TaGSTF34	TraesCS2B02G420800.1	2B	603669307	603671601	217	24634.3	5.22	phi
78	TaGSTF35	TraesCS3B02G152200.2	3B	144056907	144058283	259	29315.9	5.45	phi
79	TaGSTF36	TraesCS3B02G152300.3	3B	144069693	144071076	259	29315.9	5.45	phi
80	TaGSTF37	TraesCS3B02G334300.1	3B	540481899	540484046	218	24637.7	6.95	phi
81	TaGSTF38	TraesCS3B02G334500.1	3B	540656903	540660646	212	23399.1	5.79	phi
82	TaGSTF39	TraesCS3B02G490400.1	3B	736665140	736666452	224	24226.7	5.52	phi
83	TaGSTF40	TraesCS3B02G490600.3	3B	736671953	736673386	229	25048.9	5.5	phi
84	TaGSTF41	TraesCS4B02G059100.2	4B	50399103	50400454	295	33018.1	6.46	phi
85	TaGSTF42	TraesCS4B02G059300.1	4B	50443190	50444425	229	25876	5.41	phi
86	TaGSTF43	TraesCS4B02G330800.1	4B	621674219	621675854	325	36380.3	6.99	phi
87	TaGSTF44	TraesCS4B02G330900.1	4B	621678745	621680030	223	25398.8	6.25	phi
88	TaGSTF45	TraesCS4B02G331000.1	4B	621705614	621707323	247	28030.9	7.75	phi
89	TaGSTF46	TraesCS4B02G331100.1	4B	621713481	621714697	226	24946.6	5.98	phi
90	TaGSTF47	TraesCS5B02G020700.1	5B	20013864	20014936	222	24912.8	5.9	phi
91	TaGSTF48	TraesCS5B02G020900.1	5B	20036844	20048610	233	26461.6	5.66	phi
92	TaGSTF49	TraesCS5B02G021100.1	5B	20072323	20073803	238	27055.4	8.46	phi
93	TaGSTF50	TraesCS5B02G021800.1	5B	20670664	20671904	222	24893.8	6.24	phi
94	TaGSTF51	TraesCS5B02G259700.1	5B	441811013	441812151	275	31599.5	6.23	phi
95	TaGSTF52	TraesCS5B02G435000.1	5B	609598699	609600689	218	24828.5	5.76	phi
96	TaGSTF53	TraesCS7B02G084400.1	7B	95337198	95338272	224	24931.7	5.21	phi
97	TaGSTF54	TraesCS7B02G096300.1	7B	111317189	111318516	219	24696.4	5.76	phi
98	TaGSTF55	TraesCS7B02G398800.1	7B	665385116	665386331	178	19791.8	5.67	phi
99	TaGSTF56	TraesCS7B02G443300.1	7B	708089179	708091345	217	23914.5	6.06	phi
100	TaGSTF57	TraesCS1D02G011800.1	1D	6351524	6353132	215	24132.1	5.38	phi
101	TaGSTF58	TraesCS1D02G081200.1	1D	63543497	63544849	219	25002	5.99	phi
102	TaGSTF59	TraesCS1D02G094700.1	1D	80448245	80449284	222	24486.2	5.3	phi
103	TaGSTF60	TraesCS1D02G094800.1	1D	80537066	80538017	224	24753.5	5.85	phi
104	TaGSTF61	TraesCS1D02G094900.1	1D	80539771	80541755	249	27956.2	5.73	phi
105	TaGSTF62	TraesCS1D02G095000.1	1D	80549873	80550932	228	25311	5.26	phi
106	TaGSTF63	TraesCS1D02G095100.1	1D	80633352	80634473	226	24641.4	5.07	phi
107	TaGSTF64	TraesCS1D02G095400.1	1D	80816978	80817949	224	24998.9	5.4	phi
108	TaGSTF65	TraesCS1D02G207400.1	1D	293613935	293615174	253	28859.7	6.46	phi
109	TaGSTF66	TraesCS2D02G044100.1	2D	15966412	15967501	216	24508	5.36	phi
110	TaGSTF67	TraesCS2D02G400000.2	2D	513093652	513094524	217	24686.3	5.48	phi
111	TaGSTF68	TraesCS2D02G503200.2	2D	597939344	597943107	219	24883.8	5.57	phi
112	TaGSTF69	TraesCS2D02G579500.1	2D	641960701	641963851	219	24853.7	5.57	phi
113	TaGSTF70	TraesCS3D02G133100.1	3D	92749178	92750743	229	25872	5.18	phi
114	TaGSTF71	TraesCS3D02G133200.1	3D	92783246	92784549	229	25813.9	5.29	phi
115	TaGSTF72	TraesCS3D02G299700.1	3D	414639646	414641978	236	26568.8	8.09	phi
116	TaGSTF73	TraesCS3D02G299900.1	3D	414766433	414769380	212	23339	5.79	phi
117	TaGSTF74	TraesCS3D02G445300.1	3D	554382638	554383999	223	24162.5	5.22	phi
118	TaGSTF75	TraesCS3D02G445400.1	3D	554398090	554400004	213	23469.1	5.62	phi
119	TaGSTF76	TraesCS4D02G327700.1	4D	486917282	486918750	323	36151.1	6.27	phi
120	TaGSTF77	TraesCS4D02G327800.1	4D	486922491	486923842	223	25398.8	6.25	phi
121	TaGSTF78	TraesCS4D02G327900.1	4D	486929265	486930449	223	25554.1	5.98	phi
122	TaGSTF79	TraesCS4D02G328000.1	4D	486932273	486933705	226	24942.6	5.98	phi
123	TaGSTF80	TraesCS5D02G030000.1	5D	27689524	27690891	222	24900.8	5.81	phi
124	TaGSTF81	TraesCS5D02G268900.1	5D	371872128	371872970	220	25070.8	5.44	phi
125	TaGSTF82	TraesCS5D02G418100.1	5D	480154424	480155528	221	24986.6	5.31	phi
126	TaGSTF83	TraesCS5D02G440700.1	5D	493833585	493834659	218	24669.3	5.67	phi
127	TaGSTF84	TraesCS6D02G016700.1	6D	6982048	6983620	243	27452	7.11	phi
128	TaGSTF85	TraesCS7D02G192500.1	7D	148160230	148161946	219	24847.7	6.07	phi
129	TaGSTF86	TraesCS7D02G479100.1	7D	590416725	590418014	220	24972	6.39	phi
130	TaGSTF87	TraesCS7D02G514500.1	7D	615468432	615469804	217	24021.7	5.61	phi
131	TaGSTU1	TraesCS1A02G016800.1	1A	9103014	9104091	236	25791.8	6.91	tau
132	TaGSTU2	TraesCS1A02G017300.1	1A	9156307	9157322	232	25532.7	5.33	tau
133	TaGSTU3	TraesCS1A02G017400.1	1A	9194440	9195385	232	25542.7	5.33	tau
134	TaGSTU4	TraesCS1A02G186100.1	1A	337300647	337301870	233	25215	5.2	tau
135	TaGSTU5	TraesCS1A02G186200.1	1A	337628887	337629897	228	24908.8	5.3	tau
136	TaGSTU6	TraesCS1A02G186300.1	1A	337653975	337655149	269	29303.8	5.56	tau
137	TaGSTU7	TraesCS1A02G186400.1	1A	337655367	337656616	237	26145.4	6.97	tau
138	TaGSTU8	TraesCS1A02G186500.1	1A	337657366	337658581	236	25777.6	5.23	tau
139	TaGSTU9	TraesCS1A02G186600.1	1A	337677452	337678504	235	25488.3	5.15	tau
140	TaGSTU10	TraesCS1A02G186700.1	1A	337703103	337704240	234	24725.4	5.07	tau
141	TaGSTU11	TraesCS1A02G186800.1	1A	337775914	337777000	230	24607.5	5.87	tau
142	TaGSTU12	TraesCS1A02G187000.1	1A	337947843	337949587	237	25697.5	6.39	tau
143	TaGSTU13	TraesCS1A02G258500.1	1A	451617712	451619073	274	29505.5	4.69	tau
144	TaGSTU14	TraesCS2A02G144300.1	2A	89120559	89122386	220	23660.3	6.13	tau
145	TaGSTU15	TraesCS2A02G218700.1	2A	205910871	205911831	239	26169.2	7.03	tau
146	TaGSTU16	TraesCS2A02G504300.2	2A	733215922	733217547	276	29522.6	5.45	tau
147	TaGSTU17	TraesCS2A02G544400.1	2A	753703843	753704863	262	28337.9	8.97	tau
148	TaGSTU18	TraesCS2A02G577900.1	2A	771547109	771547882	224	25688.3	5.2	tau
149	TaGSTU19	TraesCS2A02G578000.1	2A	771609443	771610437	221	25623.1	5.04	tau
150	TaGSTU20	TraesCS2A02G578200.1	2A	771679334	771680397	232	27083.1	5.21	tau
151	TaGSTU21	TraesCS2A02G578300.1	2A	771708160	771709133	215	24523	4.83	tau
152	TaGSTU22	TraesCS2A02G578400.1	2A	771712859	771713791	218	25507.9	4.9	tau
153	TaGSTU23	TraesCS3A02G021200.1	3A	12228188	12229240	239	26308.8	5.91	tau
154	TaGSTU24	TraesCS3A02G129800.1	3A	107047681	107048894	285	30804.3	8.92	tau
155	TaGSTU25	TraesCS3A02G260800.1	3A	483743285	483748593	236	25743.5	4.95	tau
156	TaGSTU26	TraesCS3A02G376700.1	3A	625405405	625406354	225	24944.7	5.75	tau
157	TaGSTU27	TraesCS3A02G379200.1	3A	628874148	628875154	222	24951.6	5.14	tau
158	TaGSTU28	TraesCS3A02G437400.1	3A	681317563	681318864	233	25172.2	5.41	tau
159	TaGSTU29	TraesCS3A02G437500.1	3A	681321537	681322417	234	25543.6	5.66	tau
160	TaGSTU30	TraesCS3A02G437600.1	3A	681328716	681329620	235	25265.1	5.09	tau
161	TaGSTU31	TraesCS3A02G437900.1	3A	681395986	681396889	234	25112	5.19	tau
162	TaGSTU32	TraesCS3A02G459500.1	3A	696167337	696168213	236	26475.2	5.19	tau
163	TaGSTU33	TraesCS3A02G487700.1	3A	715593874	715594918	229	25783.9	5.58	tau
164	TaGSTU34	TraesCS3A02G488200.1	3A	716097184	716098213	233	25979.1	5.47	tau
165	TaGSTU35	TraesCS3A02G488300.1	3A	716105661	716106534	190	20808.2	8.48	tau
166	TaGSTU36	TraesCS4A02G008400.1	4A	5114387	5115292	240	25522.2	5.89	tau
167	TaGSTU37	TraesCS4A02G429800.1	4A	701282895	701285413	234	25664.5	5.03	tau
168	TaGSTU38	TraesCS4A02G429900.1	4A	701293297	701294011	236	26388.6	4.81	tau
169	TaGSTU39	TraesCS4A02G435300.1	4A	705544563	705546398	226	24265.9	4.86	tau
170	TaGSTU40	TraesCS4A02G454500.1	4A	718618372	718619537	246	26518.9	6.33	tau
171	TaGSTU41	TraesCS4A02G454700.1	4A	718835210	718836388	247	26568.8	5.51	tau
172	TaGSTU42	TraesCS4A02G454800.1	4A	718848586	718850423	243	26414.6	5.24	tau
173	TaGSTU43	TraesCS4A02G455000.1	4A	718865995	718867345	247	26628	4.98	tau
174	TaGSTU44	TraesCS4A02G469800.1	4A	731310619	731311667	186	20828	5.03	tau
175	TaGSTU45	TraesCS5A02G021700.1	5A	17628614	17629662	236	25721.7	5.15	tau
176	TaGSTU46	TraesCS5A02G143500.1	5A	318814498	318815618	233	26532.6	5.35	tau
177	TaGSTU47	TraesCS5A02G190900.1	5A	395284820	395286256	231	25066.9	6.44	tau
178	TaGSTU48	TraesCS5A02G247500.2	5A	461522459	461523124	187	20951.3	6.74	tau
179	TaGSTU49	TraesCS5A02G374800.1	5A	572992697	572993806	222	23985.9	5.4	tau
180	TaGSTU50	TraesCS5A02G424000.1	5A	609789941	609790492	183	20736.7	6.52	tau
181	TaGSTU51	TraesCS5A02G424100.1	5A	609812809	609814019	222	25013.8	6.35	tau
182	TaGSTU52	TraesCS6A02G139000.1	6A	111448678	111449680	228	24781.7	5.53	tau
183	TaGSTU53	TraesCS6A02G139100.1	6A	111530440	111531641	230	24787.6	5.72	tau
184	TaGSTU54	TraesCS7A02G021900.1	7A	8802585	8803740	228	25829	5.73	tau
185	TaGSTU55	TraesCS7A02G034200.1	7A	14931801	14932945	248	27094.6	5.34	tau
186	TaGSTU56	TraesCS7A02G034300.1	7A	15005336	15007065	243	26580.9	5.4	tau
187	TaGSTU57	TraesCS7A02G034500.1	7A	15081792	15082877	220	23794.5	4.77	tau
188	TaGSTU58	TraesCS7A02G049400.1	7A	22975903	22976996	229	24514.2	4.96	tau
189	TaGSTU59	TraesCS7A02G059900.1	7A	29160013	29165618	235	25899	6.09	tau
190	TaGSTU60	TraesCS7A02G083700.1	7A	48436869	48437597	242	27183	5.33	tau
191	TaGSTU61	TraesCS7A02G129500.1	7A	83526418	83528094	216	23626.8	4.84	tau
192	TaGSTU62	TraesCS7A02G132000.1	7A	85120707	85121750	238	25272	4.69	tau
193	TaGSTU63	TraesCS7A02G187300.1	7A	143037299	143038253	244	26287	5.87	tau
194	TaGSTU64	TraesCS7A02G374900.1	7A	547684063	547685052	242	25980.8	5.05	tau
195	TaGSTU65	TraesCS7A02G477900.1	7A	671218518	671219924	235	25342.5	5.28	tau
196	TaGSTU66	TraesCS7A02G531100.1	7A	709825070	709825777	235	25666.6	5.32	tau
197	TaGSTU67	TraesCS1B02G021100.1	1B	9714789	9715802	231	25405.6	5.32	tau
198	TaGSTU68	TraesCS1B02G021400.1	1B	9845466	9846264	236	25751.8	6.44	tau
199	TaGSTU69	TraesCS1B02G194000.1	1B	349348308	349349633	233	25578.5	5	tau
200	TaGSTU70	TraesCS1B02G194100.1	1B	349510875	349512100	236	25769.9	5.01	tau
201	TaGSTU71	TraesCS1B02G194200.1	1B	349541423	349542213	222	24741.7	6.92	tau
202	TaGSTU72	TraesCS1B02G194300.1	1B	349546083	349547712	235	25861.6	5.14	tau
203	TaGSTU73	TraesCS1B02G194400.1	1B	349550279	349564113	236	25451.4	5.99	tau
204	TaGSTU74	TraesCS1B02G194500.1	1B	349569330	349570806	235	25868.7	5.2	tau
205	TaGSTU75	TraesCS1B02G194600.1	1B	349571454	349572250	232	25112.6	5	tau
206	TaGSTU76	TraesCS1B02G194700.1	1B	349595182	349596291	237	24960.7	4.93	tau
207	TaGSTU77	TraesCS1B02G194800.1	1B	349725883	349740971	249	26856.9	5.15	tau
208	TaGSTU78	TraesCS1B02G194900.1	1B	349830457	349831844	237	25837.6	5.98	tau
209	TaGSTU79	TraesCS1B02G269100.1	1B	473284911	473286231	274	29532.4	4.69	tau
210	TaGSTU80	TraesCS2B02G244100.1	2B	248137018	248138110	239	26167.1	5.66	tau
211	TaGSTU81	TraesCS2B02G523700.1	2B	718580152	718581375	296	32436.8	6.78	tau
212	TaGSTU82	TraesCS2B02G532600.1	2B	728397380	728398594	272	29174.4	5.58	tau
213	TaGSTU83	TraesCS2B02G574500.1	2B	763877369	763878865	363	39565.1	5.14	tau
214	TaGSTU84	TraesCS2B02G574600.1	2B	763879633	763880977	249	27078.4	5.86	tau
215	TaGSTU85	TraesCS2B02G609400.1	2B	789601235	789602139	226	26433	5.4	tau
216	TaGSTU86	TraesCS2B02G609500.1	2B	789605346	789606492	215	24613	4.9	tau
217	TaGSTU87	TraesCS2B02G609600.1	2B	789608513	789611299	382	43453.7	8.48	tau
218	TaGSTU88	TraesCS3B02G025000.1	3B	10733741	10734945	239	26174.9	5.99	tau
219	TaGSTU89	TraesCS3B02G234100.1	3B	365498674	365499777	236	25871.5	4.89	tau
220	TaGSTU90	TraesCS3B02G409200.1	3B	644839415	644840290	224	25008.7	5.35	tau
221	TaGSTU91	TraesCS3B02G471500.1	3B	720177087	720178317	233	25280.2	5.18	tau
222	TaGSTU92	TraesCS3B02G471600.1	3B	720182529	720183233	234	25305.2	5.19	tau
223	TaGSTU93	TraesCS3B02G471900.1	3B	720263004	720263974	234	25355.3	5.2	tau
224	TaGSTU94	TraesCS3B02G499200.1	3B	743813207	743813936	235	26176.1	5.27	tau
225	TaGSTU95	TraesCS3B02G535300.1	3B	775444857	775445818	229	25825	5.73	tau
226	TaGSTU96	TraesCS3B02G535700.1	3B	775561821	775562843	229	25695.8	5.74	tau
227	TaGSTU97	TraesCS3B02G536100.1	3B	776120368	776121462	233	25909	5.28	tau
228	TaGSTU98	TraesCS3B02G538500.1	3B	778392323	778393501	233	26159.3	5.32	tau
229	TaGSTU99	TraesCS3B02G538600.2	3B	778403904	778405274	233	26341.6	5.7	tau
230	TaGSTU100	TraesCS3B02G538700.1	3B	778432118	778433098	224	24755.3	5.29	tau
231	TaGSTU101	TraesCS3B02G538800.1	3B	778442504	778443806	233	26274.6	5.84	tau
232	TaGSTU102	TraesCS3B02G539000.1	3B	778453754	778455096	229	25709.8	6.36	tau
233	TaGSTU103	TraesCS3B02G539100.1	3B	778456065	778457152	230	25367.4	5.56	tau
234	TaGSTU104	TraesCS3B02G539300.1	3B	778660140	778661221	231	25668.8	5.52	tau
235	TaGSTU105	TraesCS3B02G539800.1	3B	778875843	778899456	235	26243.4	6.24	tau
236	TaGSTU106	TraesCS3B02G540100.1	3B	779303071	779304036	243	26795.9	5.46	tau
237	TaGSTU107	TraesCS3B02G540200.1	3B	779306843	779307919	242	26632.8	5.62	tau
238	TaGSTU108	TraesCS3B02G540700.1	3B	779524966	779525961	198	21840.2	5.7	tau
239	TaGSTU109	TraesCS3B02G571100.1	3B	802901875	802902626	205	23301.9	4.96	tau
240	TaGSTU110	TraesCS3B02G571200.1	3B	802920552	802921658	229	25847.9	5.28	tau
241	TaGSTU111	TraesCS4B02G225200.1	4B	471774693	471776151	233	25453.5	6.85	tau
242	TaGSTU112	TraesCS4B02G274400.1	4B	552027737	552028591	231	25556.3	6.19	tau
243	TaGSTU113	TraesCS4B02G296500.1	4B	582112734	582113681	235	25051.8	6.38	tau
244	TaGSTU114	TraesCS5B02G018400.1	5B	17952303	17953606	236	25480.2	4.82	tau
245	TaGSTU115	TraesCS5B02G142500.1	5B	268494209	268496589	300	32852.7	4.84	tau
246	TaGSTU116	TraesCS5B02G192400.1	5B	347529093	347530566	231	25019.9	6.09	tau
247	TaGSTU117	TraesCS5B02G244700.1	5B	426086669	426087433	222	25237.1	5.23	tau
248	TaGSTU118	TraesCS5B02G376800.1	5B	554640861	554641603	220	23941.8	5.25	tau
249	TaGSTU119	TraesCS5B02G426300.1	5B	602066902	602067861	222	25014.7	5.99	tau
250	TaGSTU120	TraesCS5B02G426400.1	5B	602137944	602139307	222	25043.8	6.34	tau
251	TaGSTU121	TraesCS6B02G167300.1	6B	176131494	176132791	241	23176	6.76	tau
252	TaGSTU122	TraesCS6B02G167400.1	6B	176138868	176139659	223	24182.9	4.97	tau
253	TaGSTU123	TraesCS6B02G167500.1	6B	176163077	176163868	230	25192.2	5.27	tau
254	TaGSTU124	TraesCS6B02G167600.1	6B	176248942	176249957	230	24963.9	5.05	tau
255	TaGSTU125	TraesCS6B02G429400.2	6B	697462448	697463857	299	33057.6	8.99	tau
256	TaGSTU126	TraesCS7B02G029300.1	7B	27973752	27974561	232	25446.8	4.98	tau
257	TaGSTU127	TraesCS7B02G032700.1	7B	32586395	32587208	236	25302.1	5.2	tau
258	TaGSTU128	TraesCS7B02G057500.1	7B	59923332	59924096	252	27746	4.66	tau
259	TaGSTU129	TraesCS7B02G058000.1	7B	60372550	60373252	232	25665.8	4.9	tau
260	TaGSTU130	TraesCS7B02G252500.1	7B	465298974	465299952	243	26036.9	5.24	tau
261	TaGSTU131	TraesCS7B02G380300.1	7B	645256055	645260821	235	25337.5	5.28	tau
262	TaGSTU132	TraesCS1D02G014500.1	1D	7038659	7039661	232	25566.7	5.23	tau
263	TaGSTU133	TraesCS1D02G017000.1	1D	7694093	7694874	232	25472.5	5.34	tau
264	TaGSTU134	TraesCS1D02G017200.1	1D	7745049	7756461	213	23468.4	6.97	tau
265	TaGSTU135	TraesCS1D02G189600.1	1D	261892130	261893166	237	25896.7	5.91	tau
266	TaGSTU136	TraesCS1D02G189700.1	1D	262016656	262017784	278	30016.8	6.17	tau
267	TaGSTU137	TraesCS1D02G189800.2	1D	262036136	262037287	237	24973.7	5.09	tau
268	TaGSTU138	TraesCS1D02G189900.1	1D	262248867	262249837	235	26019	5.67	tau
269	TaGSTU139	TraesCS1D02G190000.1	1D	262252623	262253700	236	25309.1	5.57	tau
270	TaGSTU140	TraesCS1D02G190100.1	1D	262287825	262288532	235	25758.5	5.02	tau
271	TaGSTU141	TraesCS1D02G190200.1	1D	262302522	262303640	237	26077.1	5.5	tau
272	TaGSTU142	TraesCS1D02G190300.1	1D	262310633	262311796	236	25812	5.38	tau
273	TaGSTU143	TraesCS1D02G190500.1	1D	262334529	262335572	233	25624.5	5.2	tau
274	TaGSTU144	TraesCS1D02G190600.1	1D	262341401	262342767	228	24915.7	5.17	tau
275	TaGSTU145	TraesCS1D02G191100.1	1D	263198243	263198944	233	25196	5.22	tau
276	TaGSTU146	TraesCS1D02G257800.1	1D	350652789	350654171	276	29741.7	4.78	tau
277	TaGSTU147	TraesCS2D02G224700.1	2D	192185521	192186522	240	26175.1	5.66	tau
278	TaGSTU148	TraesCS2D02G504900.1	2D	599002698	599003883	241	25719.4	5.32	tau
279	TaGSTU149	TraesCS2D02G545400.1	2D	621976696	621978175	363	39799.4	6.09	tau
280	TaGSTU150	TraesCS2D02G589300.1	2D	645893333	645894347	224	26112.7	5.01	tau
281	TaGSTU151	TraesCS2D02G589400.1	2D	645932265	645934498	252	28955.1	5.37	tau
282	TaGSTU152	TraesCS2D02G589500.1	2D	645942507	645943408	215	24721.2	5.04	tau
283	TaGSTU153	TraesCS2D02G589600.1	2D	645947724	645948719	267	31010.2	5.25	tau
284	TaGSTU154	TraesCS3D02G025800.1	3D	8855735	8856732	236	26027.6	5.74	tau
285	TaGSTU155	TraesCS3D02G130700.1	3D	90780339	90781602	247	26538.4	5.49	tau
286	TaGSTU156	TraesCS3D02G261100.1	3D	363249574	363250775	237	25988.8	4.89	tau
287	TaGSTU157	TraesCS3D02G369600.1	3D	482501276	482502264	224	24951.7	5.47	tau
288	TaGSTU158	TraesCS3D02G429600.1	3D	544276834	544278071	229	24772.5	5.3	tau
289	TaGSTU159	TraesCS3D02G429700.1	3D	544338691	544340042	233	25304.2	4.99	tau
290	TaGSTU160	TraesCS3D02G429800.1	3D	544346097	544347062	234	25623.8	6.45	tau
291	TaGSTU161	TraesCS3D02G429900.1	3D	544353323	544354355	236	25339.2	4.98	tau
292	TaGSTU162	TraesCS3D02G430200.1	3D	544439582	544440445	234	25161.1	5.48	tau
293	TaGSTU163	TraesCS3D02G452100.1	3D	559934776	559937495	244	27251.2	5.51	tau
294	TaGSTU164	TraesCS3D02G482700.1	3D	580317614	580318632	229	25828	6.1	tau
295	TaGSTU165	TraesCS3D02G483000.1	3D	580584725	580587685	233	26076.2	5.4	tau
296	TaGSTU166	TraesCS3D02G485700.1	3D	582055926	582056890	236	26234.5	6.31	tau
297	TaGSTU167	TraesCS3D02G486100.1	3D	582156768	582157726	240	26784	6.01	tau
298	TaGSTU168	TraesCS3D02G486200.1	3D	582161446	582162871	240	26497.5	5.46	tau
299	TaGSTU169	TraesCS3D02G486800.1	3D	582619512	582620510	231	25699.8	5.53	tau
300	TaGSTU170	TraesCS3D02G487200.1	3D	582816381	582817192	217	23278.1	4.65	tau
301	TaGSTU171	TraesCS3D02G487300.1	3D	582825269	582826359	230	25284.3	5.9	tau
302	TaGSTU172	TraesCS3D02G487400.1	3D	582827377	582828753	230	25879.9	5.86	tau
303	TaGSTU173	TraesCS3D02G490700.1	3D	584710943	584713172	247	26966.3	5.33	tau
304	TaGSTU174	TraesCS3D02G512200.1	3D	596885466	596886587	228	25703.7	5.09	tau
305	TaGSTU175	TraesCS4D02G225800.1	4D	384950450	384952944	233	25542.7	6.84	tau
306	TaGSTU176	TraesCS4D02G295400.1	4D	465357754	465358860	235	25066.8	5.88	tau
307	TaGSTU177	TraesCS5D02G027300.1	5D	24973951	24974737	235	25714.5	5.06	tau
308	TaGSTU178	TraesCS5D02G027500.1	5D	25042035	25043354	235	25769.8	5.07	tau
309	TaGSTU179	TraesCS5D02G148500.2	5D	236448935	236450252	209	23522.4	6.26	tau
310	TaGSTU180	TraesCS5D02G200100.1	5D	302826483	302827971	231	24993.8	6.12	tau
311	TaGSTU181	TraesCS5D02G254000.1	5D	360749836	360750916	221	24879.7	5.41	tau
312	TaGSTU182	TraesCS5D02G384400.1	5D	453885651	453886602	222	23999.9	5.41	tau
313	TaGSTU183	TraesCS5D02G432600.1	5D	488783628	488784473	222	25033.7	6.6	tau
314	TaGSTU184	TraesCS5D02G432700.1	5D	488837733	488838959	206	23150.6	5.98	tau
315	TaGSTU185	TraesCS6D02G127700.1	6D	91819732	91820932	230	24828.8	5.59	tau
316	TaGSTU186	TraesCS6D02G127800.1	6D	91829524	91830859	230	24817.7	5.25	tau
317	TaGSTU187	TraesCS7D02G019400.1	7D	8432580	8433523	168	18993	7.74	tau
318	TaGSTU188	TraesCS7D02G030700.1	7D	16153675	16155103	243	26411.5	5.01	tau
319	TaGSTU189	TraesCS7D02G030800.1	7D	16170352	16171657	244	26377.6	5.52	tau
320	TaGSTU190	TraesCS7D02G044500.1	7D	22623632	22624738	229	24655.4	4.95	tau
321	TaGSTU191	TraesCS7D02G050800.1	7D	26493944	26495187	308	33484.2	8.05	tau
322	TaGSTU192	TraesCS7D02G054400.1	7D	29056687	29057385	232	25719.6	5.48	tau
323	TaGSTU193	TraesCS7D02G078700.1	7D	46523286	46524478	239	26840.8	5.43	tau
324	TaGSTU194	TraesCS7D02G131600.1	7D	83455283	83456324	243	26086.1	4.93	tau
325	TaGSTU195	TraesCS7D02G188400.1	7D	140810881	140811609	242	26469	10.08	tau
326	TaGSTU196	TraesCS7D02G348500.1	7D	448261363	448262418	241	25823.7	5.36	tau
327	TaGSTU197	TraesCS7D02G465400.1	7D	579535302	579536399	235	25312.5	5.45	tau
328	TaGSTU198	TraesCSU02G183000.1	Un	276779328	276780365	232	25542.7	5.33	tau
329	TaGSTU199	TraesCSU02G184900.1	Un	278892648	278893685	232	25542.7	5.33	tau
330	TaGSTU200	TraesCSU02G234300.1	Un	346090970	346091695	241	27084.9	5.22	tau
