# Supplementary material for: Genome-wide identification and expression profiling of glutathione transferase gene family under multiple stresses and hormone treatments in wheat (Triticum aestivum L.)
Source: BMC Genomics. 2019 Dec 16;20:986. doi: 10.1186/s12864-019-6374-x (PMC6916456; doi:10.1186/s12864-019-6374-x)
Supplement: Supplementary file 4 — Additional file 4. The coding sequences of 330 TaGST genes. [file 12864_2019_6374_MOESM4_ESM.xlsx]

## Sheet: Sheet1
Additional file 4. The coding sequences of 330 TaGST genes
No.	Gene name	Coding sequence	ORF(bp)
1	TaDHAR1	ATGCTCACCCTCCCGTGCTTCACCACTCCTCCTCAACCTCCACCGACccggccggtccggtccggtccggtcccggctccggAAGTCTCCAGAACCCGGACAACCACCGCCACGCGGGCCCGCATGGCAGGGTCACGTCCCTCACGCGCCGCTACCTCCGGCGAGACCTGCTCGCACCACCCCCTCATAAATACTGGTGCGCCCAAGCCTCGCCGCAGATCGACCGCGCTCGCCCTCTCCACTTTCCTGCTGCTGGTGCTGTTAACCGGACTCCCCGACGCCGCCGTCGCCGCCAACATGACCGAGGTCTGCGTCAAGGCCGCCGTCGGCCACCCCGACACGCTCGGCGACTGTCCCTTCTCCCAGAGGGTGCTGCTCACGCTGGAGGAGAAGAAGGTG…	936
2	TaDHAR2	ATGGCTGTCCTGCTCCGCACCACCACCTGCGCCACCGCCACCACCGCCGGCTCCTCCTCGACCCTCCTCGCCACAACCTTccgccgcggccgccgcctcctcccggcccgcgcttcgccgccgcgccgcgccttcactgcccgcgcctcggccgagccgcTGGAGGTCTGCGCCAAGGCCTCCATCACCGTCCCCGACCGCCTCGGCGACTGTCCTTTCACGCAGAGAGTTTTGTTGACGATAGAGGAGAAAAACCTGCCTTATGAATTAAAACTAGTTGATCTTGCTAACAAACCAGATTGGTTGTTTACAATTAACCCAGAAGGTAAGGTGCCTATTGTAAAGCTCGAGGACAAATGGATTGCTGATTCTGATGTTATAACACAAGTGTTAGAAGAA…	792
3	TaDHAR3	ATGGCCGAGGTCTGCGTCAAGGCCGCCGTCGGCCACCCCGACACGCTCGGCGACTGTCCCTTCTCCCAGAGGGTGCTGCTCACGCTGGAGGAGAAGAAGGTGCCCTACCAGATGAAGCTCATCGACAGCAGTGCGGGACTGGGGATTTTATTGTGGTCGCCATGGGTGAGACCTGTGCGCCGCTTAGATGCCTGCTGTGAATGTGACAGATTTGGTCTATCTAGCGCAGAGTTCCTGAAGATCAATCCGGAGGGCAAGGTGCCTGTGTATAACGGTGGTGATGGCAAATGGATTGCTGATTCTGATGTGATCACTCAAGTCATTGAGGAGAAGTACCCAACTCCATCACTTGTGACCCCTCCTGAGTATGCATCAGTGGGATCAAAGATCTTCTCCACC…	723
4	TaDHAR4	ATGGCTGTCCTGCTCCGCACCACCACCTGCGCCACCGCCGCGACCGCCGGCTCCTCCTCGACcctcctcgccacaaccttccgccgcggccgccgcctcctcccagcccgcgcttcgccgccgcgccgcgccttcactgcccgcgcctcggccgAGCCTCTGGAGGTTTGCGCCAAGGTCTCCATCACCGTCCCCGACCGCCTCGGCGACTGTCCTTTCACGCAGAGAGTTTTGTTGACGATAGAGGAGAAAAACCTTCCTTATGAATTAAAACTAGTTGATCTTGCTAACAAACCAGATTGGTTGTTTACAATTAACCCAGAAGGTAAGGTGCCTATTGTAAAGCTCGAGGACAAATGGGTTGCTGATTCTGATGTTATAACACAAGTGTTAGAAGAA…	792
5	TaDHAR5	ATGGCTGtcctcctccgcaccaccacctgcgccaccgccaccaccgccggctcctcctcgaccctcctcgcCACAACCTtccgccgcgtccgccgcctcctcccggcccgcgcttcgccgccgcgccgcgccttcactgcccgcgcctcggccgagccgcTGGAGGTTTGCGCCAAGGCCTCCATCACCGTCCCCGACCGCCTCGGCGACTGTCCTTTCACGCAGAGAGTTTTGCTGACGATAGAGGAGAAAAACCTGCCTTACGAATTAAAACTAGTTGATCTTGCTAACAAACCAGATTGGTTGTTTACAATTAACCCAGAAGGTAAGGTACCTATTGTAAAGCTCGAGGACAAATGGGTTGCTGATTCTGATGTTATAACACAAGTGTTAGAAGAA…	792
6	TaEF1G1	ATGGCACTGGTGCTGCATGCTGGCAGTGGAAACAAGAATGTGTTTAAGGCACTCATTGCCGCTGAATACAGCGGCGTCAATGTTGAGTTGGTGAAGGATTTTCAGATGGGTGTCTCCAACCATACTCCAGACTTTCTCAAGATGAATCCTATCGGAAAGGTTTCTGTTCTTGAGACTACTGGCGGTCCTGTTTTTAAGAGCAATGCTATCGCACGATATGTTGCTCGCATGAAGGCTGACAACCCACTTTACGGATCTTCACTCGTGGAATACTCGCACATTGAGCAATGGATTGACTTCTCTACCACGGAGGTTGATGCTAACATTGGAAAATGGCTGTACCCACGTCTAGGATTCTACCCATATGTTGCAGTGATAGAGGACACATTTATTACTGCC…	1272
7	TaEF1G2	ATGGCGCTCGTTTTGCATTCGGGCAGTGGCAACAAGAATGCCTTCAAGGCACTTATTGCTGCAGAGTACTGTGGGGTCAAGGTTGAGCTGACCAAGAATTTTGAGATGGGTGTCTCAAACAAAACCCCTGAATTCATCAAGATGAACCCCCTTGGCAAGGTTCCTGTTCTTGAGACTCCTGATGGTGCTGTTTTTGAGAGCAATGCTATTGCACGCTATGTTGCCCGCTCAAAGGGTGACAGCCTGCTTTGGGGTGGTTCTCTTATTGAATATGCGCGTGTTGAGCAATGGATGGACTTTGGTGCCACAGAGGTTGATCCCAATATCGCAAGGTGGCTGTACCCAAGGCTTGGTTATATGCCTTACAATGCCCAGTCTGAGGAATTCGGCATTGCTGGA…	1242
8	TaEF1G3	ATGGAGCTGGTGTTGCATGCTGGCAGTGGAAACAAGAATGCGTTTAAGGCACTCATTGCCGCTGAATACAGCGGCGTCAATGTTGAGCTGGTGAAGGACTTTCAGATGGGTGTCTACAACCATACTCCAGACTTTCTCAAGATGAATCTTATCGAAAAGGTTCCTCTTCTTGAGACTCCTGACGGTCCTGTTTTTGAGAGCAATGCCATCGCACGATATGTTGCTCGCATGAAGGCTGACAACCCACTTTACGGATCTTCACTGATGGAATACGCGCACATTGAGCAATGGATTGACTTTTCTGCCACGGAGGTTGATGCTAACATTGGAAAATGGCTGTACCCACGTCTAGGATTCTACCCATATGTTGCTGTGATAGAGGACACATTTATTACTGCC…	1272
9	TaEF1G4	ATGGCGCTCGTTTTGCATTCAGGCAGCGGCAACAAGAATGCCTTCAAGGCACTTATTGCTGCAGAGTACTGTGGGGTCAAGGTTGAGCTCCCCAAGAACTTCGAGATGGGTGTATCAAACAAAACCCCTGAATTCATCAAGATGAACCCCCTTGGGAAGACTCCTGATGGTGCTGTTTTTGAGAGCAATGCTATTGCACGCTATGTTGCTCGCTCAAAGGGTGACAACCTGCTTTGGGGTGGTTCTCTTATTGAATATGCACGTGTTGAGCAATGGATGGACTTTGCTGCCACAGAGGTTGATCCCAATATCGCAAGGTGGTTGTACCCAAGGCTTGGTTATAGGGCTTTCAATGCCCAGGATGAGGAATTCGGCATTGCTGGATTAAAGAGGGCCCTT…	1227
10	TaEF1G5	ATGGCGCTCGTTTTGCATTCGGGCAGTGGCAACAAGAATGCCTTCAAGGCACTTATTGCTGCAGAGTACTGTGGGGTCAAGGTTGAGCTGACCAAGAACTTTGAGATGGGTGTCTCAAACAAAACCCCTGAATTCATCAAGATGAATCCCCTTGGCAAGGTTCCTGTTCTTGAGACTCCTGATGGTGCTGTTTTTGAGAGCAATGCTATTGCACGCTATGTTGCTCGCTCAAAGGGTGACAACCTGCTTTGGGGTGGTTCTCTTATTGAATATGCGCGTGTTGAGCAATGGATGGACTTTGGTGCCACAGAGGTTGATCCCAATATCGCAAGGTGGCTGTACCCAAGGCTTGGTTATATGCCTTACAATGCCCAGTCTGAGGAATTCGGCATTGCTGGA…	1242
11	TaGSTL1	ATGGCAGCGTCTCCAGCAAGCAAGTTTGCAGGGGAAGCTCTCCCGCCTACCTTGACACCCGCTTGCCAGCAGCCACCTCTCTACGATGGCGCAACCAGGTTGTACATGGCGTACGTTTGCCCATATGCGCAGCGAGCATGGATCGCGAGGAACTGCAAGGGTTTGCAGCACAAGATCTTGCTTGTCCCCATCGATTTGGCGGATAGGCCAGCGTGGCTCAGAAAGATTTACCCCAAGAATCAGGTACCCTGCCTAGAGCACAACAACAAAATGACAGGAGAGAGTTTGGATTTGATCAAGTATATAGACAGCAATTTCGAAGGCCCCAAATTGAGTCCTGATGATCCTGAAAAGCAAGGGCTTGCAGAAGAACTGCTGGCTTATTCAGACACCTTCAAT…	723
12	TaGSTL2	ATGGCAACCGCCGTTCCACCGATCATCTCCCCGAAGGAAGATCTCCCCCCTCCACTGACCTCCGCCTCCGAGCCCCCTCCGCTCTTCGACGGCACCACCAGGCTGTATCTTGCATATCACTGTCCGTACGCGCAGCGCGCTTGGATTGCCAGGAACTGCAAGGGTTTACAGGACAAGATCAAGGTAGTCGCCATAGATCTGGCGGACAGGCCAGCTTGGTACAAGGAGAAAGTTTACCCGGAGAACAAGGTGCCTGCCCTGGAGCATAACAACCAGGTGAAAGGAGAGAGCTTGGATTTGGTCAAGTACATTGACAGCAATTTTGATGGCCCAGCATTGCTGCCTGATGATTCTGCAAAGAAGCAGTTTGCTGAGGAACTGCTTGCGTTCAGCGATGGG…	729
13	TaGSTL3	ATGAGTTCGCTCGCTTTCCCCTGCCGCTCGTCACCACTGACGCCCGCCTCCATTTCCCCTCCCGTACCGTCGCCGTGTATAAAGATCCGCCGCTCGCGACCAGCTGCTCCCCATCGCCGCCTCATCGCCGCCAGGAGTTCGAGTTCCCCCCGAACCGTCGCCATGGCCGCCGCCGCTGCCGCTGCCGCACCGGTCATCTCCCCGAAAGAAAATCTGCCCCCTTCGCTGACCTCCACCTCCGAGCCCCCGCCCCTCTTCGGCGGCACCACCAGGCTGTATGTTGCATATCACTGCCCGTACGCGCAGCGCGCTTGGATTGCCAGGAACTACAAGGGTTTGCAAGACAAGATCAAGATAGTCGGGATCGATCTCGCAAACAGGCCGGCTTGGTACAAGGAG…	975
14	TaGSTL4	ATGGCCGCAGCTGCAGCACCGGCCAGGTCCACGAAAGAAGTGCTCCCGCCTGCACTGGGCGCCGTCTCCGAGCCCCCTCCCCTCTTCGATGGCACCACCAGACTGTACATTTGCTACATCTGCCCGTTTGCTCAGCGCGCCTGGGTTACCCGGAACTGCAAGGGCCTGCAGGAGGAGATCAAGCTGGTCGCCATCAATCTGGAGGACAAGCCAGCATGGTACAAGGAGAAGGTTTACCCACAGGGCACGGTGCCTTCCCTGGAGCACGACGGCAAGGTCACCGGAGAGAGCTTGGATTTGATCAAGTACATCGACAGCAACTTCCACGGCCCGGCACTGCTTCCTCAAGATCCCGCAAAGAGGCAGTTCGCCGATGAGCTGATTGCTTACGCTGACGCC…	732
15	TaGSTL5	ATGGCCGCAGGTGCTGCCGTTCCGGTCATCTCCGCCAGGGAAGATCTCCCCGCCGACCTGACCTCCGCCTCCTCCGAGCCCCCTTCCCTCTTCGACGGCACCACCAGGCTGTACGTGGCGTACCACTGCCCGTACGCGCAGCGCGTCTGGATCGCCAGGAACTGCAAGGGATTGCAGGGCAAGATCAAGATAGTCGCGCTAGATCTCGTGGACAGGCCAGCCTGGTACAAGGACAAGGTCTACCCAGAGAACAAGGTACCTGCCCTGGAGCACAACAAGCAAGTGAAAGGAGAGAGCCTGAATCTGCTCAAGTACATTGATGACAATTTCGATGGCGCAGAATTGCTCCCTCATGATTCTGCAAAGAAGATGTTTGCCGAGGAACTGCTTGCGTACAGC…	741
16	TaGSTL6	ATGGCCGCAGCTGCAGCACTAGCCAGTTCCACGAAAGAAGTGCTCCCGCCTGCACTGGGCGCCGTCTCCGAGCCCCCTACCCTCTTCGATGGCACCACCAGACTGTACATTTGCTACACCTGCCCGTTTGCTCAGCGCGCCTGGGTTACCCGGAACTGCAAGGGTCTGCAGGAGGAGATCAAGCTTGTCGCCATCAATCTGGAGGACAAACCAGCATGGTACAAGGAGAATGTTTACCCACAGGGCACGGTGCCTTCCCTGGAGCACGACGGCAAGGTCACCGGAGAGAGCTTGGATTTGATCAAGTACATCGACACCAATTTCCAAGGCCCGGCACTGCTTCCTCAAGATCCGGCTAAGAGGCAGTTCGCCGATGAGCTGATTGCTTACGCTGACGCC…	732
17	TaGSTL7	ATGACTTCGCTCACTTTCCCCTGCCGCTCGTCACCACTGACGCCCGCCTCCATTTCCCCTCCCGTCCCGTCGCCGTGTATAAAGATCCGCCGCTCGCGACGAGCTGCTCCCCATCGCCGCCTCATCGCCGCCAGGAGTTCGAGTTCCCCCCGAACCGTCGCCATGGCTGCCGCACCAGTCATCTCCCCGAAAGAAAATCTGCCCCCTTCGCTGACCTCCACCTCCGAGCCCCCTCCACTCTTCGACGGCACCACCAGGTTGTATGTTGCATATCACTGCCCATATGCGCAGCGCGCTTGGATTGCCAGGAACTACAAGGGTTTGCAAGACAAGATCAAGATAGTCGGGATCGATCTCGCAGACAGGCCGGCTTGGTACAAGGAGAAGGTTTACCCACAG…	888
18	TaGSTL8	ATGATCGCGTCTATAGGCGAGGCCCATCCATCCAGCGGTCGGGTCCACATTTCTGCTGATGCCTGCCCTGCCGTGAATAATTGCACTCGCTTCCCCTTGCTGCCCGTCACCACTGCCGACGCCTGCCTCCTCCTCCTCCATCTCCCATTCCCACCTTCCCGTCCCCCAGCACCGGCGGGACATTCCTCCCGAACCGTCGCCATGGCAACCGCCGTTCCACCGATCATCTCCCCGAAGGAAGATCTCCCCCCTCCACTGACCTCCGCCTCCGAGCCCCCTCCGCTCTTCGACGGCACCACCAGGCTGTATCTTGCATATCACTGCCCGTACGCGCAGCGCGCTTGGATTACCAGGAACTGCAAGGGTTTACAACACGAGATCAAGGTAGTTGCCATAGAT…	933
19	TaGSTL9	ATGGCCGCAGCTGCAGCAATAGCAAGTTCCACGAAAGAAGTGCTCCCGCCTGCACTGGGCGCCGTCTCCGAGCCCCCTCCCCTCTTTGATGGCACCACCAGACTGTATATTTGCTACATCTGCCCGTTTGCTCAACGTGCCTGGGTGACCCGGAACTGCAAGGGTCTGCAGGAGGAGATCAAGCTGGTCGCCATCAATCTGGAGGACAAACCAGCATGGTACAAGGAGAAGGTTTACCCACAGGGCACGGTGCCTTCCCTGGAGCACGACGGCAGGGTCACCGGAGAGAGCTTGGATTTGATCAAGTACATCGACACCAATTTCCAAGGCCCGGCACTGCTTCCTCAAGATCCGGCTAAGAGGCAGTTCGCCGATGAGCTGATTGCTTACGCTGACGCC…	732
20	TaGSTL10	ATGACTTCGCTCGCTTTCCCCTGCCGCGCGTCACCACTGACGCCCGCCTCCATTTCCCCTCCCGTCCCGTCGCCGTGTATAAAGATCCGCCGCTCGCGACGAGCTGCTCCCCATCGCCGCCTCATCGCCGCCAGGAGTTCGAGCTCCCCCCGAACCGTCGCCATGGCCGCCGCCGCTGCCGCTGCCGCACCGGTCATCTCCCCGAAAGAAAATCTGCCCCCTTCGCTGACCTCCACCTCCGAGCCCCCTCCACTCTTCGACGGCACCACCAGGTTGTATGTTGCATATCACTGCCCGTATGCGCAGCGCGCTTGGATTGCCAGGAACTACAAGGGTTTGCAAGACAAGATCAAGATAATCGGGATCGATCTCGCAGACAGGCCGGCTTGGTACAAGGAG…	903
21	TaGSTL11	ATGGCAACCGCCGTTCCACCGATCATCTCCCCGAAGGAAGATCTCCCCCCTCCACTGACCTCCGCCTCCGAGCCCCCTCCGCTCTTCGACGGCACCACCAGGCTGTATCTTGCATATCACTGCCCGTACGCGCAGCGCGCTTGGATTGCCAGGAACTGCAAGGTAGGTTTACAGGACAAGATCAAGGTAGTCGCCATAGATCTGGCAGACAGGCCAGCTTGGTACAAGGAGAAGGTTTACCCGGAGAACAAGGTGCCTGCCCTGGAGCATAACAACCAGGTGAAAGGAGAGAGCTTGGATTTGGTCAAGTACATTGACAGCAATTTTGATGGCCCAGCATTGCTGCCTGATGATTCTGCAAAGAAGCAGTTTGCTGAGGAACTGCTTGCGTTCAGCGAT…	735
22	TaGSTL12	ATGGCAGCGTCTCCAGCAAGCAAGTTTGCACAGGAAGAGGAAGCTCTCCCGCCTACCTTGACACCCACTTCCCAGCAGCCACCTCTCTACGATGGCGCAACCAGGTTGTACATGGCGTATGCTTGCCCGTATGCGCAGCGAGCATGGATCGCGAGGAACTGCAAGGGTTTGCAGCGCAAGATCTTGCTTGTCCCCATCGATTTGGCGGATAGGCCAGCGTGGCTCCGCAAGATTTACCCCAAGAATCAGGTACCCTGCCTAGAGCACAACAACAAAATGATAGGAGAGAGCTTGGATTTGATCAAGTACATAGACAGCAATTTCGAAGGCCCCAAATTGAGTCCTGATGATCCTGAAAAGCAAGGGCTTGCAGAAGAACTGCTGGCTTATTCAGACACC…	729
23	TaGSTL13	ATGGCCCCCGGGTCTACTTTCCATCATATAAAATTTCTGGCACCGTTGCCGGGGAGATCTACGACAAGTCAAGACATACCAAGTAGCCATCATAAACTCTCATCCCTTGGCTTGCAGGGCAAGATCAAGAGTCGCGCTAATCTCGTGGACAGGCCAGCCTGGTACAAGGACAAGGTCTACCCAGAGAACAAGGTACCTGCCCTGGAGCACAACAAGCAAGTGAAAGGAGAGAGCCTGAATCTGCTCAAGTACATCGACGACAATTTCGATGGCCCAGAATTGCTCCCTCATGATTCTGCAAAGAAGAAATTTGCCACGGAACTGCTTGCCTACAGCGACAGTTTCAACGCCAGCGCTTTCTTCTCATGCCTACGCTCCAAGGGAGATGTGACCGACGAA…	699
24	TaGSTL14	ATGGCCGCAGGTGCTGCCGTTCCGGTCATCTCCGCCGGAGAAGATCTCCCCGCTGACCAGACCTCCGCCTCGTCCGAGCCCCCTTCCCTCTTCGACGGCACCACCAGGCTGTACGTGGCGTACCACTGCCCATACGCGCAGCGCGTCTGGATCGCCAGGAACTGCAAGGGCTTGCAGGGCAAGATCAAGATAGTCGCGCTAGATCTCGTGGACAGGCCAGCCTGGTACAAGGACAAGGTCTACCCAGAGAACAAGGTACCTGCCCTGGAGCTCAACAAGCAAGTGAAAGGAGAGAGCCTGAATCTGCTCAAGTACATCGACGACAATTTCGATGGCCCAGAGTTGCTCCCTCATGATTCTGCAAAGAAGATGTTTGCCGAGGAACTGCTTGCGTACAGC…	741
25	TaGSTT1	ATGGGGGTGGGACGGGAGAAGATGGTGATGACGTCAGGGTATGCGTGTGAAGGCAAGGAAGGAAGGAAGGGGATCTGCCGtctctcatcttcttcttcctcctcttttttcttgtcttgtcttatcttcCCTAagcaggcagagcagagcagaggtagagcagagcCCGGCAGAAAGGGGGTGGCGATGGCGGCGGTGCTGAAGGTGTACGCGGACCGGCTGTCGCAGCCGTCGCGCGCCATCATCATCTTCTGCAAGGTCAACCGGATCGACTTCCAGGAGCTCACCGTGGATCTCGCCAAGGGACAACACCGCGCACACGAATTCACCATATTATTTCCTTGCGTAGAAATCAACCCCATGGCGCAGGTCCCAACAATCGTTGATGGAAGATTCAAA…	909
26	TaGSTT2	ATGGCGATGGCGCTGTTGAAGGTGTATGCGGACCGGCTGTCGCAGCCGTCGCGCGCCATCATCATCTTGTGCAAGGTCAACCGGATCGACTTCCAGGAGCTCACCGTGGATCTCGCCAAGGGACAACACCGCGCACCAGAATTCACCAAAATCAACCCCATGGCACAGGTCCCAACAATCGTCGATGGAAGATTCAAACTATTTGAAAGCCATGCCATTCTGAGGTATCTTGCCACCGTCTTCCCCGGGGTTCCAGATCACTGGTACCCTGCTGACTTATTTACCAGAGCAAAACTCGAGTCTGTCTTGGATTGGCATCACTCTAATCTGCGCCGTGGTGCAGCAACCTATGTACTGCACACCGCGTTGGGTCCTGCTCTCGGTCTCACACCGAATCCT…	708
27	TaGSTT3	ATGGCGGCGGTGCTCAAGGTGTATGCGGACCGGCTGTCGCAGCCGTCGCGCGCCATCATCATCTTGTGCAAGGTCAACCGGATCGACTTCCAGGAGCTCACCGTGGATCTCGCCAAGGGACAACACCGCGCACCAGAATTCACCAAAATCAACCCCATGGCACAGGTCCCAACAATCGTCGATGGAAGATTCAAACTCTTTGAAAGTATGTTTCTTCTTCCTGTCAGCCATGCCATTCTGAGGTATCTTGCCACCGTCTTCCCCGGGGTTCCAGATCACTGGTATCCGGCCGACTTATTTACCAGAGCAAAACTCGAGTCTGTCTTGGATTGGCATCACTCTAATCTGCGCCGTGGTGCAGCAACCTATGTACTGCACACCGCGTTGGGTCCTGCTCTC…	729
28	TaGSTZ1	ATGGCTTCGGCGGAGGCTCCGACGGCAAGGCCGATTCTCTACTCGTACTGGCGCAGCTCCTGCTCCCACCGCGTCCGCATCGCGCTCAACCTCAAAGGTATCGATTATGAGTACAAGGCGGTGAACCTCCTCAAGGGCGAGCAGTCTGATCCTGAGTTCATGAAGCTTAATCCTATGAAGTTCGTCCCTGCCTTGGTCGACGGCGACGCAGTAATCGGCGACTCTTACGCAATAGCATTGTATTTGGAGGACAAGTACCCTCAGCGCCCTCTTTTGCCCCAAGACCTTAAAAAGAAGGCCCTGAATATCCAGATAGCAAGCATTGTGTGTTCTGGTATTCAACCTCTTCACAATCTCACCTTGGTGAGATTTATCGAGCAAAAAGTTGGAACAGGGGAG…	669
29	TaGSTZ2	ATGGCGACGGCCAAGCCCATCCTGTACGGCGCCTGGATCAGCTCTTGCTCTCACCGTGTCCGGATCGCTCTCAATCTCAAAGGTGTGGACTATGAGTACAAGGCAGTCAATCCTCGGACAGATCCAGACTATGAAAAAATAAACCCGATCAAATACATACCAGCATTGGTAGATGGGGACTTTGTTCTATCTGATTCTCTCGCTATCATGTTGTATCTGGAAGATAAGTATCCTCAGCATCCTCTCGTACCTAAAGATATCAAAACGAAAGGTCTTGATCTTCAGATTGCGAACATAGTTTGCTCAAGCATCCAACCTCTCCAAGGCTACGGCGTAATTGGTTTGCATGAGGGTAGGTTGAGCCCCGATGAGAGCCTTGAGGTGGTTCAACGTTATATT…	642
30	TaGSTZ3	ATGCGGAAGGAGGAGGCAGCCATGTCGGCAGCAACGGGGAAGCCGATCCTGTACAGCAAATGGTTCAGCTCCTGCTCGCACCGGGTTCGGATCGCCCTTAACCTCAAAGGTGTGGATTTCGAGTACAGAGCGACCAACCCGATGACAGATCCAGATTATGAGAAAATCAATCCTGTTAAGTTTGTCCCAGCATTAGTGGATGGGGATTTTGTTGTTTCCGACTCGTTCGCAATCATTTTGTATATGGAAGACAAGTATCCTCAGTGTCCTCTCTTACCCCGAGATCTGAAAAAGAAAGCTCTTAATTTGCAGATTGCAAGCATAGTGTGTTCAAGCATCCAGCCTCTTCAGAGCCATGCTGTCATTGGTTCATATCTTGGCACAATGGACACCAATGAG…	669
31	TaGSTZ4	ATGGCAGCGATGAAGCCCGTCCTGTACAGCGCGGCGATCAGCTCCTGCTCCTACCGGGTCCGCATCGCCCTCACCCTCAAAGGCGTGGAATATGAGTACAGGGCGGTGGCATGGAATGATACAGAGTATGAGAAAATCAATCCAATTAAGTATGTGCCAGCACTACAAGATGGGGACATATTGGTTTCAGACTCTCTTGCAATCATATTGTATCTGGAAGACAAATATCCCCAGCACCCTCTTTTACCTCAAGATCTGAAAAGGAAGGCTCTTAATCTGCAGATTGCAAACATTGTGTGCTCGAGCATTCAACCTCTTCAGTGTTACGCTGTTATCGGGTTGATTAATGGCAAATTGGCCTCCGATGAGAGCCTTCAGATAGTGCATCATTACATTGAC…	642
32	TaGSTZ5	ATGGCTTCGGTGGAGGCGCCGGCGGCGAGGCCGATTCTGTACTCATACTGGCGCAGTTCCTGCTCCCACTGCGTCCGCATCGCGCTCAACCGTATCGATTATGAGTACAAGGCGGTGAACCTCCTCAAGGGCGAGCAGTCTGATCCCGAGTTCATGAAGCTTAATCCTATGAAGTTCGTCCCTGCCTTGGTCGACGGCGACACAGTGATTGGTGACTCGTACGCAATAGCATTGTATTTGGAGGACAAGTACCCTCAGCGTCCTCTTTTGCCCCAAGACCTTAAAAAGAAGGCCCTGAATATCCAGATAGCAAGCATCGTGTGCTCTGGTATTCAACCTCTTCACAATCTCACCTTGGTGAGATTTATCGAGCAAAAGGTTGGAACAGGGGAGAGCATC…	663
33	TaGSTZ6	ATGGCTTTGGCGGAGGCGCCGGCGGCAAGGCCGATTCTGTACTCTTACTGGCGCAGCTCCTGCTCCCACCGCGTCCGCATCGCGCTCAACCTCAAAGGTATCGATTATGAGTACAAGGCGGTGAACCTCCTCAAGGGCGAGCAGTCTGATCCCGAGTTCATGAAGCTTAACCCTATGAAGTTCGTCCCTGCCTTGGTCGACGGCGACGCAGTAATTGGTGACTCTTACGCAGTAGCATTGTATTTGGAGGACAAGTACCCCCAGCGTCCTCTTTTGCCTCAAGACCTTAAAAAGAAGGCCCTGAATATCCAGGTAGCAAGCATTGTATGTTCTGGTATTCAACCTCTTCACAATCTCACCTTGGTGAGATTTATCGAGCAAAAGGTTGGAACAGGGGAG…	669
34	TaGSTZ7	ATGGCGGCGGCCAAGCCCATCCTGTACGGCGCCTGGATCAGCTCTTGCTCTCACCGTGTCCGGATCGCTCTCAACCTCAAAGGTGTGGACTATGAGTATAAGGCAGTCAATCCTCGGACAGATCCAGACTATGAAAAAATAAACCCGATCAAATACATACCAGCATTGGTAGATGGGGACTTTGTTCTATCTGATTCTCTCGCTATCATGTTGTATCTGGAGGATAAGTATCCTCAGCATCCTCTCGTACCTAAAGATATCAAAACGAAAGGTCTTGATCTTCAGATTGCGAACATAGTTTGCTCAAGCATCCAACCTCTCCAAGGCTACGGCGTAATTGGTTTACATGAGGGTAGGTTGAGCCCCGATGAGAGCCTTGAGGTGGTTCAACGTTATATT…	858
35	TaGSTZ8	ATGCGGAAGGAGGAGGCAGCCATGTCGGCAGCAACGGGGAAGCCGATCCTGTACAGCAAATGGTTCAGCTCCTGCTCGCACCGGGTTCGGATCGCCCTTAACCTCAAAGGTGTGGATTTCGAGTACAGAGCGACCAACCCGATGACAGATCCAGATTATGAGAAAATCAATCCTGTTAAATTTGTCCCAGCATTTGTGGATGGGAATTTTGTTGTTTCTGACTCGTTCGCCATCATTTTGTATATGGAAGACAAGTATCCTCAGTGTCCTCTCTTACCCCGGGATCTGAAAAAGAAAGCTCTTAATTTGCAGATTGCAAGCATAGTGTGTTCAAGCATCCAGCCTCTTCAGAGCCATGCTGTCATTGGTTCGTATCTTGGCACAATGGACACCAACGAG…	669
36	TaGSTZ9	ATGGCAGCGATGAAGCCCGTCCTGTACAGCGCGGCGATCAGCTCCTGCTCCTACCGGGTCCGCATCGCCCTCAGCCTCAAAGGCGTAGAATATGAGTACAGGACGGTGGAGTGGAATGATACAGATTATGAGAAAATCAATCCAATTAAGTATGTGCCAGCACTACAAGATGGGGACATCTTGGTTTCAGACTCTCTTGCAATCATATTGTATCTTGAAGACAAATATCCCCAGCACCCTCTTTTACCTCAAGATCTGAAAAGGAAGGCTCTTAATCTGCAGATTGCAAACATTGTGTGCTCGAGCATTCAGCCTCTTCAGTGTTACGCTGTTATCGGGTTGATTAAAGGCAAATTGGGCCCTGATGAGAGCCTTCAGATAGTGCATCATTACATTGAC…	642
37	TaGSTZ10	ATGGCTTCGGCGGAGGCGCCGGCGGCAAGGCCGATTCTGTACTCGTACTGGCGCAGCTCCTGCTCCCACCGCGTCCGCATCGCACTCAACCTCAAAGGTATCGATTATGAGTACAGGGCGGTGAACCTCCTCAAGGGCGAGCAGTCTGATCCCGAGTTCATGAAGCTTAATCCTATGAAGTTCGTCCCTGCCTTGGTCGACGGCGACGCAGTAATCGGCGACTCTTACGCAATAGCATTGTATTTGGAGGACAAGTACCCCCAACGTCCTCTTTTGCCTCAAGACCTTAAAAAGAAGGCCCTGAATATCCAGATAGCAAGCATTGTGTGTTCTGGTATTCAACCTCTTCACAATCTCACCTTGGTGAGATTTATCGAGCAAAAGGTTGGAACAGGGGAG…	669
38	TaGSTZ11	ATGGCGACGGCCAAGCCCATCCTGTACGGCGCCTGGATCAGCTCTTGCTCTCACCGTGTCCGGATCGCTCTCAATCTCAAAGGTGTGGACTACGAGTATAAGGCAGTCAATCCTCGGACAGATCCAGACTATGAAAAAATAAACCCGATCAAATACATACCAGCATTGGTAGATGGGGACTTTGTTCTATCTGATTCTCTCGCTATCATGTTGTATCTGGAAGATAAGTATCCTCAGCATCCTCTAGTACCTAAAGATATCAAAACGAAAGGTCTCGATCTTCAGATTGCGAACATAGTTTGCTCAAGCATCCAACCTCTCCAAGGCTACGGCGTAATTGGTTTACACGAGGGTAGGTTGAGCCCCGATGAGAGCCTTGAGGTGGTTCAACGTTATATT…	642
39	TaGSTZ12	ATGCGGAAGGAGGAGGCAGCCATGTCGGCAGCAACGGGGAAGCCGATCCTGTACAGCAAATGGTTCAGCTCCTGCTCGCACCGGGTTCGGATCGCCCTTAACCTCAAAGGTGTGGATTTTGAGTACAAAGCGACCAACCCGATGACAGATCCAGATTATGAGAAAATCAATCCTGTTAAGTTTGTCCCAGCATTAGTGGATGGGGATTTTGTTGTTTCCGACTCGTTCGCCATCATTTTGTATATGGAAGACAAGTATCCTCAGTGTCCTCTCTTACCCCGAGATCTGAAAAAGAAAGCTCTTAATTTGCAGATTGCAAGCATAGTGTGTTCAAGCATCCAGCCTCTTCAGAGCCATGCTGTCATCGGTTCGTATCTTGGCACAATGGACACCAATGAG…	669
40	TaGSTZ13	ATGGCAGCGATGAAGCCCGTCCTGTACAGCGCGGCGATCAGCTCCTGCTCCTACCGGGTCCGCATCGCCCTCAGCCTCAAAGGCGTGGAATATGAGTACAGGGCGGTGGAGTGGAATGATACAGATTATGAGAAAATCAATCCAATTAAGTATGTGCCAGCACTACAAGATGGGGACATCTTGGTTTCAGACTCTCTTGCAATCATATTGTATCTTGAAGACAAATATCCCCAGCACCTTCTTTTACCTCAAGATCTGAAAAGGAAGGCTCTTAATCTGCAGATTGCAAACATTGTGTGCTCGAGCATTCAACCTCTTCAGTGTTACGCTGTTATCGGGTTGATTAAAGGCAAATTGGGCCCCGATGAGAGCCTTCAGATAGTGCATCATTACATTGAC…	642
41	TaTCHQD1	ATGCAGCTGTATCACCATCCGTATTCACTAGACAGTCAGAAGGTGCGGATAGCCCTGGAAGAGAAGGGTATTGACTACACATCATATCATGTCAATCCACTAACAGGGAAAAACATGAATGTGGCCTTCTTCCGAATGAACCCTTCAGCGAAGCTCCCTGTCTTCCAAAATGGCGCTCATGTCATTTTCCGTGCCATCGATATCATCCAGTACTTAGACAGACTCGCGGTGCACTTAAGCGGCGAAATCCAGCCTGTGAATACTGAGGTTCTCCAATGGATGCAGAAAGTTGATGGTTGGAATCCTAAGATGTTCACACTAACTCACACCCCACTAAAGTACCGTGCGTTTGTCTCCAAGTTCATACGCCGGGTGCTGATTGCTCGGATGGCTGAAGCC…	798
42	TaTCHQD2	ATGtttttttttGCTGCTAATGTAGCAATGCAACTGTATCACCATCCGTATTCACTGGACAGTCAGAAGGTGCGGATAGCCCTGGAAGAGAAGGGTATTGACTACACATCATATCATGTCAATCCACTAACAGGGAAAAACATGAATGTGACCTTCTTCCGAATGAACCCTTCAGCGAAGCTCCCTGTCTTCCAAAATGGCGCTCATGTCATTTTCCGCGCCATCGATATCATTCAGTACATAGACAGACTCGCGGTGCACTTAAGCGGCGAAATCCAGCCTGTGAATACCGAGGTTCTCCAGTGGATGCAGAAAGTTGATGGTTGGAATCCTAAGATGTTCACACTAACTCACACCCCACTAAAGTACCGTGCATTTGTCTCCAAGTTCATACGCCGG…	825
43	TaTCHQD3	ATGCAGCTGTATCACCATCCATATTCACTGGACAGTCAGAAGGTCCGGATAGCCCTGGAAGAGAAGGGTATTGACTACACATCATATCATGTCAATCCACTAACAGGGAAAAACATGAATGTGACCTTCTTCCGAATGAACCCTTCAGCGAAGCTCCCTGTCTTCCAAAATGGCGCTCATGTCATTTTCCGCGCCATCGATATCATTCAGTACATAGACAGACTCGCGGTGCACTTAAGCGGCGAAATCCAGCCTGTGAATACTGAGGTTCTCCAATGGATGCAGAAAGTTGATGGTTGGAATCCTAAGATGTTCACACTAACTCACACCCCACTAAAGTGCCGTGCATTTGTCTCCAAGTTCATACGCCGGGTGCTGATTGCTCGGATGGCTGAAGCC…	798
44	TaGSTF1	ATGGCTCCGGTGAAGGTGTACGGGCTGCCCATGAACGGAAGCGTGGCGCGCGTTCTGGCATGCCTAGAGGAAGTGGGAGCCGAGTATGAGGTCGTGGCCGTCGACCTACACACCGGCGAGCACAAGAGGCTGCCACATCTTGCTCGTAATCCCTTCGGCCAGGTCCCCGCGTTCCAGGATGGAGACCTGGTCCTCTTTGAATCACGTGCAATCTCAAAGTATATACTCCGGAAAGGATCATCAGATTTACTGAGGGAAAACAACCTCTCTGAGTCCGCAATGGTTGATGTGTGGCTTGACGTCGAATCCCAGAAATTTGACAGCGTCATGCTGCCAATCATCTTTCAAGGTCTCGTCATCCCGGTTTACATGGGTGGGACTAGCGATCTCAAAGTTCTT…	648
45	TaGSTF2	ATGGCGCCGGTGAAGGTGTTCGGGCCGGCCATGTCGACGAACGTGGCCCGGGTGCTGGTGTGCCTGGAGGAGGTCGGCGCCGAGTACGAGGTGGTCGACATCGATTTCAAGGCCATGGAGCACAAGAGCCCCGAGCATCTCGTCAGAAACCCGTTCGGCCAAATCCCTGCTTTCCAGGATGGGGATCTGCTTCTCTTCGAGTCACGCGCAATTGCAAAGTACGTGCTTCGCAAGTACAAGAAGAACGAAGTCGACCTGCTGAGGGAAGGCAACCTCAAGGAGGCCGCCATGGTGGATGTATGGACGGAGGTCGACGCGCACACCTACAACCCGGCCATCTCGCCGATCGTGTACGAGTGCCTCATCAACCCGCTGATGCGCGGCCTGCCGACCAACCAG…	660
46	TaGSTF3	ATGGCGCCGGTGAAGGTGTTCGGGCCGGCCATGTCGACGAACGTGGCCCGGGTGCTGCTGTGCCTGGAGGAGGCCGGCGCCGAGTACGAGGTGGTCAACATCGATTTCAAGGCCATGGAGCACAAGAGCCCCGAGCATCGCGTCAGAAACCCGTTCGGCCAAATCCCTGCTTTCCAGGATGGGGATCTGCTTCTCTTCGAGTCACGCGCAATTTCAAGGTACGTGCTTCGCAAATACAAGACGAACCAAGTCGACCTGCTGAGGGAGGGCAACCTAAAGGAGGCGGCCATGGTGGATGTATGGACGGAGGTCGACGCACACAGCTACAACCCAGCCATCTCGCCGATCGTGTACGAGTGCCTCATCAACCCGATCATGCTCGGCCTGCCGACCAACCAG…	660
47	TaGSTF4	ATGGCGCCGGCGGTGAAGGTGTACGGGTGGGCGGTGTCGCCGTTCGTGGCGCGCCCGCTGCTGTGCCTGGAGGAGGCCGGCGTCGACTACGAGCTCGTCCCCATGAGCCGCGCGGCCGGCGACCACCGCCAGCCGGACTTCCTCGCCCGGAACCCCTTCGGCCAGGTCCCCGTCCTCGAGGACGGCGACCTCACCCTCTTCGAGTCGCGCGCGATCGCGAGGCACGTGCTCCGGAAGCACAAGCCGGAGCTGCTGGGCTGCGGCTCGCCGGAGGCGGAGGCGATGGTGGACGTGTGGCTGGAGGTGGAGGCCCACCAGTACAACCCGGCGGTCAGCGCCATCGTGGTACAGTGCATCATCTTGCCGCTCCTCGGCGGCGCGCGGGACCAGGCGGTGGTG…	672
48	TaGSTF5	ATGGCGGCGCCGGCGGTGAAGGTGCACGGGTGGGCGATGTCGCCGTTCGTGGCGCGCGCGTTGCTGTGCCTGGAGGAGGCCGGCGTGGAGTACGAGCTCGTCCCCATGAGCCGCGAGGCCGGCGACCACCGCCAGCCGGACTTCCTCGCCAGGAACCCCTTCGGCCAGGTCCCCGTTCTCGAGGACGGCGACCTCACCATCTTCGAATCGCGCGCCGTCGCGAGGCACGTGCTGCGCAAGCACAAGCCGGAGCTGCTGGGCTCCGGCTCGCCGGAGTCGGCGGCGAAGGTGGACGTGTGGCTGGAGGTGGAGGCGCACCAGCACCAGACCCCGGCGGGCACCATCGTGATGCAGTGCATCCTCACCCCGTTCCTCGGCTGCGAGCGCGACCAGACCGCC…	675
49	TaGSTF6	ATGGGCGGTGCCGTGAAGGTGTACGGGGTGGGGGCGTCTCCGTTCGTGGCGACGGTGCTCTTGTGCCTGGAGGAGACGGGCGCAGACTACGAGCTCGTCCCCCTCGACATGGCGGCGCGTGAGCAGAGGGCCGAGCCACACCTCTCCCGAAACCCTTTCGGGAAGATCCCAGTGTTAGAGGACGGAGAGCTGACTCTCTTCGAATCGCGCGCGATTTCTCGGTACGTGCTCCGCAAGTACGGAGGCACCAACCCCACCACCGATCTTCTAAGGGAATCCAGCCTCGAGGAATCAGCCATGGTGGACGTGTGGACGGAGGTGGAGGCCCACCAGTACCAGCCGGCCATCGAACACATCGTCCAGCAGTGCGTCATCCTGCCGTTCATCGGCGGCGCGCGA…	684
50	TaGSTF7	ATGGGCGGTGCCGTGAAGGTGTACGGGGTGGCGGCGTCTCCGTTCGTCGCGACGGTGCTGCTGTGCCTGGAGGAGGTCGGCGCCGACTACGAGCTCCTCCCCCTCGACATGGCTGCGCGGGAGCAGAGGACCGAGCCCTACCTCTCTCGGAACCCTTTCGGCAAGATCCCGGCGTTGGAGGACGGGGAGCTGACTATATTCGAATCGCGCGCGATTTCTCGGTACGTGCTCCGCAAGTACGGAGGCACCGGCGCCACCGATCTCCTACGGGCATCCAGCCTCGAGGAATCGGCCATGGTGGACGTGTGGATGGAGGTGGAGGCCCACCAGTACCAGCCGGCCATAGCCAACATCGTCCGGCAGTGCGTCATCCTGCCGTTCATCGGCGGCGCGCGAGAC…	681
51	TaGSTF8	ATGCCGGGAGCCGTGAAGGTGTTCGGGTCGCCGACGTCGTCGGAGGTCGCCCGCGTCCTGGCCTGCCTCTTCGAGAAGGATGTCGAGTTCCAGCTCATCCGCGTCGACTCCTTCCGCGGCCCCAACCGCATGCCCCAGTACCTCAAGCTGCAGCCGCACGGCGAGGCGCTCACCTTCGAGGACGGCAACGTCACCCTCGTCGAGTCGAGGAAGATCCTGAGGCACATCGCCGACAAGTACAAGAGGCAGGGGAACCTGGACCTGATCGGGACGGGGGCGCTGGAGCGCTCCTCCATCGAGCAGTGGCTGCAGACGGAGGCGCAGAGTTTCGACGTGCCCAGCGCCGACATGATCTACAGCCTCGCCTACCTGCCACGCACCATGCCGCTCGACAGGAGG…	768
52	TaGSTF9	ATGGCGCCGGTGAAGGTGTTCGGGCAGGCCATGTCGCCGAACGTGGCGCGGGTGCTGGTGTTCCTGGAGGAGGCCGGCACCGACTACGAGCTCGTCGACGTCGACTTCCAGGCCAAGGAGCACAAGAGGCCCGACCACCTTGCCAGAAACCCGTTCGGGCAAATCCCCGCGTTCCAGGACGGTGATCTCCTTCTCTTCGGTACGTACTTAACCCCTCCCATGAGCCATGATCACAATCCTCACTTCTTGGTCAAGTTGGATGAGGTTTTACGTTTTTTACTCGTGCATGCAGAGTCAAGAGCAATCGCCAAGTACGTGGCGCGCAAGTACAAGACGGACGAGGCCGACCTGCTGAGAGAAGGCGACCTTTCAGAAGCCGCCATGGTGGACGTGTGGACG…	744
53	TaGSTF10	ATGGCTCCGGTGAAGCTGTACGGCGCGACCCTGTCGTGGAACGTCACCAGGTGCGTGGCGGCGCTGGAGGAAGCCGGCGTCGAGTACGAGCTCGTCCCCATCAACTTCGGCACCGGCGAGCACAAGGGCCCCGACCACCTCGCCAGGAACCCCTTTGGCCAGGTGCCAGCTTTGCAGGATGGTGACTTGTACGTCTTCGAATCACGTGCTATTTGCAAGTATGCGTGCCGCAAGAGCAAGCCAGAGCTGTTGAAGGAGGGCGACATCAAGGAGTCAGCTATGGTGGATGTGTGGCTCGAGGTGGAGGCCCATCAGTACACCGCCGCGCTGAGCCCCATTCTCTTCGAGTGCCTTATCCATCCTATGCTTGGGGGAGCCACTGACCAGACGGTCATCGAT…	639
54	TaGSTF11	ATGGCTCTGGTGAAGCTGTACGGCATGACCATGTCGTGGAACGTGACGAGGTGCGTGGCGGCCCTGGAGGAGGCCGGCGTCGAGTACGACGTCGTGCCCATCGACTTCGGCGCCGGCGAGCACAAGACCCCCGACCACCTCGCCAGGAACCCCTTTGGTCAGATGCCAGTTCTGCAGGATGGTGACTTCTACGTCTGGGAATCGCATGCTATTTGCAAGTACACATGCCGCAAGAACAAACCGGAGCTGTTGAAGGAGGGCAACCTCAAGGAATCAGCAATGGTAGATGTGTGGCTCGAGGTGGAGGCCCATCAGTACACGGCCACACTGGAGCCCATTATCCTTGAGTGCCTCGTCCGTCCTATGTTCGGGCGAGCCACTGACCAGAAAACTGTCGAG…	657
55	TaGSTF12	ATGTCTCCGGTGAAGGTGTTCGGGCATCCGATGTTGACAAACGTCGCACGGGTGATGCTCTTCCTGGAGGAGGTCGGCGCCGAGTACGAGCTCGTGCCCATCGACTTCGTCGCCGGCGAGCACAAGAGGTCCCAACACGTCCAGCTAAACGTAAGCAGACGACAATTCGTCGATCGGTCACCGTATCAGGTTCAGGTGATGATTTTTGACAGAGATGCTACGTGTTTTTCTTCCTTGCAGCCGTTCGCGAAGATGCCTGGGTTCCAAGATGGCGATCTCGTCCTGTTCGAGTCGCGCGCCATCGCCAAGTACATCCTCCGCAAGTACGGGGGGACAGCCGGCCTGGACCTCCTCGGAGAAAACAGCGGAATCGAAGAATTAGCAGTGGTGGACATGTGG…	780
56	TaGSTF13	ATGTCTCCGGTGAAGGTGTTCGGGCACCCGATGTTGACAAACGTCGCACGGGTGCTGCTCTTCCTGGAGGAGGTCGGCGCTGAGTACGAGCTCGTGCCCCTCGACTTCGTAGCCGGCGAGCACAAGAGGCCCCAACACGTCCAGTTAAACGTAAGCAGACGACAATTCGTCGATCGGTCACCGTATCAGGTTCAGGTGATGATTTTTGACAGAGATGCTGCGTGTTTTTCTTCCTTGCAGCCGTTTGCGAAGATGCCTGGGTTCCAAGATGGGGATCTCGTCCTGTTCGAGTCGCGCGCCATCGCCAAGTACATCCTCCGCAAGTACGGGGGGACAGCCGGCCTGGACCTCCTCGGAGAAAACAGTGGAATCGAAGAATTAGCAATGGTGGACATGTGG…	780
57	TaGSTF14	ATGGCCGAGGCGGCGGCGAGCACAAGGAAACTGTACGGCTACGAGCTGTCGTCCAACTCGGTGCGCATCGCGGCGCTGCTCAACGAGAAGGGGCTCGACTACGAGCTCGTCGTCGTCGACGACACCAAGGCGCCGGAGTTCCTCGCCATCAACCCCTTGGGTCAGGTCCCGGCGTTCCAGGACGGCGACGACATCCTCTTCGAGTCTCGCGCCATAAGTAGGTACATCGCGGCCAAGTACCGGTCAACGGGCACGGACCTGCTGCCGGCGGCGCCGTCGGCGAAGCTGGAGGTGTGGCTAGAGGTGGAGTCGCACCACTTCTACCCGGCCGTGGCGGACCTGGTGTACGAGCTCCGCGTCAGGCCCCGGCTGCCGGGCGGCGCGCCGCCCGACCCGGCC…	663
58	TaGSTF15	ATGGCGCCCATCAAGCTGTACGGGATGATGCTGTCGGCCAACGTGACCCGCGTGACCACGCTGCTCAACGAGCTCGGCCTCGACTTCGACTTCGTCGACGTCGACCTCCGCACCGGCGCCCACAAGCACCCCGACTTCCTCAAGCTCAACCCTTTCGGCCAGATCCCGGCGCTGCAGGACGGGGACGAAGTTGTCTTCGAGTCGCGCGCCATCAACCGGTACATCGCGACCAAGTACGGGGCGGCCCTGCTGCCGACGCCGTCGGCCAAGCTGGAGGCGTGGCTGGAGGTGGAGTCGCACCACTTCTACCCGCCGGCGCGGGCACTGGTGTACGAGCTGGTCATCAAGCCCATACTGGGCGCCCCCACCGACGCGGCCGAGGTGGACAAGAACGCCGCC…	642
59	TaGSTF16	ATGGCGCCCATGAAGGTGTACGGGTGGGCGGTGTCGCCATGGATGGCCCGGGTCCTCGTCTGCTTGGAGGAGGCCGGCGCCGAGTACGAGATCGTGCCCATGAGCAGGAGCGGCGGCGATCACCGGCAGCCGGACCACCTCGCCAGAAACCCCTTCGGTGAGATCCCGGTGTTGGAGGATGGCGACTTGACGCTTTACCAATCTCGTGGCGTCGCAAGGTACATTCTTCGTAAGTGCAAACCCGAGCTTCTGCGAGCAGGCAACCTCGCCGAGTCGGCGATGGTGGATGTATGGCTCGACGTGGAAGCCCTCCAGCTCGAGCCTATAGTGCGGCCAATTGTGGCTAACTGCATCCTCTACCCGCTCGAAGGGTGCTACCGCGACCAAAAGATCGTTGAG…	669
60	TaGSTF17	ATGAATGCAGCAAACACAAAGGGGGGAGAAGAAGAAGAAGGGATGGCGCCCATGAAGGTGTACGGCTGGGCGGTGTCGCCATGGATGGCGCGGGTCCTCGTCTGCCTGGAGGAGGCCGGCGCCGAGTACGAGCTTGTGCCCATGAGCCGCAACGGCGGCGATCACCGGCGGCCGGAGCACCTCGCCAGAAACCCCTTCGGTGAGATCCCGGTGCTGGAGGACGGCGATCTCACGCTCTACCAATCTCGTGCCATCGCAAGGCATATTCTCCACAAACACAAGCCCGAGCTTCTAGGAGCGGGCAGCCTCGAGGAGTCGGCGATGGTGGACGTATGGGTCGACGTGGATGCCCACCAGCTCGAGCCCGTACTCAAGCCCATCGTGGTGAACTGCATCATC…	711
61	TaGSTF18	ATGGCGCCTATGAAGGTGTACGGCTGGGCGGTGTCGCCGTGGATGGCGCGGGTCCTCGTGTGCCTGGAGGAGGCCGGCGCCGAGTACGATTTCGTGCCCATGAGCAGGAACGGCGGCGACCACCGGCTGCCGGAGCACCTCGCCAGAAACCCCTTCGGCGAGATCCCGGTGCTGGAGGACGGCGATCTGACGCTCTACCAATCCCGTGCCATCGCAAGGCATATTCTGCGCAAATGCAAGCCCGAGTTTCTAGGAGCGGGCAGCCTCAAGGAGTCGGCGATGGTGGACGTATGGGTCGACGTGGATGCCCACCAGCTTGAGCCCGTACTCAAGCCCATCGTGTTTAACTGCATCATCAACCCGTTCGTCGGGAGGGACGTCGACCAAGGCCTCGTCGAT…	669
62	TaGSTF19	ATGGCGCCGGTGAAGGTGTTCGGGTCGGCGGCGTTCACGAACGTGGCGCGGGTGCTGGTGTGCCTGGAGGAGGTCGGCGCCGAGTACGAGATCGTCGACGTCGACTTCCATGCCAGGGAACACAAGGGCCCCGACCACCTCGCCAGAAACCCGTTCGGCCAGGTCCCGGCGTTCCAGGACGGGGATCTCACGCTCTTCCAGTCCCGCGCGATCTCACGCTACGTGCTCCGCAAGCACAGGACCGACGAGGTCAACCTGCTGAGGGAAGGCGACCCCAGGGAATCGGCCCTCGTCGACGTCTGGCTGGACGTGGAGGCCCTCAGCTTCGACCCCGCCATGCACTCGGTGTTCTACCAGCACCGCGTCGCGCCGGTGCTGGGCGGGACCCCCGACGAGAAG…	657
63	TaGSTF20	ATGGCGGCGGGTCTGCAGGTGTTCGGGCAGCCGGCGTCGACTGACGTGGCCAGGGTGCTCACCTGCCTCTTCGAGAAGAACCTCGAGTTCGAGCTCGTCCGCATCGACACCTTCAAGAGGGAGCACAAGCTGCCCGAGTTCATCAAGCTAAGGGATCCTACCGGGCAGGTGACTTTCAAGCATGGTGACAAGACCCTTGTTGATTCAAGGGCGATATGCCGCTACCTATGCACCCAGTTCCCGGAGGACGGCAACCGCGGGATCTACGGCACGGGGTCGCTGGAGCGCGCGTCCATAGAGCAGTGGCTCCAGGCGGAGTCGCAGAGCTTCGACGCCCCGAGCTCGGAGCTGGTCTTCCACCTGGCCTTCGCGCCGCAGCTTAACATGCTCCCCGACGAG…	672
64	TaGSTF21	ATGGCTTCAGGCTTGCAGGTGTTTGGCCAGCCAGCATCCACCGATGTTGCCAGGGTTCTGACATGCCTCTTTGAGAAGAATTTGGAGTTTGATCTCGTCCGCATCGACACATTCAAGAGACAGCACAAGCTTCCTGAGTTTGTCAGGCTGCGGGATCCAAGTGGACAAGTGACATTCAAGCATGGCGACAAGACTCTTGTCGATCCAAGGGCTATTTGCCGGTACCTCTGTACCCAGTTCCCAAACCAGGGAAACAGGAACCTCTATGGAACAGGTTCTCTGGAGCGGGCATCAATAGAACAGTGGCTGCAAGCAGAGGCTCAGAGCTTCAACCCTCCCAGCTCGGCCCTCGTGTTTCAGCTGGCATTTGCTCCTCTTCTGGAAATTCCTCAGGACCAC…	672
65	TaGSTF22	ATGGCGGCGCCCGTGACGGTCTACGGGCCGGCGATCTCGCCGGCGGTGGCCCGCGTGGCGGCGTGCCTGCTGGAGAAGGACGTGGCCTTCCAGCTCGAGGCGGTGGACATGTCCAAGGGCGAGCACAAGTCCCCCTCCTTCCTCAAGCTCCAGCCCTTCGGCCAGGTCCCCGCCTTCAAAGACCACCTCACCACCGTCTTCGAGTCAAGGGCTATTTGCCGTTACATCTGTGACCAGTACTCGGACCGTGGCAACCGGACTCTCCTAGGCCGGAAGGAAGACGGCGCGGTAGGCCGCGCCGCCATCGAGCAATGGGTAGAATCTGAAGGCCAGGCATTTAACCCTCCGAGCTTGGCCATCGCATTCCAGCTCACCTTCGCGCCGCTCATGGGTATGGCC…	681
66	TaGSTF23	ATGAATTTGAAGGTGAAGGTGTTCGGGCCGGTGAGATCCACCTGCGTGGCGCGGGTGCTGGTGTGCCTGGAGGAGGTCGGCGCCGAGTACGAGCTGGCGCACGTCCACCTCCCAGCCGGCGACCACAAGGGCCCGGCGCACCTCGCCCGCAGCCCCTTTGGCCAGGTCCCGGCTTTCCAGGACGGCGATCTCATCCTTTTCGAATCGTGTGCGATTTCAAGGTACGAGCTCCGCAAAGGCGCATCCGATCTTCTAAGGGAGAGCAGCCTCGCCGAGGCCGCGACGGTCGACGCGTGGCTCGACGCGGAGTCCCACAACTTCAACAAGGCTATGTCGGCGATCACCTTCCAGGCCTTTGTCGTGCCCATGTTCATGGGCGGGACGACTGACCACAAAATC…	648
67	TaGSTF24	ATGGGGACGGAGGCGAAGGTGAAGGTGTTCGGGCCGGCGAGATCCACCTGCGTGGCGCGGGTGCTGGTGTGCCTGGAGGAGGTCGGCGCCGAGTACGAGCTGGTGCACGTCCACCTCCCCGCCGGCGACCACAAGGGCCCCGCGCATCTCGCCCGCACCCCCTTTGGCCAGGTCCCGGCTTTCCAGGACGGCGATCTCATCCTTTTCGAGTCGCGCGCGATTTCGAGGTACGTGCTCTGCAAAGGCGCATCCGATCTTTTAAGGGAGGGCAGCCTCGCCGAGTCGGCGGCCGTGGACGCGTGGCTCGAAGCCGAGTCCCACAACTTCGACAAGGCCATGTCGGCGATCACCTTCCAGTGCTTCGTCGTTCCCATGTTCATGGGCGGGACGACTGACCAC…	654
68	TaGSTF25	ATGGCGCCGGTGAAGGTGTTCGGGCCGGCGATGTCGACGAACGTGGCCCGGGTGCTGGTGTGCCTGGAGGAGGTCGGCGCCGAGTACGAGGTGGTCGACATCGATTTCAAGGCCATGGAGCACAAGAGCCCCGAGCATCTCGTCAGAAACCCCTTCGGCCAAATCCCTGCCTTCCAGGATGGGGATCTGCTTCTCTTCGAGTCACGCGCAATTGCAAAGTACGTGCTCCGCAAGTACAAGAAGAACGAAGTGGACCTGCTGAGGGAAGGCAACCTGAAGGAAGCGGCAATGGTGGACGTATGGACGGAGGTGGACGCGCACACCTACAACCCGGCCATCTCGCCGATCGTGTACGAGTGCCTCATCAACCCGCTCATGCGCGGCCTGCCGACCAACCAG…	660
69	TaGSTF26	ATGGCGCCGGTGAAGGTGTTCGGGCCGGCCATGTTGACCAACGTGGCCCGGGTGCTGGTGTGCCTGGAGGAGGTCGGCGCCGAGTACGAGGTCGTCGACATCGATTTCAAGGCCATGGAGCACAAGAGCCCTGAGCATCTCGTCAGAAACCCGTTCGGCCAAATCCCTGCCTTCCAGGATGGGGATCTGCTTCTCTTCGAGTCACGCGCAATTGCAAAGTACGTGCTCCGCAAGTACAAGACGAACGGAGTCGACCTGCTGAGGGAAGGCGACCTGAAGGAGGCGGCAATGGTGGACGTATGGACGGAGGTGGACGCGCACACCTACAACCCGGCCATCTCGCCGATCGTGTACGAGTGCCTCATCAACCCGCTCATGCGCGGCCTGCCGACCAACCAG…	660
70	TaGSTF27	ATGGCGCCGGCGGTGAAGGTGTACGGGTGGGCGGTGTCGCCGTTCGTGGCGCGCCCGCTGCTGTGCCTGGAGGAGGCCGGCGTCGACTACGAGCTCGTCCCCATGAGCCGCGCGGCCGGCGACCACCGCCAGCCGGACTTCCTCGCCAGGAACCCCTTCGGCCAGGTCCCCGTCCTCGAGGACGGCGACCTCACCCTCTTCGAGTCGCGCGCGATCGCGAGGCACGTGCTCCGGAAGCACAAGCCGGAGCTGCTGGGCTGCGGCTCGCCGGAGGCGGAGGCGATGGTGGACGTGTGGCTGGAGGTGGAGGCCCACCAGTACAACCCCGCGGTCAGCGCCATCGTGGTGCAGTGCATCATCTTGCCGCTCCTGGGCGGCGCGCGGGACCAGGCGGTGGTG…	669
71	TaGSTF28	ATGGCGCCGGAGGTGAAGGTGTACGGGTGGGCGGTGTCGCCGTTCGTGGCTCGCCCGCTGCTGTGCCTGGAGGAGGCCAACGTCGACTATGAGCTCGTTCCCATGAGCCGTGAGGCCGGCGACCACCGCCACCCGGACTTCCTCGCCCGGAACCCCTTCGGCCAGGTCCCTGTCCTCGAGGACGGCAACCTCACCCTCTTCGAGTCGCGCGCGATCGCGAGGCACGTGCTGCGCAAGCACAAGCCGGAGCTGCTGGGCTCCGGCTCGCCGGAGTCCACGGCGATGGTGGACGTGTGGCTGGAGGTGGAGGCCCACCAGCACCACCCCGCGGCCGCCGCCATATTCGTGCAGTGCATCGTGTCGCCGCTCCTGGGCGGCGCGCCGGACCAGGCGGTGGTG…	675
72	TaGSTF29	ATGGCGCCGACGGTGAAGGTCTACGGGTGGGCGATGTCGCCGTTCGTGGCGCGCGCGCTGCTGTGCCTGGAGGAGGCCGGCGTCGAGTACGAGCTCGTCCCCATGAGCCGCGAGGCCGGCGACCACCGCCAGCCGGACTTCCTCGCCCGAAACCCCTTCGGCCAGGTCCCCGTTCTCGAGGACGGCGACCTCACCATCTTCGAATCGCGCGCCGTCGCGAGGCACGTGCTGCGCAAGCACAAGCCGGAATTGCTGGGCTCCGGCTCGCCGGAGTCGGCGGCGATGGTGGATGTGTGGCTGGAGGTGGAGGCCCACCAGCACCAGACCCCGGCGGGCACCATCGTGATGCAGTGCATCCTCACCCCGTTCCTCGGCTGCCAGCGCGACCAGGCCGTCATC…	672
73	TaGSTF30	ATGGGCGGTGCCGTGAAGGTGTACGGGGTGGGGGCGTCTCCGTTCGTGGCGACGGTGCTGTTGTGCCTGGAGGAGACGGGCGCAGACTACGAGCTCGTCCCCCTCGACATGGCGGCGCGTGAGCAGAGGACCGAGCCCCACCTCTCCCGAAACCCTTTCGGGAAGATCCCAGTGTTAGAGGACGGAGAGCTGACTCTCTTCGAATCGCGCGCGATTTCTCGGTACGTGCTCCGCGAGTACGGAGGCACCAGCGCGACCGATCTTCCAAGGGAATCCAGCCTCGAAGAATCAGCCATGGTGGACGTGTGGACGGAGGTGGAGGCCCACCAGTACCAGCCGGCCATCGAACACATCGTCCAGCAGTGCGTCATCCTGCCGTTCATCGGCGGCGCGCGCGAC…	681
74	TaGSTF31	ATGGGCGGTGCCGTGAAGGTGTACGGGGTGGCGGCGTCTCCGTTCGTCGCGACGGTGCTGCTTTGCCTGGAGGAGGTCGGCGCCGACTACGAGCTCCTCCCCCTCGACATGGCTGCGCGGGAACAGAGGACCGAGCCACACCTCTCTCGGAACCCATTCGGCAAGATCCCAGCGTTGGAGGACGGGGAGTTGACTCTCTTCGAATCGCGCGCGATTTCTCGGTACGTGCTCCGCAAGTACGGAGGCACCAGCGCCACCGATCTTCTAAGGGCATCCAGCCTAGAAGAATCAGCCATGGTGGACGTGTGGATGGAGGTGGAGGCCCACCAGTACCAGCCGGCCATCGCCAACGTCGTCCGGCAGTGCGTCATCCTGCCGTTCATCGGCGGCGCGCGAGAC…	681
75	TaGSTF32	ATGAAACGCGAGGCCGGTGACCACCTTCTGCCGGACTTCCTCGCAAAGAACCCCTTCAGCCAGGTCCCCGTTCTCGAGGACGGCGACCTCACCCTCTTCGAATCGCGCGCAATCGCGAGGCACGTGCTTCGCAAGTACAAGCTGGAGCTGCTGGTGGGAGACGGCTCGCCGGAGTCGGCGGCGATGGTAGACGTGTGGCTGGAGGTGGAGGCCCACCAGCACCACCCCGTGGCGGGCGCCATCTCGATCCAGTGCCTCCTCGCCCCGCTCCTCGGCGGCGTGCGCGACCAGGCCATCGTCGACGAGAACGTCGTGAAGCTGAGGAAGGTGCTGGAGGTGTACGAGGAACGGCTGTCCGCGTCCAAGTACCTCGCCGGGGAGTCGGTCAGCCTCGCCGAC…	573
76	TaGSTF33	ATGCCGGGAGCCGTGAAGGTGTTCGGGTCGCCGACGTCGTCGGAGGTCGCCCGCGTCCTGGCGTGCCTCTTCGAGAAGGATGTCGAGTTCCAGCTCATCCGTGTCGACTCCTTCCGCGGCCCCAACCGCATGCCCCAGTACCTCAAGCTCCAGCCGCACGGCGAGGCGCTCACCTTCGAGGACGGCAACGTCACCCTCGTCGAGTCGAGGAAGATCCTGAGGCACATCGCTGACAAGTACAAGAGGCAGGGGAACCTGGACCTGATCGGGACGGGGGCGCTGGAGCGCTCCTCCATCGAGCAGTGGCTGCAGACGGAGGCGCAGAGCTTCGACGTGCCCAGCGCCGACATGATCTACAGCCTCGCCTACCTGCCGCGCACCATGCCGCTCGACGGCAGA…	783
77	TaGSTF34	ATGGCGCCGGTGAAGGTGTTCGGGTCGGCCGCGTTCACGAACGTGGCCCGCGTGCTGGTGTGCCTGGAGGAGGTTGGTGCGGACTACGAGGTTGTCGACATTGACTTCCTGGCCAATGAGCACAAGAAACCCGAGCACCTCGCCCGAAACCCATTTGGTGAAATCCCAGCTTTTCAAGATGGAGACCTCGTGCTCTTTGAGTCCCGTGCCATCGTCAAGTACGTTCTCCGCAAATACAGGACGGACGAAGTCGACATGCTGAGAGAAAGCAACCCGGAGGAAGCGGCGACGGTGGACGTCTGGGCCGAGGTGGAGGCGCACCAGTACAGCACAGCGGTCGCGCCTATCGTCTACGAGTGCATCGTGTACCCCACGGCCTACGGCATACCAACGAGCCAG…	654
78	TaGSTF35	ATGTCTCCGGTGAAGGTGTTCGGGCACCCGATGTTGACAAACGTCGCACGGGTGCTGCTCTTCCTGGAGGAGGTCGGCGCCGAGTACGAGCTCGTGCCCATGGACTTCGTCGCCGGCGAGCACAAGAGGCCCCAACACGTCCAGCTAAACGTAAGCAGACGACAATTCGTCGATCGGTCACCGTATCAGGTTCAGGTGATGATTTCTGACAGAGATGCTACGTGTTTTTCTTCCTTGCAGCCGTTTGCGAAGATGCCTGGGTTCCAAGATGGCGATCTCGTCCTGTTCGAGTCGCGCGCCATCGCCAAGTACATCCTCCGCAAGTACGGGGGGACAGCCGGCCTGGACCTCCTCGGAGAAAACAGCGGAATCGAAGAATTAGCAATGGTGGACGTGTGG…	780
79	TaGSTF36	ATGTCTCCGGTGAAGGTGTTCGGGCACCCGATGTTGACAAACGTCGCACGGGTGCTGCTCTTCCTGGAGGAGGTCGGCGCCGAGTACGAGCTCGTGCCCATGGACTTCGTCGCCGGCGAGCACAAGAGGCCCCAACACGTCCAGCTAAACGTAAGCAGACGACAATTCGTCGATCGGTCACCGTATCAGGTTCAGGTGATGATTTCTGACAGAGATGCTACGTGTTTTTCTTCCTTGCAGCCGTTTGCGAAGATGCCTGGGTTCCAAGATGGCGATCTCGTCCTGTTCGAGTCGCGCGCCATCGCCAAGTACATCCTCCGCAAGTACGGGGGGACAGCCGGCCTGGACCTCCTCGGAGAAAACAGCGGAATCGAAGAATTAGCAATGGTGGACGTGTGG…	780
80	TaGSTF37	ATGGCTCCGGTGAAGCTGTACGGCATGACCATGTCGTGGAACGTGACGAGGTGCGTGGCGGCCCTGGAGGAGGCAGGCGTCGAGTACGACGTCGTGCCCATCGACTTCGGCGCCGGCGAGCACAAGACCCCCGACCACCTCGCCAGGAACCCCTTTGGTCAGATGCCGGTTTTGCAGGATGGTGACTTCTACGTCTGGGAATCGCGTGCTATTTGCAAGTACACATGCCGCAAGAACAATCCGGAGCTTTTGAAGGAGGGCAACCTCAAGGAATCAGCAATGGTAGATGTGTGGCTCGAGGTGGAGGCCCATCGGTACACGGCCGCAATGGAGCCTATTATCCTTGAGTGCCTCATCCGTCCTATGTTCGGGCGAGCCACTGACCAGAAAATTGTCGAG…	657
81	TaGSTF38	ATGGCTCCGGTGAAGCTGTACGGCGCGACCCTGTCGTGGAACGTCACCAGGTGCGTGGCGGCGCTGGAGGAGGCCGGCGTCGAGTACGAGATCGTACCCATCAACTTCGGCACCGGCGAGCACAAGAGCCCCGACCACCTCGCCAGGAACCCCTTCGGCCAGGTGCCAGCTTTGCAGGATGGTGACTTATACGTCTTCGAATCACGTGCTATTTGCAAGTACGCGTGCCGCAAGAACAAGCCAGAGCTGTTGAAGGAGGGCGACATCAAGGAGTCAGCAATGGTGGATGTGTGGCTCGAGGTGGAGGCCCATCAGTACACTGCCGCTCTGAGCCCCATTCTCTTCGAGTGCCTTATCCATCCAATGCTTGGGGGAGCCACTGACCAGAAGGTCATCGAC…	639
82	TaGSTF39	ATGGCTGAGCCGGCGGCGGCGGCTGCGGTGAGCACAAGGAAGCTGTACGGGTACGCGCTGTCGTCCAACTCGGTGCGCATCGCGGCGCTGCTCAACGAGAAGGGGCTCGACTACGAGCTCGTCGTCGTCGACGACACCAAGGCGCCCGACTTCCTCGCCATCAACCCCTTGGGCCAGGTCCCGGCGTTCCAGGACGGCGACGACATCCTCTTCGAGTCTCGCGCCATAAGTAGGTACATCGCGGCCAAGTACCGGTCCTCGGGCACGGACCTGCTGCCGGCGACGCCGTCGGCGAAGCTGGAGGTGTGGCTGGAGGTGGAGTCGCACCACTTCTACCCGGCCGTGGCCGACCTGGTGTACGAGCTCCGCGTCAGACCCCGGCTGCCGGGCGGCGCGCCG…	675
83	TaGSTF40	ATGGCGCCCATCAAGCTGTACGGGATGATGCTGTCGCCCAACGTGACCCGCGTGGCCACGCTGCTCAATGAGCTCGGCCTCGACTTCGACTTCGTCGACGTCGACCTCCGCACCGGCGCCCACAAGCAGCCCGACTTCCTCAAGCTCAACCCTTTCGGGCAGATCCCGGCGCTCCAGGACGGGGACGAAGTTGTCTTCGCAGAGCTCGAGCTTAAcccccccAAATCATCAACGAATTTGGTTGCAGAGTCGCGCGCCATCAACCGGTACATCGCGACCAAGTACGGGGCGGCCCTGCTTCCGACGCCGTCGGCCAAGCTGGAGGCGTGGCTGGAGGTGGAGTCGCACCACTTCTACCCGCCGGCGCGGACGCTGGTGTACGAGCTGCTCATCAAGCCC…	690
84	TaGSTF41	ATGTCTCCGGTGAAGGTGTTCGGGCACCCGATGTTGACAAACGTCGCACGGGTGCTGCTCTTCCTGGAGGAGGTGGGCGCCGAGTACGAGCTCGTGCCCGTCGACTTCGTCGCCGGCGAGCACAAGAGGCCCCAACACGTCCAGCTAAACCCGTTTGCGAAGATGCCTGGGTTCCAAGATGGCGAATCATTacacatcagtacacacatcaAGTCGCGCGCCATCGCGAAGTACATCCTCCGCAAGTACGGGGGGACAGCCGGCCTGGACCTCCTCGGAGAAAACAGCGGAATCGAAGAATTAGCAATGGTGGACGTGTGGACGGAGGTGGAGGCCCAGCAGTACTACCCGGCCATCTCGCCCGTGGTGTTCGAGTGCATCATCATTCCCTTCATCATC…	888
85	TaGSTF42	ATGTCTCCGGTGAAGGTGTTCGGGCACCCGATGTTGACAAACGTCGCACGGGTGCTGCTCTTCCTGGAGGAGGTGGGCGCCGAGTACGAGCTCGTGCCCGTCGACTTCGTCGCCGGCGAGCACAAGAGGCCCCAACACGTCCAGCTAAACCCGTTTGCGAAGATGCCTGGGTTCCAAGATGGCGATCTCGTCCTGTTCGAGTCGCGCGCCATCGCGAAGTACATCCTCCACAAGTACGGGGGGACAGCCGGCCTGGACCTCCTCGGAGAAAACAGCGGAATCGAAGAATTAGCAATGGTGGACGTGTGGACGGAGGTGGAGGCCCAGCAGTACTACCCGGCCATCTCGCCCGTGGTGTTCGAGTGCATCATCATTCCCTTCATCATCCCTGGCGGTGGC…	690
86	TaGSTF43	ATGGCGAGCGTGAAGGTGTTCGGGTCGCCGATGTCGGCGGAGGTGGCGCGCGTGCTCATGTGCCTGTTCGAGAAGGACGTGGAGTTCCAGCTGATCCGCGTCGACGCCTACCGCGGCCCCAAACGCATGCCCCAGTACCTCAAGCTCCAGCCCCTCGGCGAGGCGCTCACCTTCGAGGACGGCAGCCTCACCCTCTCCGAGTCGCGGGGCATCCTGCGGCACATCTCGCACAAGTACGCCATGCAGGGCAACCCAGACCTGATCGGCACGGGGGCGCTGGAGCGCGCGTCCATCGAGCAGTGGCTGCAGACTGAGGCGCAGAGCTTCGACGAGCCCAGCGCCCAGATGGTCTACAGCCTCGCCTTCCTGCCGCCTGCCATGCCGCAGAagctcaacaac…	978
87	TaGSTF44	ATGGCGGCCGGTCTCCAGGTGTTCGGGCAGCCGGCGTCGACTGACGTGGCCCGGGTGCTCACCTGCCTCTTCGAGAAGAACCTTGAGTTCGAGCTCGTCCGCATCGACACCTTCAAGAGGGAGCACAAGCTGCCCGAGTTCATCAAGCTAAGGGATCCTACCGGGCAGGTGACCTTCAAGCATGGTGACAAGACCCTTGTTGATTCAAGGGCGATATGCCGGTACCTGTGCACCCAGTTCCCGGAGGACGGCAACCGCGGGATCTACGGCACGGGGTCGCTGGAGCGCGCGTCCATCGAGCAGTGGCTGCAGGCGGAGGCCCAGAGCTTCGACGCGCCGAGCTCGGAGCTCGTCTTCCACCTGGCCTTCGCGCCGCAGCTCAACATGCTCCCCGACGAG…	672
88	TaGSTF45	ATGCCCATCCTAGAGAACATTGTGTCCCTAGCTCCCTCGAGGAGCAAGGACAGTGCAAGCGGCAGCAGGGGGATGGCTTCAGGCTTGCAGGTGTTTGGCCAGCCAGCATCCACCGATGTTGCCAGGGTTCTGACATGCCTCTTTGAGAAGAATTTGGAGTTTGATCTCGTCCGCATCGACACATTCAAGAGGCAGCACAAGCTTCCCGAGTTCATCAGGCTGCGGGATCCAAGTGGACAAGTGACATTCAAGCATGGTGACAAGACTCTTGTCGATCCAAGGGCTATTTGCCGGTACCTCTGTACCCAGTTCCCAAACCAGGGAAACAGGAACCTCTATGGGACTGGCTCTCTGGAACGGGCATCAATAGAACAGTGGCTGCAGGCAGAGGCTCAGAGC…	744
89	TaGSTF46	ATGGCGGCGCCGGTGACGGTGTACGGGCCGGCGATCTCGCCGGCGGTGGCGCGCGTGGCGGCGTGCCTGCTGGAGAAGGACGTGGCCTTCCAGCTCGAGGCGGTGGACATGTCCAAGGGCGAGCACAAGTCCCCCTCCTTCCTCAAGCTCCAGCCCTTCGGCCAGGTCCCCGCCTTCAAAGACCACCTCACCACCGTCTTCGAGTCAAGGGCCATTTGCCGTTACATCTGTGACCAGTACTCCGACCGTGGCAACCAGACTCTCCTAGGCCGGAAAGAAGACGGCGCGGTAGGCCGTGCCGCCATTGAGCAATGGGTAGAGTCTGAAGGCCAGGCATTTAACCCCCCAAGCTTGGCCATCGCATTCCAGCTCACCTTCGCGCCGCTCATGGGCATGGCC…	681
90	TaGSTF47	ATGGCGCCTATGAAGGTGTACGGCTGGGCGGTGTCGCCATGGATGGCGCGGGTCCTCGTCTCCCTGGAGGAGGCCGGCGCCGAGTACGAGCTCGTGTCCATGAGCCGGAACGGCGGCGACCACCGGCGGCCGGAGCACCTCGCCAGAAACCCCTTCGGTGAGATCCCGGTGGTGGAAGACGGCGATCTGACGCTTTACCAATCCCGCGCCATTGCAAGGCATATTCTCCGCAAACACAAGCCCGGGCTTCTAGGAGCGGGCAGCCTCGAGGAGTCAGCGATGGTGGACGTATGGGTCGACGTGGATGCCCACCAGCTGGAGCCCGTACTCAAGCCCATCGTATGGAACTGCATCATCAACCCGTTTGTTGGGAGGGACGTCGATCAGGGCCTCGTCGAT…	669
91	TaGSTF48	ATGGCGCCTATGAAGGTGTACGGCTGGGCGGTGTCGCCATGGATGGCGCGGGTCCTCGTCTGCCTGGAGGAGGCCGGCGCCGAGTACGAGCTCGTGTCCATGAGCCGGAACGGCGGCGACCACCGGCGGCCGGAGCACCTCGCCAGAAACTCCCTCAGTGAGATCCCGGTGCTGGAGGACGGTGATCTCACGCTTTACCGCGGCCGATATGTTTTTCAGTTTAAGCTCAGCAAATGGAGTAGTGATATGCCCGAGCTTCTAGGAGCGGGCAGCCTCGAGGAGTCGGCGATGGTGGATGTCTGGGCTGATGCGGATGCCCACCAGCTCGAGCCCATACTCAAGCCCATCGTGTTCAACTGCATCATCCACCCTTTCATCGGGATGGACATCGACCAGGGC…	702
92	TaGSTF49	ATGGCGCCCATGAAGGTGTACGGCTGGGCGGTGTCACCATGGATGGCGCGGGTCCTCGTCTGGCTGGAGGAGGCCGGCGCCGAGTACGAGCTCGTGCCCATGAGCCGCAACGACAGCGACCACCGCCGGCCGAAGCACCTCGCCAGAAACCCCTTCGGTGAGATCCCGGTGCTGGAGGACGGCGATCTCATGCTTTACCATAAGCCTTCACGATTTTTGACTTCTTCTTTTCGATTTAGTAGTTGTGAATCCCGTGCCATCGCAAGGCATATTCTCCGCAAGTACAAGCCTGAGCTTCTAGGAGCGGGCAGCCTTCAGGAGTCAGCGATGGTGGATGTATGGGTCGACGTGGATGCCCACCAGCTCGAGCCCGTACTCAAGCCCATCGTGGTGAACTGC…	717
93	TaGSTF50	ATGGAGCCTATGAAGGTGTACGGCTGGGCGGTGTCGCCATGGATGGCGCGGGTCCTCGTCTCCCTGGAGGAGGCCGGCGCCGAGTACGAGCTCGTGCCCATGAGCCGCAACGGCGGCGACCACCGGCGGCCGGAGCACCTCGCCAGAAACCCCTTCGGTGAGATCCCGGTGCTCGAAGACGGCGGTCTGACGCTTTACCAATCCCGCGCCATTGCAAGGCATATTCTCCGCAAACACAAGCCCGGGCTTCTAGGAGCAGGCAGCCTCGAGGAGTCGGCGATGGTGGATGTATGGGTCGACGTGGATGCCCACCAGCTGGAGCCCGTACTCAAGCCCATCGTGTGGAACTGCATCATCAACCCGTTCGTCGGGAGGGACGTCGACCAGGGCCTCGTCGAT…	669
94	TaGSTF51	ATGTACACACCACCATGTGTCCGTGTCGTCCTGCGTGGCCGGTGGTTGCGCATTATTTGCAGCCATCATTTTCATCTCCTTCGCGCACGGCATATACTACATTTCCATTTCCATCCATCTATATATCCTACGATCTGCTGCGACACACGAACACCATCACCAGCAATGGCGCCGGTGAGGGTGTTTGGGCCGGCCAAGTCGATCAACGTGGCGCGGATGCTGCTCTGCCTGGAGGAGGTCGGCGCCGAGTACGAGCTCGTCCACATGGATCTCTTCCAGGCCAAGGAGCAGAATAGCCCCGAGCACCTCGCCAGAAACCCGTTTGGGAAGGTCCCGGCGTTACAAGACGGCGATCTGGTCCTCTTCGAGGCCCGTGCGATCGCGAAGTACGTGCTCCGC…	828
95	TaGSTF52	ATGGCGCCGGTGAAGGTGTTTGGGTCGGCGGCGTTCACGAACGTGGCGCGGGTGCTGGTGTGCCTGGAGGAGGTCAGCGCCGAGTACGAGATCGTCGACGTCGACTTCCAATCCAAGGAGCACAAGGGCCCCGATCACCTCGCCAGAAACCCGTTCGGCCAGGTCCCGGCGTTCCAGGACGGGGATCTCACGCGCTTCCAGTCCCGCGCGATCTCACGCTACGTGCTCCGGAAGCACAGGACCGACGAGGTCAACCTGCTGAGGGAAGGCGATCCCAAGGAATCGGCCCTCGTCGACGTCTGGATGGACGTGGAGGCGCTCAGCTTCGACCCCATCATGCACTCGGTGTTCTACCAGCACCGCGTCGTGCCGGCGCTGGGCGGGACGCCGGACGAGAAG…	657
96	TaGSTF53	ATGGCGGCGGCGGTGAAGGTGTACGGGTGGGCGATGTCGCCGTTCGTGGCGCGCCCATTGCTGTGCCTGGAGGAGGCAGGCGTCGACTACGAGCTCGTCCCCATGAGCCGCGAGGCCGGCGACCACCGCCAGCCGGACTTCCTCGCCAGGAACCCCTTCGGCCAGGTGCCGGTTCTCGAGGACGGCGACCTCACTCTCTTCGAATCGCGGGCAATCGCGAGGCACGTGCTTCGCAAGTACAAGCCGGAGTTGCTGGTAGGCGACGGCTCGCCGGAGTCGGCGTCCACGGTCGACATGTGGCTGGAGGTGGAGGCCCACCAGCACCACCCCGTGTTGGTCGCCATCACGATGCAGTGCCTCGTCGCCCCGCTCCTCGGCAACGCGCCGGACCAGGCCGTC…	675
97	TaGSTF54	ATGACGCCGGTGAAGGTGTTCGGGCCGGCCGCGTCGACGAACGTGGCGAGGGTGCTCGTCTGCCTGGAGGAGGTGGGCGCCGAGTACGAGCTTGTCGACATCGACTTCCCCGGCAAGGGGCATAAGCGCCCTGAGCACCTCGCCAGGAATCCGTTTGGGCAGGTCCCAGCTTTACAAGATGGCGATCTCGTCCTCTTCGAGTCCCGCGCCATTGCTAAATGCGTGCTTCGCAAATACAAGTCGGAGCAAGTGGACTTGTTGAGGGAGGGCAATCTGGAGGAAGCTGCCCTGGTAGACATATGGACGGAGGTCGAAGCACACCAATACCACCCGGCCCTCTCACCGATCGTGCTGGAGTGCTTCATATACCCGACCTTACGCGGTCTTCCCACGAATCAA…	660
98	TaGSTF55	ATGGAGCCGGTCGTGAAGGTGTACGGGCCAGCCATGTCTTGGAACATAGCCAGGGTCCTTGTGAGCCTGGAAGAGTCCGGCGTCAAGTACGAGCTCGTCGCCGTCGACTTCGCCGCGGCCGAGCACAAGAGCGCCGCCCACCTCGCCAGGAACCCATTCGGTCAGGTCCCAGTTTTGGAGGACGGTGACTTTTGCCTCTGGGAGTCGCGCGCAATCACGAAATATATATGCCGAAAGTACAAACCTGAGCTCCTTGGGGTTGGCAATCTCAAGGGATCAGCAATGGTCGATGTGTGGCTGGAGGTGGGGGCCCACCAATACTGGCCTCTCATAGAGGCTATTCTTATGGAGATCAGGATCCGGCCGATTTTCGGGCAAAGGGTTGATGAGAGGGCCGTC…	537
99	TaGSTF56	ATGGGTACGGAGGCGAATGTGAAGGTGTTCGGGCCGGCGAGATCCACCTGCATGGCGCGGGTGCTGGTGTGCCTGGAGGAGGTCGGCGCCGAGTACGACCTGGCGCACGTCCGCCTCCCCGCCGGCGGGCACAAGGGCCCCGCGCACCTCGCCCGCACCCCCTTTGGTCAGGTCCCGGCTTTCCAGGACGGCCATCTCATCCTTTTCGAGTCGCGTGCGATTTCGAGGTACGTGCTCCGCAAAGGCGCGTCCGATCTACTCCGAGAAAATAGCTTCTCTGAATCGGCGACGGTGGACGCGTGGCTCGAAGCGGAGTCCCACAACTTCGACAGGGCCATGGGGGCGATCACCTTCCAGTGCTTCGTCGTGCCCATGTTCATGGGCGGGACGACTGACCAC…	654
100	TaGSTF57	ATGGCTCCGGTGAAGGTGTACGGGTTGCCCATGAACGGAAGTGTGGCACGCGTTCTGGTATGCCTAGAGGAAGTGGGAGCCGAGTATGAGGTCGTGGCTGTCGACCTACACACCGGTGAGCACAAGAGACTGCCGCATCTTGCTCGTAATCCCTTCGGCCAGGTCCCTGCGTTCCAGGATGGAGACCTGATCCTTTTCGAATCACGGGCAATCTCAAAGTATATACTCCGAAAAGAATCATCAGATTTACTGAGGGAAAACAACCTCTCTGAGTCTGCAATGGTTGATGTGTGGCTTGACGTCGAATCCCAGAAATTTGACAGCGTCATGCTGCCAATCATCTTTCAAGGGCTTGTCATCCCGGTTTACATGGGTGGGACTAGCGATCTTAAAGTTCTT…	648
101	TaGSTF58	ATGGCGCCGGTGAAGGTGTTCGGGCCGGCGATGTCGACCAACGTGGCCCGGGTGCTGGTGTGCCTGGAGGAGGTCGGCGCCGAGTACGAGGTGGTCGACATCGATTTCAAGGCCATGGAGCACAAGAGCCCCGAGCATCTCGTCAGAAACCCGTTCGGCCAAATCCCTGCCTTCCAGGATGGGGATCTGCTTCTCTTCGAGTCACGCGCAATTGCGAGGTACGTGCTCCGCAAGTACAAGAAGAACGAAGTGGACCTGCTGAGGGAAGGCGACCTCAAGGAGGCGGCGATGGTGGACGTATGGACGGAGGTGGACGCGCACACCTACAACCCGGCCATCTCGCCGATCGTGTACGAGTGCCTCATCAACCCGCTCATGCGCGGCCTGCCGACCAACCAA…	660
102	TaGSTF59	ATGGCGCCGGCGGTGAAGGTGTACGGGTGGGCCGTGTCGCCGTTCGTGGCGCGCCCACTGCTGTGCCTGGAGGAGGCCGGCGTCGAGTACGAGCTCGTGTCCATGAGCCGCGCGGCCGGCGACCACCGCCAGCCGGACTTCCTCGCCCGGAACCCCTTCGGCCAGGTCCCCGTCCTCGAGGACGGCGACCTCACCCTCTTCGAGTCGCGCGCGATCGCGAGGCACGTGCTCCGGAAGCACAAGCCGGAGCTGCTGGGCTGCGGCTCGCCGGAGGCGGAGGCGATGGTGGACGTGTGGCTGGAGGTGGAGGCCCACCAGTACAACCCCGCGGCCAGCGCCATCGTGGTGCAGTGCATCATCTTGCCGCTACTGGGCGGCGCGCGGGACCAGGCGGTGGTG…	669
103	TaGSTF60	ATGTCGCCGGTGGTGAAGGTGTACGGGTGGGCGGTGTCGCCGTTCGTGGCGCGCTCGTTGCTGTGCCTGGAGGAAGCCGGCGTCGAGTACGAGCTCGTCCCCATGAGCCGCGAGGCCGGCGACCACCGCAAGCCGGACTTCCTCGGCCGGAACCCCTTCGGCCAGGTCCCCGTCCTCGAGGACGGCGACCTCACCCTCTTCGAGTCGCGCGCGATCGCGAGGCACGTGCTGCGCAAGCACAAGCCGGAGCTGCTGGGCTCCGGCTCGCCGGAGTCTGCGGCGATGGTGGACGTGTGGCTGGAGGTGGAGGCCCACCAGCACCACCCCGCGGCCGCCGCCATATTCGTGCATTGCATCGTGGCGCCGCTCCTGGGCGGCGCGCCGGACCAGGCGGTGGTG…	675
104	TaGSTF61	ATGATTAGTTATGTTTGTCTAAAGCTAGTGTGTTTGCATCATGACAATTCTACAGAATTTTTGTTGTGTTGCCGTGCGATGGCGCCGGCGGTGAAGGTGTACGGGTGGGCAATGTCGCCGTTCGTGGCGCGCGCGCTGCTGTGCCTGGAGGAGGCCGGCGTCGACTACGAGCTCGTCCCCATGAGCCGCGAGGCCGGCGACCACCGCCAGCCGGACTTCCTCGCCCGGAACCCCTTCGGCCAGGTCCCCGTTCTCGAGGACGGCGACCTCACCATCTTCGAATCGCGCGCTGTCGCGAGGCACGTGCTGCGCAACCACAAGCCGGAGCTGCTGGGCTCCGGCTCGCCGGAGTCGGCGGCGATGGTGGACGTGTGGCTGGAGGTGGAGGCCCACCAGCAC…	750
105	TaGSTF62	ATGGGCGGTGCCGTGAAGGTGTACGGGGTGGGGGCGTCTCCGTTCGTGGCGACGGTGCTGTTGTGCCTGGAGGAGACGGGCGCAGACTACGAGCTCGTCCCCCTCGACATGGCGGCGCGAGAGCAGAGGACTGAGCACCACCTCTCCCGAAACCCTTTCGGCAAGATCCCAGTGTTGGAGGACGGAGAGCTGACACTCTTCGAATCGCGCGCGATTTCTCGGTACGTGCTCCGCAAGTACGCATCGCCAGGAACCAAGGCCACCGATCTCCTAGGAGAATCCAGCGTCGAGGAATCAGCCATGGTGGACGTGTGGACGGAGGTGGAGGCCCACCAGTACCAGCCGGCCATCGAACACATCGTCCAGCAGTGCGTCATCCTGCCGTTCATCGGCGGCTCG…	687
106	TaGSTF63	ATGGGCGGTGCCGTGAAGGTGTACGGGGTGGCGGCGTCGCCGTTCGTCGCGACGGTGCTGCTGTGCCTGGAGGAGGTCGGCGCCGACTACGAGCTCCTCCCCCTCGACATGGCTGCGCGGGAGCAGAGGACCGAGCCCTACCTCTCTCGGAACCCTTTCGGCAAGATCCCAGCGTTGGAGGACGGGGAGCTGACTCTCTTCGAATCGCGCGCGATTTCTCGGTACGTGCTCCGCAAGTTCGGAGGCGCCAGCGCCACCGATCTTCTAGGAGAATCCAGCCTCGAGGAATCAGCCATGGTGGACGTGTGGATGGAGGTGGAGGCCCACCAGTACCAGCCGGCCATCGCCAACGTCGTCCGGCAGTGCATCATCCTGCCGTTCATCGGCGGCGCGCGCGAC…	681
107	TaGSTF64	ATGGCGCCGGCGCTCAAGGTGTACGGGTGGGCGGTCTCGCCGTTCGTGGCACGCCCCCTGCTGTGCCTGGAGGAGGCAGGCGTCGACTACGAGCTCATCCCCATGAAACGCGAGGCCGGTGACCACCTTCTGCCGGACTTCCTCGCCAAGAACCCCTTCGGCCAGGTCCCCGTTCTCGAGGACGGCGACCTCACCCTCTTCGAGTCGCGCGCAATTGCGAGGCACGTGCTTCGCAAGTACAAGCCGGAGCTGCTGGTGGGCGACGGCTCGCCGGAGTCGGCGGCGATGGTGGACGTGTGGCTGGAGGTGGAGGCCCACCAGCACCACCCCGTGGCGGGCGCCATCTCGATCCAGTGCCTCCTCGTCCCGCTACTCGGCGGCACGCGCGACCAGGCCATC…	675
108	TaGSTF65	ATGCCGGGAGCCGTGAAGGTGTTCGGGTCGCCGACGTCGTCGGAGGTCGCCCGCGTCCTGGCGTGCCTCTTCGAGAAGGATGTCGAGTTCCAGCTCATCCGCGTCGACTCCTTCCGCGGCCCCAACCGCATGCCCCAGTACCTCAAGCTGCAGCCGCACGGCGAGGCGCTCACCTTCGAGGACGGCAGCGTCACCCTCGTCGAGTCGAGGAAGATCCTGAGGCACATCGCCGACAAGTACAAGAGGCAGGGGAACCTGGACCTCATCGGGACGGGGGCGCTGGAGCGCTCGTCAATCGAGCAGTGGCTGCAGACGGAGGCGCAGAGCTTCGACGTGCCCAGCGCCGACATGATCTACAGCCTCGCCTACCTGCCGCGCACCATGCCGCTCGACGGGAGG…	762
109	TaGSTF66	ATGGCGCCGGTGAAGGTGTTCGGGCAGGCCATGTCGCCGAACGTGGCGCGGGTGCTGGTGTTCCTGGAGGAGGCCGGCGCCGACTACGAGCTCGTCGACGTCGACTTCCAGGCCAAGGAGCACAAGAGCCCCGACCACCTTGCCAGAAACCCGTTCGGGCAAATCCCCGCGTTCCAGGACGGTGACCTCGTTCTCTTCGAGTCACGAGCGGTCGCAAAGTACGTGGCGCGCAAGTACAAGACGGACGAGGCCGACCTGCTGAGGGACGGCGACCATTCAGAAGCCGCCATGGTGGACGTGTGGACGGAGGTGGAGGCGCACACGTACAGCGCGGCCCTCTCGCCGATCGTCTACGAGTGTCTCATCTTCCCTCTCATGCACGGCAAGCCCACCGACGAG…	651
110	TaGSTF67	ATGGCGCCGGTGAAGGTGTTCGGGTCGGCCGCGTTCACGAACGTGGCCCGCGTGCTGGTGTGCCTGGAGGAGGTCGGTGCGGACTACGAGGTTGTCAACATCGACTTCCTGGCCAAGGAACACAAGAAACCCGAGCACCTCGCCCGAAACCCATTTGGTGAAATCCCAGCTTTTCAAGATGGAGACCTCGTGCTCTTTGAGTCCCGTGCCATCGCCAAATACATTCTCCGCAAATACAGGACGGGCGAAGTCGACATGCTGAGAGAAAGCAACCCGGAAGAAGCGGCTACGGCGGACGTCTGGGAGGTCGAGGCGCACCAGTACAGCAAAGCAGTCGCGCCTATCGTCTACGAGTGCATCGTGTACCCCACGGCCTACGGCATACCGACGAACCAGAAG…	654
111	TaGSTF68	ATGGCGCCGGTGAAGGTGTTCGGGCCGGCGGCGTTTGCTAACGTGGCCCGGGTGCTAGTGTGCCTGGAGGAGGTCGGCGCCGACTACGAGGTCGTCGACATAGATTTCATGGCCCTGGAGCACAAGAGCCCCGAGCACCTCACCAGAAACCCGTTCGGGCAAATCCCTGCTTTCCAGGATGGCGATCTGATCCTCTTCGAGTCACGCGCAATTTCAAAGTACGTGATCCACAAGTACAAGATGAATGAAGCCAATCTGATGAGGGAAGGTAACTTGAAAGAAGCCATAATGGTGGACATATGGACCGAGGTCGAGGCACACACCTACAACCCAGCCCTCTCGCCGGTCGTGTATGAGTGCCTCTTTAACCCGCTCTTGCAAGGCATACCCACCAACCAA…	660
112	TaGSTF69	ATGGCGCCGGTGAAGGTGTTCGGGCCGGCGGCGTTTGCTAACGTGGCCCGGGTGCTAGTGTGCCTGGAGGAGGTCGGCGCCGACTACGAGGTCGTCGACATAGATTTCATGGCCCTGGAGCACAAGAGCCCCGAGCACCTCACCAGAAACCCGTTCGGGCAAATCCCTGCTTTCCAGGATGGCGATCTGATCCTCTTCGAGTCACGCGCAATTTCAAAGTACGTGATCCACAAGTACAAGATGAATGAAGCCAATCTGATGAGGGAAGGTAACCTGAAAGAAGCCACAATGGTGGACATATGGACCGAGGTCGAGGCACACACCTACAACCCAGCCCTCTCGCCGGTCGTGTATGAGTGCCTCTTTAACCCGCTCTTGCAAGGCATACCCACCAACCAA…	660
113	TaGSTF70	ATGTCTCCGGTGAAGGTGTTCGGGCACCCGATGTTGACAAACGTCGCACGGGTGCTGCTCTTCCTGGAGGAGGTCGGCGCCGAGTACGAGCTCGTGCCCGTCGACTTCGTCGCCGGCGAGCACAAGAGGCCCCAACACGTCCAGCTAAACCCGTTTGCGAAGATGCCTGGGTTCCAAGATGGCGATCTCGTCCTGTTCGAGTCGCGCGCCATCGCCAAGTACATCCTCCGCAAGTACGGGGGGACAGCCGGCCTCGACCTCCTCGGAGAAAACAGCGGAATCGAAGAATTAGCAATGGTGGACATGTGGACGGAGGTGGAGGCCCAGCAGTACTACCCGGCCATCTCGCCCGTGGTGTTCGAGTGCATCATCATTCCCTTCATCATTCCTGGCGGTGGC…	690
114	TaGSTF71	ATGTCTCCGGTGAAGGTGTTCGGGCACCCGATGTTGACAAACGTCGCACGGGTGCTGCTCTTCCTGGAGGAGGTCGGCGCCGAGTACGAGCTCGTGCCCGTCGACTTCGTCGCCGGCGAGCACAAGAGGCCCCAACACGTCCAGCTAAACCCGTTTGCGAAGATGCCTGGGTTCCAAGATGGCGATCTCGTCCTGTTCGAGTCGCGCGCCATCGCCAAGTACATCCTCCGCAAGTACGGGGGGACAGCCGGCCTCGACCTCCTCGGAGAAAACAGCGGAATCGAAGAATTAGCAATGGTGGACATGTGGACGGAGGTGGAGGCCCAGCAGTACTACCCGGCCATCTCGCCCGTGGTGTTCGAGTGCATCATCATTCCCTTCATCATTCCTGGCGGTGGC…	690
115	TaGSTF72	ATGGCTCCGGTGAAGCTGTACGGCATGACCATGTCGTGGAACGTGACGAGGTGCGTGGCGGCCCTGGAGGAGGCCGGCGTCGAGTACGACGTCGTGCCCATCGACTTCGGCGCCGGCGAGCACAAGACCCCCGACCACCTCGCCAGGAACAGGTGTGACATCCGATTGACAAAAACCTCACTGTCTTCATATGGTCCTCTGCAGCCCTTTGGTCAGATGCCGGTTTTGCAGGATGGCGACTTCTACGTCTGGGAATCGCGTGCTATTTGCAAGTACACATGCCGCAAGAACAAACCGGAGCTGTTGAAGCAGGGCAACCTCAAGGAATCGGCAATGGTAGATGTGTGGCTCGAGGTGGAGGCCCATCAGTACACCGCCGCACTGGAGCCCGTTATCCTC…	711
116	TaGSTF73	ATGGCTCCGGTGAAGCTGTACGGCGCGACCCTGTCGTGGAACGTCACCAGGTGCGTGGCGGCGCTGGAGGAGGCCGGCGTCGAGTACGAGCTCGTCCCCATCAACTTCGGCACCGGCGAGCACAAGAGCCCCGACCACCTCGCCAGGAACCCCTTTGGCCAGGTGCCAGCTTTGCAGGATGGTGACTTGTACGTCTTCGAATCACGTGCTATTTGCAAGTATGCGTGCCGCAAGAACAAGCCAGAGCTGTTGAAGGAGGGCGACATCAAGGAGTCAGCAATGGTGGATGTGTGGCTCGAGGTGGAGGCCCATCAGTACACCGCCGCTCTGAGCCCCATTCTCTTCGAGTGCCTTATCCATCCTATGCTTGGGGGAGCCACTGACCAGAAGGTCATTGAC…	639
117	TaGSTF74	ATGGCCGAggcggcggcggcggcggcgAGCACAAGGAAGCTGTACGGGTACGAGCTGTCGTCCAACTCGGTGCGCATCGCGGCGCTGCTCAACGAGAAGGGGCTCGACTACGAGCTCGTCGTCGTCGACGACACCAAGTCGCCGGAGTTCCTCGCCATCAACCCCTTGGGCCAGGTCCCGGCATTCCAGGACGGCGACGACACCCTCTTCGAGTCGCGCGCCATAAGCCGGTACATCGCGGCGAAGTACCGGTCCTCGGGCACGGACCTGCTGCCGGTGACGCCGTCGGCGAAGCTGGAGGTGTGGCTGGAGGTGGAGTCGCACCACTTCTACCCGGCCGTGGCCGACCTGGTGTACGAGCTCCGGGTCAGGCCCCGGCTGCCGGGCGGCGCGCCGCCC…	672
118	TaGSTF75	ATGGCGCCCATCAAGCTGTACGGGATGATGCTGTCGGCCAACGTGACCCGCGTGACCACGCTGCTCAACGAGCTCGGCCTCGAGTTCGACTTCGTCGACGTCGACCTCCGCACCGGCGCCCACAAGCACCCCGACTTCCTCAAGCTCAACCCTTTCGGCCAGATCCCCGCGCTGCAGGACGGGGACGAAGTTGTCTTTGAGTCGCGCGCCATCAACCGGTACATCGCGACCAAGTACGGGGCGGAGCTGCTGCCGACGCCGTCGGCCAAGCTGGAGGCGTGGCTGGAGGTGGAGTCGCACCACTTCTACCCGCCGGCGCGCACGCTGGTGTACGAGCTGGTCATCAAGCCCATGCTGGGCGCCCCCACCGACGCGGCCGAGGTGGACAAGAACGCCGCC…	642
119	TaGSTF76	ATGGCGAGCGTGAAGGTGTTCGGGTCGCCGATGTCGGCGGAGGTGGCGCGCGTGCTCATGTGCCTGTTCGAGAAGGACGTGGAGTTCCAGCTGATCCGCGTCGACGCCTACCGCGGCCCCAAGCGCATGCCCCAGTACCTCAAGCTCCAGCCCCTCGGCGAGGCGCTCACCTTCGAGGACGGCAGCCTCACCCTCTCCGAGTCGCGGGGCATCCTGCGGCACATCTCGCACAAGTACGCCATGCAGGGCAACCCGGACCTGATCGGCACGGGGGCGCTGGAGCGCGCGTCCATCGAGCAGTGGCTGCAGACCGAGGCGCAGAGCTTCGACGAGCCCAGCGCCCAGATGGTCTACAGCCTCGCCTTCCTGCCGCCCGCCATGCCGCAGAAGCTCAAcaac…	972
120	TaGSTF77	ATGGCGGCCGGTCTGCAGGTGTTCGGGCAGCCGGCGTCGACTGACGTGGCCCGGGTGCTCACCTGCCTCTTCGAGAAGAACCTCGAGTTCGAGCTCGTCCGCATCGACACCTTCAAGAGGGAGCACAAGCTGCCCGAGTTCATCAAGCTAAGGGATCCTACCGGGCAGGTGACCTTCAAGCATGGTGACAAGACCCTTGTTGATTCAAGGGCGATATGCCGGTACCTGTGCACCCAGTTCCCGGAGGACGGCAACCGCGGGATCTACGGCACGGGGTCGCTGGAGCGCGCGTCCATCGAGCAGTGGCTCCAGGCGGAGGCCCAGAGCTTCGACGCCCCGAGCTCGGAGCTCGTCTTCCACCTGGCCTTCGCGCCGCAGCTCAACATGCTCCCCGACGAG…	672
121	TaGSTF78	ATGGCTTCAGGCTTGCAAGTGTTTGGCCAGCCAGCATCCACCGATGTTGCCAGGGTTCTGACATGCCTCTTTGAGAAGAATTTGGAGTTTGATCTCGTCCGCATCGACACATTCAAGAGGCAGCACAAGCTTCCTGAGTTCATCAGGCTGCGCGATCCAAGTGGACAAGTGACATTCAAGCATGGTGACAAGACTCTTGTCGACCCAAGGGCTATTTGCCGGTACCTCTGTACCCAGTTCCCAAACCAGGGAAACAGGAACCTCTATGGGACTGGCTCTCTGGAACGGGCATCAATAGAACAGTGGCTGCAAGCAGAGGCTCAGAGCTTCAACCCTCCCAGCTCGGCCCTCGTGTTTCAGCTGGCATTTGCTCCTCTTCTGGAAATCCCTCAGGACCAC…	672
122	TaGSTF79	ATGGCGGCGCCCGTGACGGTGTACGGGCCGGCGATCTCGCCGGCGGTGGCGCGCGTGGCGGCGTGCCTGCTGGAGAAGGACGTGCCGTTCCAGCTCGAGGCGGTGGACATGTCCAAGGGCGAGCACAAGTCCCCCTCCTTCCTCAAGCTCCAGCCCTTCGGCCAGGTCCCCGCCTTCAAAGACCACCTCACCACCGTCTTCGAGTCAAGGGCCATTTGCCGTTACATCTGTGACCAGTACTCCGACCGTGGCAACCAGACTCTCCTAGGCCGGAAAGAAGACGGCGCGGTAGGCCGCGCTGCCATCGAGCAATGGGTAGAGTCCGAAGGCCAAGCATTTAACCCGCCGAGCTTGGCCATCGCATTCCAGCTCACCTTCGCGCCTCTCATGGGCATGGCC…	681
123	TaGSTF80	ATGGCGCCTATGAAGGTGTACGGCTGGGCGGTGTCGCCATGGATGGCGCGGGTCCTCGTCTGCCTGGAGGAGGCCGGCGCCGAGTACGAGCTCGTGCCCATGAGCCGCAACGGCGGCGACCACCGCCGCCCGGAGCACCTCGCCAGAAACCCCTTCGGCGAGATCCCGGTGCTGGAGGACGGCGATCTGACGCTCTACCAATCCCGTGCCATCGCAAGGCATATTCTGCGCAAATGCAAGCCCGAGTTTCTAGGAGCGGGCAGCCTCAAGGAGTCGGCGATGGTGGACGTATGGGTCGACGTGGATGCCCACCAGCTTGAGCCCGTACTCAAGCCCATCGTGTTTAACTGCATCATCAACCCGTTCGTCGGGAGGGACGTCGACCAGGGCCTCGTCGAT…	669
124	TaGSTF81	ATGGCGCCGGTGAAGGTGTTCGGGCCGGCCAAGTCGATCAACGTGGCGCGGGTGCTGCTCTGCCTGGAGGAGGTCGGCGCGGAGTACGAGCTCGTCCACATGGATCTCTTCCAGGCCAAGGAGCAGAATAGCCCCGAGCACCTCGCCAGAAACCCGTTTGGGAAGGTCCCGGCCTTACAAGACGGCGATCTGGTCCTCTTCGAGGCCCGTGCGATCGCGAAGTACGTGCTCCGCAAGTACAAGACGGAGCAGGCGGACCTGCTGAGGGAGGGCGACCTGGAGGAGGCCGCCATGGTGGACGTGTGGACGGAGGTGGAGGCGCACCAGTACCACCAGGCCCTGCGGCTCATCATGCTCGAGTGCTTCCTCAACCCCACCCTGCGCGGCCTCCCCACGAAC…	663
125	TaGSTF82	ATGTCTTCGCCGGTGAAGGTGTTCGGGCACGCGACGTCGACGAACGTGGCGCGGGTGCTGCTCTGCCTGGAGGAGGTGGGCGCCGAGTACGAGCTGGTGCCCGTCGACTTCCTCGCCGGCGAGCACAACACCCCCGAGCACGTCCAGCGAAACCCATTCGGGAAGATCCCCGCGTTCCAAGACGGCGACCTCGTCCTGTTCGAGTCGCGCGCGATCGCGAGGTACATCCTGCGCAAGTACAGGACGCCGGGCTCGCCGGACCTGCTGGGAGAGAACGGCGGCGCCGAGGAGGCGGCGATGGTGGACGTGTGGACGGAGGTGGAGGCCCAGCAGTACCACCCGGCCATCTCGCCCGTGGTGTTCGAGTGCATCATCTTCCCCGTCATGCGCGGCGCCAAG…	666
126	TaGSTF83	ATGGCGCCGGTGAAGGTGTTGGGGTCGGCGGCGTTCACGAACGTGGCGCGGGTGCTGGTGTGCCTGGAGGAGGTCGGCGCCGAGTACGAGATCGTCGACGTCGACTTCCGTTCCAAGGAGCACAAGGGCCCCGACCACCTCGCCAGAAACCCGTTCGGCCAGGTCCCGGCGTTCCAGGACGGGGATCTCACGCTCTTCCAGTCCCGCGCGATCTCACGCTACGTGCTCCGCAAGCACATGACCGACGAGGTCAACCTGCTGAGGGAAGGCGACCCCAAGGAGTCGGCCCTCGTCGACGTCTGGCTGGACGTGGAGGCCCTCAGCTTCGACCCCGCCATGCGCTCGGTGTTCTACCAGCACCGCGTCGCGCCGGCGCTGGGCGGGGCGCCCGACGAGAAG…	657
127	TaGSTF84	ATGGCGCCGGTGAAGGTGTTCGGGCCGGGCAAGTCGAGGAACGTGGCCCGGGTGCTGATGTGCTTGGTGGAGGTCGGCGTCGAGTACGAGGTCGTCGACATGGATTTGAAGGCCCTGGAGCACAAGAGCCCCGAGCATCTCGCCAGAAACCCGTTCGGGCAAACCCCTGCTTTCCAGGATGGGAATCTAATTCTCTTCGAGTCGCGCGCAATTTCAAGGTACGTGCTTCGCAAATACAAGACGAACGAAGTCGACCTGCTGAGGGAAGGTAACCTGAAAGAAGCCGCGTTGGTGGATGTATGGACCGAGGTCGATGCCCACGCCTACAACCCAGCCATCTCGCCTGTAGTGTACGAATGCCTCATAAACCCGCTCGTGCTCGGCATACCCACCAACCAG…	732
128	TaGSTF85	ATGGCGCCGGTGAAGGTGTTCGGGCCGGCCGCGTCGACGAACGTGGCGAGGGTGCTCGTCTGCCTGGAGGAGGTGGGCGCCGAGTACGAGCTTGTCGACATCGACTTCCCCGGCAAGGGGCATAAGCGCCCTGAGCACCTCGCCAGGAATCCGTTTGGGCAGGTCCCAGCTTTTCAAGATGGCGATCTCATCCTCTTCGAGTCACGCGCCATTGCTAAATACGTGCTTCGCAAATACAAGTCGGAGCAAGTGGACTTGTTGAGGGAGAGCAATCTGGAGGAAGCTGCCATGGTAGACATATGGACAGAGGTCGAAATACATCAATACCACCCGGCCCTCTCACCGATCGTGCTGGAGTGCTTCATATACCCGACCTTACGCGGTCTTCCCACGAATCAA…	660
129	TaGSTF86	ATGGAGCCGGTCGTGAAGGTGTACGGGCCAGCCATGTCTTGGAACATAGCCAGGGTCCTTGTGAGCCTGGAAGAGTCCGGCGTCAAGTACGAGCTCGTCGCCGTCGACTTCGCCGCGGCCGAGCACAAGAGCCCCGCCCACCTTGCTAGGAACCCATTCGGTCAGGTCCCAGTTTTGAAGGACGGTGACTTTTGCCTCTGGGAGTCACGCGCAATCACGAAATATATATGCCGAAAGTACAAACCTGAGCTCCTTGGGGTTGGCAATCTCGAGGGATCAGCAATGGTCGATGTGTGGCTGGAGGTGGAGGCCCACCACTACCGTCCTCTCATAGAGGCTGTTCTTATGGAGATCAGGATCCGGCCGATTTTCGGGCAAAGGGTTGATGAGAGGGCCGTT…	663
130	TaGSTF87	ATGGGGACGGAGGCGAAAGTGAAGGTGTTCGGGCCGGCGAGATCCACCTGCGTGGCGCGGGTGCTGGTGTGCCTGGAAGAGGTCGGCGCCGAGTACGAGCTGGTGCACGTCCACCTCCCCGCCGGCGAGCACAAGGGCCCCGCGCATCTCGCCCGCACCCTCTTTGGCCAGGTCCCGGCTTTCCAGGACGGTGATCTCATCCTTTTCGAGTCGCGCGCGATTTCGAGGTACGTGCTCCGCAAAGGCGCATCCGATCTACTCCGAGAAAACAGCCTCGCCGAGTCGGCGACGGTGGACGCGTGGCTCGAAGCTGAGTCCCACAACTTCGACAGGGCCATGTCGGCGATCACCTTCCAGTGCTTCGTCGTGCCCATGTTCATGGGCGGGACGACTGACCAC…	654
131	TaGSTU1	ATGGCTGGCGAAGGTGAGCTGAAGCTGTTGAGTACGTGGGCGAGCCCCTGGGCTTCTAGGGTGAAACTCGCGCTCCACCTCAAGGGCTTGAGCTACGAGAACATCGAGCAGGACCTCAACAGCAAGAGTGACCTCCTCCTCGCGTTCAACCCAGTGCACAAGAAGGTGCCCGTGCTCATCCACAACGGCAAGCCAATCTGTGAGTCGGTCGTCATAATTGAGTACATCGACGAGGCCTATGGCAGCACCGGCCCCTCCCTCCTACCCACTGACCCCTACGAGCGTGCCGTTGCTCGGTTTTGGGTAGACTACATTGACCACAAGCTAGTCATCCCGTGGAAAGTGGCGTTCACAGCCAACACTGAGGAGGATAAGACTGAAGCGATAAAGCAAATATTA…	711
132	TaGSTU2	ATGGCCGGTGAAGACGAGCTGAAGCTGCTGGGTACATGGGCAAGCCCCTGGGTTTCCAGGGTGAAACTCGCGCTCCACCTCAAGGGCTTGAGCTATGAGAACGTTGAGCAGGACCTCGACAACAAGAGCGACCTGCTCCTCGCCTCCAACCTGGTGCACAAGAAGGTGCCGGTACTCATCCACAACGGCAAGCCAATCTGTGAGTCCGTCGTCATCCTAGAGTACATCGACGATGCCTATGGTACCGTAGGCCCTTCCTTCCTGCCCGTTGACCCATACGAGCGTGCCATTGCTCGGTTCTGGGTAGACTACATTGACCAGAAGCTAGTCATACCGTGGAAAGTGGCGTTCACGGCCGACGGAGAGGAGGAGAAGACCGAGGGGATAAAGCAGATGTTG…	699
133	TaGSTU3	ATGACCGGTGAAGACGAGCTGAAGCTGCTGGGTACATGGGCGAGCCCCTGGGTTTCCAGGGTGAAATTCGCGCTGCACCTCAAGGGCTTGAGCTACGAGTACGTGGAGCAGGACCTCGACAACAAGAGCGACCTGCTCCTCGCCTCCAACCCGGTGCACAAGAAGGTGCCGGTACTCATCCACAACGGCAAGCCAATCTGTGAGTCCGTCGTCATCCTAGAGTACATCGACGATGCCTATGGTACCGTAGGCCCCTCCTTCCTGCCCGTTGACCCATACGAGCGTGCCATTGCTCGGTTCTGGGTAGACTACATTGACCAGAAGCTAGTCATACCGTGGAAAGTGGCGTTCACGGCCGACGGAGAGGAGGAGAAGACCGAGGGGATAAAGCAGATGTTG…	699
134	TaGSTU4	ATGGCGGGAGACGGCGAGCTGAAGCTGCTGGGCGTGTGGACGAGCCCGTTCGTCATCAGGGTGCGCGTGGTGCTCAACCTCAAGTCGCTGCCGTACGAGTACGTGGAGGAGAGCCTTGGCAGCAAGAGCGCGCTCCTCCTGGGCTCCAACCCGGTGCACCATAGCGTGCCCGTCCTCCTCCACGGCGGCCGCCCCGTGAACGAGTCCCAGGTCATCGTGCAGTACATCGACGAGGTCTGGTCCGGGGCCGGCCCGTCCGTGCTCCCGGCCGACCCCTACGAGCGCGCCGTGGCGCGCTTCTGGGCGGCGTACGTCGACGACAAGGTCGGGCCGGCGTGGACGGGGATGCTCTTCTCGTGCAACACGGAGGAGGAGAGGGCGGAGGCCGTGTCCCGCGCC…	702
135	TaGSTU5	ATGGCAGCGGCTGCAGGAGGAGACGAGGTGAAGCTGCTAGGCGTGTGGGACAGCCCGTTCGTGAACAGGGTGCAGATCGTGCTCAACCTCAAGGGGATCAGCTACCAGTACGTCGAGGAAGACCTCCACAACAAGGGCGAGCTCCTCCTCGCCTCCAACCCCGTGCACAAGAAGGTGCCCGTCCTCATCCACAACGGCAAGCCCATCCCGGAGTCGCAGGTCATCGTGCAGTACATCGACGAGGTCTGGAGAGGCGCCGGCCCGAGCGTCCTCCCCGCCGGCCCGCACGAGCGCGCCACCGCCCGGTTCTGGGCCGCCTACGTCGACGACAAGGTTGGGTCGCCGTGGTTCACCATCCTGTTCGCCCGCAAGACCGAGGAGAAGATCGAGGCGGCTGTA…	687
136	TaGSTU6	ATGACGCACGGAGGTATACAAACAAATGTGAAGAATACGGTGTCTATCAGTGTTGCACTGATAGAGCAGGGGAGaaaaaaaaaGACGGCGAACGAAACAATGGCAGCCGAAGGAGGTCTGAAGCTGCTCGGCTTGACGGTGAGCCCGTTCGTGATCCGTGTACGCATGGCGCTGCAGATGAAAGGCGTCGGCTACGAGTACGTGGAGCAGGACCTGTTCACCAAGGGCGAGCTCCTCCGCAAGTCCAACCCGGTGCACATGAAGGTCCCGGTGCTCATCCACGACGGCAGACCCGTCTGCGAGTCGCTGGCCATCGTGCAGTACGTCGACGAGGCCTGGGCGgccgcgggcccctcgatcctccccgccgacccctacgaccgcgccgccgCTCGCTTC…	810
137	TaGSTU7	ATGGCAGCTCAAGGAGACCTGAAGTTGCTAGGCTTGTCGGTGAGCCCATTCGTAGTTCGTGTTCGCATGGCGCTCCACATGAAGGGCTTGAGCTACGAGTATATCAAACGGGACCTCTTCAACAAGAGTGAGCTCCTCCTCAAGTCCAACCCGGTGGAGAAGAAGGTGCCCATACTCATCCACGATGGCAAGACCGTACTCGATTCTTCGGTCATCGTGCAGTACATCGACGAAGTCTGGGCCGCCATGGGGCCGTCGATCCTCCCTGTCGACCCCTACGAGCGCGCCACCGCCCCCTTCTGGGCCGCCTACGTCGACGACAAACTATTCTCCGCTTATGTCGGTGTTAATAAAGCAGTGACGGAGGTGGAGAGGATGGAGAAGGTTAGCGAGACGCTT…	714
138	TaGSTU8	ATGGCCAACGGAGGAGACGAGCTGAAGCTGCTGGGCATGTGGGCGAGCCCATACGTGGTCAGGGTGCAGCTCGCGCTCCACCTCAAGGGCGTGAGCTACGAGTACGTCGAGGAGGACCTCGCCAGCAAGAGCGAGCTCTTCCTCCGCTCCAACCCGGTGCACAAGACAGTCCCGATCCTCATCCACAACGGCAAGCCCGTCTGCGAGTCCCAGGTCATCCTCCAGTACATCGACGAGGCCTTCGCCGGCGTCGGCCCGCCCCTCCTCCCCGCTGACCCCTACGAGCGCGCCGTCGCGCGATTCTGGGCCGCCTACGTCGAGGACAAGCTGCTGGCGCCGTGGGGGAAGGTGTTCAGGGTGAAGACCGACGAGGAGAGGGCCGAGTGGACGAGGCAGACG…	711
139	TaGSTU9	ATGGCCGGAGGAGATGACTTGAAGCTGCTCGGCGCTTGGGCGAGTCCATTTGTCGCCAGGGTGAAGCTTGCGCTGAGCTTCAAGGGCCTGAGCTTCGAGGATGTCGAGGAGGACCTCAGCAACAAGAGCGAGCTCCTCCTCAGCTCGAACCCGGTGCACAAGAAGGTGCCCGTGCTCGTCCACAACGGGAAACCCATTTGCGAGTCAATGATCATCGTTCAGTACATCGATGAGGCGTTCCTTGTCGGCCCCTCTCTTCTTCCCTCTGACCCCTACAAACGTGCAATTGCCCGTTTTTGGGCCGCCTACATTGACGATAAGCTCGTCACCCCATGGGTACAGTCGTTGAGGGCCAAGACAGAGGAGGAGAAGTCTGAGGGGGTTAAGCAGACATTTGCC…	708
140	TaGSTU10	ATGGCCGGAGGAGGAAGCGACGAAGTGAAGCTGCTGGGCATGTGGGCGAGCCCGTTCGTCCTTCGCGTCCAGCTCGCGCTCAGCCTCAAGGGCGTCGGCTACGAGTACGTCGAAGAGGACCTCAAGAGCAAGAGCGAGCTGCTCCTCAAGTCCAACCCCGTGCTCCAGAAGGTGCCGGTGCTGATCCACGACGGCAAGCCCGTGTGCGAGTCGTCGGTCATCCTGCAGTACATCGACGAGGCTTTCGCCGGCGTCGGCCCCTCGCTCCTCCCGGAGGAACCCCACGGCCGCGCCGTTGCTCGCTTCTGGGCCGCTTACATCGACGGCACGCTCGTGAAAGCGTCGTCCCAGGCGTCCATGGCCAAGACGGAGGAGGAGAAGGCCGAGGGGAAGAAGCAG…	705
141	TaGSTU11	ATGGCCGGAGCAGCAAACGATCTGAAGCTACTGGGCATGTGGGCGAGCCCGTACGTCCTGCGGGTGCGCCTTGCTCTCAGCATCAAGAGCATCAGCTACGAGTACGCAGAGGAGGACCTCCGGCACAAGAGCGAGCTGCTCCTGCGGTCAAACCCCGTCCACAACAAGGTCCCCGTGCTGATCCACGCCGGCAAGCCCGTCTGCGAGTCGCTGGTCATCCTACAGTACATCGACGACGCTTTCGGCGGTGCCGGCCCCGCCCTCCTCCCGGCCGATCCCCACGAGCGCGCCGTCGCCCGGTTCTGGGCCGCCTTCATCGAGGACACGCTCGTGAAGGCGATGAACCAGGCGTCATGGAGCAAGACGGAGGCGGAGAAGGTGGAGGGGAACAAACGGGCG…	693
142	TaGSTU12	ATGTCGTCGGGGAAGCAGGAGACGGCGGCGGTGCGCGTGCTGGGCAGGTGGCCGAGCCCGTTCGTGATCCGGGTGCTGATAGCTCTTGGGCTCAAGGGCGTGGACCACGAGCTCGTGGAGGAGGCGGCGGGCAACAAGAGCGAGCTGCTGCTCGCCTCCAACCCCGTGCACAAGAAGATCCCCGTGCTCCTGCACCACGGCAGGCCCGTCTCCGAGTCCCTCATCATCGTCCAGTACGTCGACGAGGCCTGGGCCTCCCAAGCCCCGGCGCTCATCCCGTCCGACCCCTACGCCCGCGCGGCCGAGCGGTTCTGGGCCCAGTACGTCGACGACAAGTTTCCTACGGCGATCCGGGTCCTGAGGGGAAGGCTGGACGGAGACAAGGAAGAAGCGGCGGCT…	714
143	TaGSTU13	ATGGAGAAGGTGGCGGAGAACGTTGACGCTGGCGCGGCGGCGCAGCTGCAGCTGAAGCTGTTCGGGTCGTGGGCGAGCTCGTACACGCACCGCGTGCAGCTGGCCATGCGGCTCAAGGGGCTCGCCTTCGAGTACGCGGAGGAGGACCTCGGCAACAAGAGCGACGCGCTGCTGCGCCTCAACCCCGTCTACAAGAAGGTCCCCGTGCTCGTCCACGACGGCCGCTCCCTCGCCGAGTCCGTCATCATCCTCCAGTACCTCGACGACGCCTTCCCGGCCTCCCGCCAGCTCCTCCCCGCCGACGCCTTCGACCGCGCCGTCGCTCGCTTCTGGTGCCACTTCGGCGACGACAAGCTTGGGCCGGCGGTGGGGGCGGTGTTCGCGTCCACGGGGGAGGAG…	825
144	TaGSTU14	ATGGCGGGTGGCGAAGGAGACGTGAAGCTGCTGGGCCTGCGGCTGAGCCCGTTCGTGGCGCGCGTGCGCATCGCGCTGGACACCAAGGGCGTGCGCTACGAGTACGTCGAGGAGGACCTCGCCGCCAAGAGCAGCCTCCTCCTCGCGTCCAACCCGGTGCACCGGAAGGTCCCCGTGCTCATCCACGCCGGCAGGCCCGTCTGCGAGTCGCTCGTCATCCTGCACTACGTCGACGAGGCCTGGCCCGGCGCCCGCGAGCGCGCCGCCGCGCGGTTCTGGGCCGCCTACGTCGACGGCGAGCTGTTCCCGGCCTGGGGCCGCGTCATGATggcggcgacggaggaggagcgcgcggagcgggccggcgaggcggccggcatggtggcgcgcctggaggag…	663
145	TaGSTU15	ATGGAGGAGGAGCTGACGCTGGTGGGGTACTGGTCGAGCCCGTTCGTTCTGCGCGCGCGCTTCGCCCTCAACCTCAAGGGCCTCCCCTACGCGTACGTGGAGGAGGTGGGCCTCTTCGACGGCAAGAGCCCGCTCCTCCTCGCCTCCAACCCCGTGCACAAGAGGGTGCCGGTGCTCATCCACAACGGCAAGCCCGTCCCCGAGTCGCAGCTCATCGTGCAGTACCTCGACGAGGCTTTCCCGGCCAGCTCCCCGCGCCTCCTCCCTCGCAACCCGCACGAGCGCGCCGTCGCCCGCTTCTGGGCCTCCTACGTCGACGGCGAGCTGCTCAGCGCGTGGCTGCCCGTCTACGGCGGACGCACCGGCGAGGAGAGGGCGGAGGCGGCGGGGCGGGTCGGC…	720
146	TaGSTU16	ATGACTATAGATCGTGTGCTGTGCCGTCCTTCCCTCGGAGCGCAGAACAAAAACCTCAGCCATTGGCCGGAGAGCACGCGAGAAATCAGTTCGTCCGACGACATGGCGGCCGGAGCAGCGGGAGGAGGGAGTGACGAGCTCAAGCTGCTGGGGGCCTGGGTGAGCCCGTTCGTGCACCGGGTGCAGGTCGCGCTGCACCTCAAGGGGCTCACCGGCTACGAGTACGCCGAGGAGGACCTCACCAACAAGAGCGACCTCCTCCTCGCCTCCAACCCCGTCCACACCAAGGTCCCCGTGCTCCTCCACGCCGGCAAGCCCGTCTGCGAGTCCATGCTCATCGTGCAGTACCTCGACGAGGCCTTCCCCGGCTCCGGCCCCGCCCTCCTCCCCGCCGACCCC…	831
147	TaGSTU17	ATGGCCGGAGGAGACAACCTGAAGCTGGTCGGCATGTGGGCGAGCCCACACGTCCTGCGAGTGCGGCTCGCTCTCCGCCTCAAGGGCCTGAGCTACGAGTTCGTGGAGATGGAGGGGGATCAAGGCCTCAAGAACAACAAGGGCGAGCAGCTGCTCCTTAACAGTAAGCTGCCGGTGCTGATCCACGGCGGCAAGCCTGTCCGTGGTTCGTCCTTGAGCATGATACAGTACATCGACGAGGCCTTCGCTGGCGTTGGCCCCTCCCTCCTCCCCGACGACCCCTCTGAGCGTGCAATGGCTCGCTACTGGGCTGACTTTATCAATGACACGCTCGTGAAGGCGATGCACAAGGCAGCATGGGGCGAAACAGACGGGGAAAAGGCAAAGGGGAAGAACCAG…	789
148	TaGSTU18	ATGGACGCCGGGGAGAGCGCCGTGACGTGCGTCGACTTCTGGGCCAACGGGTTCGGCATGCGGGCGCGGATCGCGCTGCGCGAGCTAGGCGTGGCGTTCGAGTACGTCGAGGAGGACCTCCGCGTCGGCGTGAGGAGCGACCTGGTGCGGCGCATGAACCCCGTCCACCGCTCCGTGCCCATCCTGATCCACCGCGGCCGTCCGGTCTGCGGCTCCCTCAACATCCTCGAGTACATCGACGAGGTCTGGAGCGCACCGGGCGAGACCCGCCGCTTGCTCCCCGGCGACCCGGCCGGCAGGGCCGACGCCAGGTTCTGGGCCGACTTCGTTGACCACAAGGTGTTCCCTACTCAGACAAGGTTCCTGAAGAGCAAGGGCGAGGAGAAAGATGTGGCCAAG…	675
149	TaGSTU19	ATGGAGAAAGCCATGGACGCAGGGCGGCAGAGCGAGGTGACCTGCGTGGACTTCTGGGCCAACGAGTTCGGCATGCGGGTGCGGATCGCGCTGCGTGAGCTAGGCGTGGCGTTCGAGTACGTCGAGGAGGACCTCCGCGTCCGCGAGAGGAGCGAACTGGTGCGGCGCATGAACCCCGTCCACCGCTCGATCCCCATCCTCATCCACCATGGCCTTCCGGTCTGCGGCTCCGTCAACATCATCGAGTACATCGACGAGGGCTGGGGTGAGGCCCGTTTGCTCCCCGGCAACCCAGTCGACAGGGCTGACGCTAGGTTCTGGGCTGACTTCGTTGACCACAAGGTGTTCGGCGCCCAAGTAAGGTTTCTCGAGAGCAAGGGCGAGGAGAAAGATGAGTTG…	666
150	TaGSTU20	ATGGCCGACAACATGGTCCCCGGAGAGAGCGAGGTGGTGTTCGTCGACTTCTGGGCCAACCTGTTTGGCATGCGGGTTCTGATAGCCCTGCGCGAGTTAGGCATGTCGTTCGAGTACATCGAGGAGGACCTCAGCATCCGCAAGAAGAGTGACCTGGTGCTGCGCATGAACCCGGTGTACCGGATGGTGCCCATCCTCATCCACCGTGGCCATCCCATCTGCAACTCCATCAACATCCTTGAGTACATCGACGAGGTCTGGGGTCACCGTCACGCCGAAGCAGGTGGAACACAGTTGCTCCCTGCCGACCCGCTGGAGAGGGCTTCCGCCCGGTTCTGGGCCGATTTCGTTGACCACAAGGTGTTCAACACGGAGATGAGGCTGTTCAAGAGCAAAGGC…	699
151	TaGSTU21	ATGGCCGATGTGGTGCTTCTGGACTTCTGGGCGAGCCCATTCGGGCAGCGGTGCCGGATCGCGCTGGCAGAGAAGGGGGTTGCCTATGAGTACAGTGAGCAGAACCTTGAGCAGAAGAGCGAGCTGCTTCTGAGATCCAACCCCGTCCACAAGAAGATCCCCGTCCTGCTCCATGGCGGCAGGCCTGTCTGCGAATCTCTCCTCATCCTCACCTACATCGACGAGGCATGGCCGGAGGTGGCGCCGCTCCTCCCACGGGACCCCTACGCCCGCGCGCAGGCCCGGTTCTGGGCTGACTACATCGACAACAAGATCATTGACTGTCAGACCCGCCTGTTGACGACGAAAGGGGAGGCCCTGGAGCAGGCCAAGAAAGACATGATCGGGGCTCTCATGACC…	648
152	TaGSTU22	ATGGACAGCGAGGTGACCTGCGTCGACTTCTGGTGCAACGAGTTCGGCATGCGGGTGCGGATCGCGCTGCGTGAGCTAGGCGTGCCGTTCGAGTACATCGAGGAGGACCTCCGCGTCCGCGAGAGGAGCGAACTGGTGCGGCGCATGAACCCCGTCCACCGCTCGATCCCCATCCTCATCCACCATGGCCTTCCGGTCTGCGGCTCCGCCAACATCATCGAGTACATCGACGAGGTATGGGGCGAGGAAACCCGTTTGCTCCCCGGCGACCCGGCCGACAGGGCCGACGCCAGGTTCTGGGCTGACTTCATTGACCACAAGGTGTTCAGCACCCAGACGAAGTTTTTCACCAGCAAGGGTGAGGAGAAAGAGGCGGCCAAGGAAGAGTTGGTCGAGCAT…	657
153	TaGSTU23	ATGGCCGGAGACGGCGGCGAGGTGACGCTGCTGGGCCACTGGGGGAGCCCGTTCGTGACGCGGGTGCGGCTGGTGCTGCGCCTCAAGGGCGTGAGCTACTCTTACGTGGAGGAGGACCTGCGCAGCAAGAGCGACCTCCTCCTCCGCTGCAACCCCGTCCACCGCTCCGTGCCGGTCCTCATCCACGACGGCCGCCCCGTCTGCGAGTCGCGGGTCATCCTGCAGTACGTCGACGAGGCCTTCGGCTCCCCCGGCGACACCCTCCTCCCCGCCGACCCGCACGAGCGCGCCGTGGCGAGGTTCTGGGCGGCATACTTCGACGAGGAGATGGGCGCGCCGTGGGACCGGGCGCTCAGGGCCGGGAGCGAGGAGGAGCGGGCCGCGTGGATGCAGAAGGTG…	720
154	TaGSTU24	ATGATCCGTCGCACCAGATCCACCAGACCAACCATCAAAAAATCCCCACCATACACACCCGCGAGGCTGCTCAATCATCGCACCACTCGATcggcaggcacggcagcaatggcggcggcgaccggaggcggcggcggTAGCAGGGAGGAGGGGCTGACGCTGCTGGGGTTCTGGACGAGCCCGTTCGCGCTGCGTGCGCGGTTCGCGCTGAACCTCAAGGGCGTCCCCTACGAGTACGTGGAGGAGGACCTGTTCGGCGAGCGGGGCAAGAGCCCGCTCCTCCTCGCCTCCAACCCGGCCCACGGCGGGAAGGTGCCCGTGCTCATCCACGGCGGCCGCCCCGTCGCCGAGTCGCTGGTCATCCTGGAGTACATCGACGAGGCGTTcccggagcgcctc…	858
155	TaGSTU25	ATGGCAGGAGGAGGAGAAGGAGGCGAACTGCAGCTGTTGGGCGCGTGGTTAAGCCCCTGGGTGATCCGCGTGAAGGTGGCGCTGCAGATGAAGGGCCTCAGCTACGAGTACATCGAGGAGAACCTGCAGCACAAGAGCGAGCTCCTGCTCAGCTCCAACCCTGTGCACAAGAAGGTCCCCGTGCTGATCCACGCCGGCCGGCCGGTGTGCGAGTCGCTCGTCGTCCTCGAGTACGTCGACGAGGCCTGGGCCGGGGCCGGGACGCCCCTCCTCCCCGCCGACCCCTACGACCGCGCCGTCGCCCGCTTCTGGGCCACCTACGTCAACGACACGTTCTTCCCGTCGTGGAGGCCGCTGTTCAGGGCGACGACGGCGGAGCAGAGAGCGGAGGCGTTCGAG…	711
156	TaGSTU26	ATGGCCGGCGAGAAGACGACGGGGCTGGTGCTGCTGGACTTCTGGGTGAGCCCGTTCGCGCAGCGCTGCCGCATTGCGCTGGCCGAGAAGGGCCTGGCCTGCGAGTCCCTCGAGCAGGAGCTGCTGGGCGCCAAGAGCGACCTCCTCCTCGGCTCCAACCCCGTCCACAAGAAGGTCCCCGTGCTCCTCCACGACAGCCGCGCCGTCTGCGAGTCTCTCGTCATCCTCGAGTACATCGAGGAcgccttccccggcgcggccccgcggctcctccccgccgacccgcacgcgcgcgcgcaggcgcgcTTCTGGGCCGACTACGTCGACAAGCGGGTGTACAGCTGCGGGACGCGGCTGTGGAAGCTCAAGGGGGAGGGGCGCGCGGCAGCGCGGGCCGAG…	678
157	TaGSTU27	ATGAGCGAGCCGGTGCCGGTGAGGCTGCTGGGCTCCTTCGGGAGCCCGTTCACGCACCGTGCCGAGGCGGCACTCAGGCTGAAGGGGGTGCCTTACGAGTTCATCCAGGAGGACCTCCGCAGCAAAAGCGAGCTGCTGCTCCGGCACAACCCCGTGCACAAGAAGGTGCCCCTGCTCCTCCACGGCGACGACGACGACGACATCCGCGTCGTCGCCGAGTCGCTCGTCATCGTCGAGTACGTCGCATGGTTTTCACtttcaGgcccgccgctcctgccggccgacccgctcgcccgcgccgcctcccgcTTCTGGGCGCAGTTCGCCTCCGACAAGTGCTCGAGGACGCTGTTCAAGGCGCTGTGGACGCCGGAGGGCGAGACGCGGAGGGGGTTCGTG…	669
158	TaGSTU28	ATGGCCGGTGAAGGAGATGTGAAGCTGCTGGGCACGGTGGTGAGCCCGTTCGCGGTCCGCGTGTGCATGGCCCTGCACCTCAAGGGCGTGAGCTACGAGTACCTGGAGCAGGACCTCTTCAACAAGGGCGAGCTCCTCCTCGCCTCCAACCCGGTGCACAAGAAGGTCCCCGTGCTCATCCACGCCGGCAGGCCCGTCTGCGAATCGCTCGCCATCGTCGAGTACGTCGACGAGGTCTGGGCCGGCGCAGCCTCGCTCCTCCCCGCGGACCCCTATGGCCGTGCCGTCGCCCGCTTCTGGGCCGCCTACCTCGACGATAAGCTGTTCCCCGCGTGGATAGGCATCCTACGCGCCGTCACGGAGGAGGACAGAGCCGAGAAGCTCCACGCCGCGCTCGCG…	702
159	TaGSTU29	ATGGCCGGCGAAGGAGACGACGTCAAGCTGCTGGGCGCGGCGGTGAGCCCGTTCGCGGTCCGCGTGCGAATGGCGCTGCACCTCAAGGGCGTGAGCTACGAGTACCTGGAGCAGGACCTGTTCGACAAGGGTGAGCTCCTCCTCGCCACCAACCCGGTGCTCAAGAAGGTCCCCGTGCTCATCCACGCAGGCAGGCCCGTCTGCGAGTCGCTCGCCATCGTCAAGTACGTTGACGAGGTCTGGGCTGACGGCGCCTCGCTCCTCCCTGCCGACCATTACGGCCGCGCCGTCGCCCGCTTCTGGGCCGCCTACATTGATGACAAGCTGTTCCCCGCGTGGATAGGCATCCTACGCGCCGCCACGGAGGAGGACAGAGCCGAGAAGCTTGAGGCCGCGCTC…	705
160	TaGSTU30	ATGGCCGGCCAAGGAGATGATGTCAAGGTACTGGGCACGGCGGCGAGCATGTTCGCGATCCGCGTGCGCATGGCGCTGCACGTCAAGGGCGTGAGCTACGAGTACCTGGAGCAGGACCTGTTCCACAAGGGCGAGCTCCTCCTCGCCTCCAACCCGGTGCGCAAGGCGGTCCCCGTGCTCATCCACGCCGGCAGGCCCATCTGCGAGTCGCTCGCCATCGTCGAGTACGTCGACGAGGTCTGGGCCGGCGCCGCCTCGCTCCTCCCCGCGGACCCCTACGACCGCGCCGTCGCCCGCTTCTGGGCGGCCTACATCGATGACAAGGCTGTCCCCACGTGGATAGGCATCATGAGGGCGGCCACGGAGGAGGACAGGGCGGAGGGGCTGGCCGCTGCGCTC…	708
161	TaGSTU31	ATGGCCGGCGAAGGAGACGGCGTGAAGCTGCTGGGCACGGTGGTGAGCCCGTTCGCGGTCCGCGTGCGCATGGCGCTGCACCTCAAGGGCGTGAGCTACGAGGACCTGGAGCAGGACGTGTTCGACAAGGGCGACCTCCTCCTCGCCTCCAACCCAGTGCGCAAGAAGGTCCCCGTGCTCCTCCACGCCGGCAGGCCCGTCTGCGAGTCGCTAGCCATCGTCGAGTACGTCGACGAGGTCTGGGCCGGCGCGGCCCCGCTCCTCCCCGCCGACCCCCACGGCCGCGCCGTCGCGCGCTTCTGGGCCGCCTACGTCGACGACAGGTTGGTCACCGCGATGTTAGGCATCCTGCGCGCGACCACCGATGAGGAGCGGGCGGAGAGGCTCGACGCCGCGCTC…	705
162	TaGSTU32	ATGAGCGAGCCGGTGCCGGTGAGGCTGCTGGGCTCCTTCGGGAGCCCGTTCACGCACCGTGCCGAGGCGGCGCTCAGGCTGAAGGGGGTGCCTTACGAGTTCATCCAGGAGGACCTCGGCAGCAAAAGCGAGCTGCTGCTCCGGCACAACCCCGTGCACAAGAAGGTGCCCCTGCTTCTCCACGGCGACGACGACGACGACATCCGCGCCGTCGCCGAGTCGCTCGTCATCGTCGAGTACGTCGACGAGGCCTTCGAGGgcccgccgctcctgccggccgacccgctcgcccgcgccgcctcccgcTTCTGGGCGCAGTTCGCCTCCGACAGGTGCTCGAGGACGCTGTTCAAGGCGCTGTGGACGCCGGAGGGCGAGGCGCGGAGGGGGTTCGTGGAG…	711
163	TaGSTU33	ATGAGCGCACCGGCGGCCGTCAGGGTGATCGGCGCCTTCGACAGCCCGTTTAGCCACCGCGCCGAGGTTACCCTGCGCCTGAAGGGCGTTCCCTACGAGCTCATCCTTGAGGAGCTCCACAACAAGAGCGAGCTGCTGCTCAGGAGCAATCCCGTCCACAAGAAGGTGCCCGTGCTCCTCCATGGTGACCGCACCGTCTGCGAGTCGCTCATCATCGTCGAGTACATCGACGAGACATTCGACGGGCCGCCCCTTCTCCCGACCGACCCGTACGACCGCGCCACCGCCCGCTTCTGGTCCCGCTTCATCGACGACAAGTGCTCGAAGCCGTTCTGGCTGGCGATGTGGACGGACGGCGAGGCGCAGAAGGGGTTCATGAAGGAGATCAAGGAGAACTTC…	690
164	TaGSTU34	ATGACGGAACCGGTGAAGCTCATCGGCGCCTTCGGCAGTCCGTTCGTCCACCGTGCCAAGGTCGCCCTGCACCTCAAGGGAGTCGCCTACGAGCTCATTACGGAAGACCTCTCCAACAAGAGCGAGCTGCTGCTCCGCCACAACCCCGTCCACCACAGGGTGCCCGTGCTCCTCCACGGCGACAAGCCCATCTGCGAGTCGCTGGTCATCGTTGAGTACATCGACGAGGCCTTTGATGGCCCGCCGCTCCTGTCAGCAGACCCCGGCGAGAGGGCCGAGGCCCGCTTCTGGGCCAAGTTCTTTGCGGAAAAGTGCCTGATGTCGGTGTGGCTGGCGCTGTGGACGGAGGGCGAGACACGGAAGCTTCTCATGGAAGATGCTAAGGAACACTTGATGATA…	702
165	TaGSTU35	ATGACTGAACCGGTGAAGCTCATCGGCGCCTTCGGCAGCCCGTTCGTCCACCGTGCGGAGGTGGCCCTGCGCCTCAAGGGAGTCGCTTACCAGCTCATCACAGAAGACCTCTCCAACAAGAGCGAGCTGCTGCTCAGCCACAACCCCGTCCACCACAGGGTGCCGGTGCTCCTCCACGGCGACAAGGCCATCTGCGAGTCGCTGGTCATCCTCGAGTACATCTACCAGGCCATTGGCGGCCCGCCGCTCCTGCCAACCGACCCCGGCGAGAGGCCAAGGCCCGCTTCTGGGCCAAGTTCTTTGCCGAAAAGGATTCGCCAACAAATTCCAAATATAATCTCATTATGCCATACACGGAAGGTTCTCATGGAGGATGCTAAGGAACACTTGGCGATAGTG…	573
166	TaGSTU36	ATGGCCGAAGGAGGAGATGAGCTGAAGCTGCTGGGGTCATGGTCGAGTCCGTATGTCACGAGAGCGAAGCTTGCCCTCGCCGTCAAGGGCCTGAGCTACGAGAACGTCGACGAGGACGTCCACAACAAGAGCGGCCTCCTCCTCGCCTCCAACCCCGTGCACAAGAAGATCCCCGTGCTCATCCACAACGGCGTCCCCGTCTGCGAGTCCATGATCATCGTGCAGTACATCGACGAGGCGTTCGCGGGCACCGGGCCGCCGATCCTCCCCGCCGACCCCCACGAGCGTGCCGTGGCCCGTTTCTGGGCGGCCTACGTCGACGACAAGCTGGTGTCCCAGTGGACGAACTCGTCCAGGGGCAAGGCGGGGGAGGGCAGATCCGCCGAGGCGATGAAGGAG…	723
167	TaGSTU37	ATGGCCAACGGGAAGGGAGAGGAGGTGAAGCTGTTGGGGGCGTGGGCGAGTCCGTACGTGGCCAGGGTGAAGCTGGCGCTCCACCTCAAGGGCGTGAGCTACGAGTACATGGAGGAGGACCTCACCAACAAGAGCGAGCTGCTCCTCCGCTCCAACCCCATCCGCAAGATGGTGCCCGTGCTCATCCACGGCGGAAAACCCATCTGCGAGTCGCAGGTCATCGTCCAGTACATCGACGAGGCCTTCCCCTCTGTCGGCCCGGCACTCCTCCCAGTCGACCCCCACGAGCGCGCGGTGGCCCGCTTCTGGGCCACCTACGTGGACGACAAGGTGCTGCCGCCGTGGGGGATGCTCTTGAGGGCAAAGACGGACGAGGTCGAGGAGAGGGCGGAGTGGATG…	705
168	TaGSTU38	ATGGCTGGGGAAATAAACGAGGTGAAGCTGCTGGGGATGTGGGCGAGCCCGTACATGGCGAGAGTGAAGCTGGCGCTTCACATCAAGGACGTGAGCTACGAATACGTCGAGGAGGACCTCACCAACAAGAGCGAGCTGCTCCTCCGCTCCAACCCCGTCCGCAACATGGTGCCCGTGCTCATCCACGACGGGAAGCCCATCTGCGAGCCGCAGGTCATCATCCAGTACATTGATGAGGCCTTCGCCCCCGCTGGCAAGGCCCTCCTCCCCGCCGACCTCTACGAGCGCGCCGTGGCCCGCTTCTGGGCCGCCTACATCGACGACAAGGTGCTGCCGCCGTGGGAAATGATCTTGAAGGCAAAGACGGACGAGGAGAGGGCGGAGTGGGCGAAACAGACC…	711
169	TaGSTU39	ATGGCGGCCGGAGCAGGAGGAGACGACCTGAAGCTGCTGGGCATGTGGGCGAGCCCGGCCGTGCTGCGGGTGCGCCTCGCTCTCAGCATCAAGGGCATCAGCAGCTACGAGTACCAAGAGGAGGACTTCGACAACAAGAGCGAGCTGCTCCTCCGCTCCAACCCCGTCCACAAGATGGTCCCCGTGCTGATCCACGCCGGCAAGCCCGTCTGCGAGTCGACGGTCATCATACAGTACCTCGACGAGGCTTTCGCCGGCGACGCCCTCCTCCCGGCCGGCCCCCACGAGCGCGCCGTCGCCCGGTTCTGGGCCGCCTTCGTCGACGACACGCTCCTGAAGGCCATGTACCAGGCGTCGTGGAGCAAGACGGAGGAGGAGAAAGCGGAGGGGAGGAAAAAG…	681
170	TaGSTU40	ATGGCCGGCGCTCAAGAGCAAGGCCTGAAGCTGCTGGGGGCGGCGTCCGGGGTGAGCCCGTACGTGATCCGCGCCCAGATGGGGCTCGGCATCAAGGGGCTGACCTACGACTACCTCCCCGAGGACACCCGGTGCAAGAGCGACCTGCTCCTCGTGTCCAATCCTGTGCACAAGAAGCTGCCTGTCCTCATCCACGGCGGCAGGCCCGTCTGCGAGTCGCTGATCATCTTGGAGTACCTCGACGACGCCTTCCCCGAAAATGGCGCCTCCATCCTCCCTGTCGACCCCTACCGCCGTGTTGTCGCCCGTTTCTGGGCCGCCTACGTGGATAGCAAGCTGTTCCCTTCGTGTATCGGCATCCTCAAGACAGGGAAGCCGCAACAAAGAGCCGACAAGGTG…	741
171	TaGSTU41	ATGATGGCCGGCGCTCAAGAGCAAGGCCTGAAGCTGCTGGGGGCGGCATCCGGGGTGAGCCCGTACGTGATCCGCGCCCAGATGGCGCTCGGCATCAAGGGGCTGACCTACGACTACCTCCCCGAGGACACCCGGTGCAAGAGCGACCTGCTCCTCGCATCCAATTCTGTGCACAAGAAGCTGCCTGTCTTCATCCACGGCGGCAAGCCCGTCTGTGAGTCGCTGATCATCTTGGAGTACCTCGACGACGCATTCCCCGAAAATGGTGCCTCCATCCTCCCTGCCGACCCCTACCGCCGTGTTGTCGCCCGATTCTGGGCCGCCTACGTGGATAACAAGCTGTTCCCTTCGTGCATCGGCATCCTCAAGACAGGGAAGCCGCAGGAAAGAGCCGATAAG…	744
172	TaGSTU42	ATGGCCGGCGCTCAAGAGCTGAAGCTGCTGGGGTGGTGGGCGCCCGGGGTTAGCCCCTTCGTGCTGCGCGCACAGATGGCGCTCGCCATAAAGGGGCTGAGCTACGAGTACCTCCCGGAGGACCGCGGGTGCAAGAGCGACCTCCTCATCGCGTCCAACCCCGTGTACAAGAAGGTGCCCGTCCTCATCCACGACGGCAGGCCCGTCTGCGAGTCGCTGCTCATCCTGGAGTACCTCGACGATGCCGTTGGCCTTGCCGGCAACGGCAAGCCCATCCTCCCCGCAGACCCCTACAGCCGCGCCGTCGCTCGCTTCTGGGCCGCCTATGTGAACGACAAGCTGTTTCCTTCGTGCATCGGCAGCCTCAAGACAACGAAGCAGGAGGAGAGAGCCGGTAAG…	732
173	TaGSTU43	ATGATGGCCGGCGCTCAAGAGCAAGGCCTGAAGCTGCTGGTGCCGCGGAGCGGCGTGAGCATATACGCCATCCGCGTCCAGATGGCGCTTGCCATGAAGGGTCTGGCTTACGACTACCTTCCCGAGGACCCCGGGTGCAAGAGCGACCTCCTCCTCGCATCCAACCCCGTGCACAAGACGCTGCCCGTCCTCATCCACGCCGGCAGGCCCGTCTGCGAGTCGCTGATCATCATGGAGTACCTTGACGGCGCATTTCCCGGCGACGGCGCCTCCATACTCCCCGCCGACCCGTACCGCCGCGCCGTCGCTCGCTTCTGGGCCGCCTATATCGACGACAAGATGTTCCCTTCGTGCATCGGCATTCTCAATACGGCGAAGCAGCAGGAGAGAGCCGACAAG…	744
174	TaGSTU44	ATGGCTGAACAGGTTAAGCTCATCGGCACATTGGGGAGCCCATTCGTCCACCGGGCCGCTGCCTCCCTGCGGCTCAAAGGGGTGCCCTACGAGCTGGTCCTGGAAGATCTCCAGAGCAAGAGCGAGCTGCTGCTGAAGCACAACCCCATCCACCAGAAGGTGCCCGTGCTCGTTCACGGTGACCGGGCCATCTGCGAGTCCCTCGCCATCATGGAGTACATTGACGAGGCCTTCGATGGACCGCCCCTCCTGCCGGCTGATCCCTACGACCGTGCCATGGCCCGTTTCTGGGCTCAGTTCCTGGAACAGAAGTGCGCGAGGCCGTTCTGGCTGGCCATGTGGCTGGACGCCGGCGAGGAGCAGAAGGGGTTCGTGGAGGAGATGAAGGAGAACCTGGCG…	561
175	TaGSTU45	ATGGCCGGCTGCGGAGAGGACCTGAAGCTGTTGGGCATGTGGGCGAGCCCGTTCGTGGTGCGGGTGCAGATCGCGCTCCGCCTCAAGGGCCTCAGCTACGAGTACATGGAGGAGGACCTGCAGAACAAGAGGGAGCTGCTCCTGAGGTCCAACCCTGCCCACGGCGGCAAGGTGCCGGTGCTCATCCACAACGGCAAGCCCGTCTGCGAGTCGTCCGTCATCCTGCGGTACATCGACGAGGCCTTCTCCGGCGCCGGGCCCTCCCTCCTCCCCGCCGACGACCCCTACGGCCGAGCCGTCGCTCTCTTCTGGGCCGTTTTCATCGACGACACGCTGTTGAAGGCGCCGAGCCAGGCGTTGAGAGTCGCGACGGGCGAGGAGAAGGAGGAGGGGAGGAAG…	711
176	TaGSTU46	ATGGATGATCATCAAGAGGAAGCGCCGGAGAAGGTGAAGCTTTTCGGCATGTGGGCGAGCCCCTACGTCCTCAAGGTAAAATGGGCTCTCAGCATCAAGGGCGTGGAGTACGAGTACGTGGAGGAGGACCTGAGGAACAAGAGCGACGACCTCCTGGAGCACAACCCCGTGCACAAGAAGGTCCCCGTGCTGCTCTACCGCGGCAAACCGGTGGCGGAGTCCGACGTCATCGTCGAGTTCGTCGACGAGGCGTGGAGCTACCGCGGCGGCCGCATCCTCCCCGACGACCCCCACGAGCGCGCCATGGCCCGCTTCTGGGTGAGGTTCGTGCACGACAAGCTCTCGCCGCCGATCTGGAAGTGGTTCACGGCGGCGCCAGGCGAGGGCCAGAAGGCCGCG…	702
177	TaGSTU47	ATGTCGGAGCCGGTGGTGGTCGTGGGCGGGTGGGCGAGCCCGTTCGTAACGCGAGTGTGCATCGCGCTCAGGCTCAAGGGCGTGGAGTACGAGTTCCTCCAGGAAGCGGTGGGCAGGAAGAGCGAGCTGCTGCTCAGGTCCAACCCCGTCTACAGGAAGATGCCCGTGCTGCTCCACGGCGGCCGCCCCGTCTGCGAGTCCCTGGTCATCGTGCAGTACGTCGACGAAGCTTTCTCCGCCGCCGGGAAGCCCATTCTTCCGGCCGACCCCTACCGCCGCGCCGTCCACCGGTTCTGGGCAGAGTACGCCGACGCCAAGCTCCATTCACCACTTCGGACACTGAGAGGTATGGTCGGCGGCGACAAGGCCGATGCCGCGGAGCAGGTGTCCGCCGCGCTC…	696
178	TaGSTU48	ATGGTTTCATGCAAACCTAGCCGCAAATGTGGTGATTTTTTACAATTGACTCCCAAGAAGGTGCCGGTGCTGGTCCACGACGGCAAGCCCATCGCCGAGTCCACCGTCATCGTCGAGTACATCGACGAGGCGTGGAAGGACGGCTACCCCATCATGCCGGCCGATCCCTACGACCGGGCTCAGGCCAGGTTCTGGGCCAGGTTCGCCGACGACAAGTGCAACGCCGCCATCTACCCGGTCTTCACGGCGACCGGCGAGGCGCAGCGCGAGGTGGTGCGCGAGGCCCAGCGGTGCCTGAAGACGCTGGAGAAGGCCCTGGTGGGGAAGAAGTTCGGGGGCGACGCCGTCGGCTACCTCGACGTCGTGCTTGGGTGGTACGCGCACTGGCTGCCGATCATC…	564
179	TaGSTU49	ATGGCGACCGTGAAGCTTCTCAACTGCTTCGTCAGCCCGTTCGGGAACAGGGTGAAGATCGCGCTGGCGAAGAAGGGCGTGGAGTACGAGGAGACGGCCGAGAACATGGTCGCCAAGGGCCCGCTGCTGCTGTCGTCCAACCCCGTCCACGCCAAGGTCCCCGTCCTCCTCGTCGACGGCAAGGCCGTCTGCGAGTCCCTCGTCATCCTCGAGTTCATCGACGAGGCCTTCGCCGGCACCGGCGCGCAGCTCCTCCCCGCCGACGCCTACGCGCGCGCCAACGCCCGCTTCTGGGCCGCCTACGTGGACACCAAGATGCCGGAGTGCGCCGGGAAGATCTGGAAGGTGCCGAAGGGCGCGCCGGCGGTGGAGGAAGGGAAGAAGGAGATGGTGGGCGTG…	669
180	TaGSTU50	ATGGCCGGCAAGAGCGACCGCCTCCTCCGCTCCAACCCGGTCCACAAGAAGGTCCCGGTGCTCCTCCACGACGGCCGCCCCGTGTACGAGTCCCTCATCATCCTCAACTACCTCGACGACGCCTTCCCGGACAccccctccctcctcccctccgacccctACGAGCGCTCGCAGGCTCGCTTCTGGGCCGACTACGTCGACAAGAAGGTCTACGACTGCGGCACCCGGCTCTGGAAGCTCAAGGGCGAGCCGCACGCGCAGGCGCGGGCCGAGATGCTGGAAATCCTCAAGAATCTGGACGGGGCGCTCGGGGACAAGCTCTTCTTCGGCGGCGACGTCTTCGGGTTCGTGGACGCCGCGTTCGCGCCCTTCACCTCGTGGTTCCACAGCTACGAGAAG…	552
181	TaGSTU51	ATGGCGGGCGAGAAGGGGCTGGTGCTGCTGGACTTCTGGGTGAGCCCGTTCGGGCAGCGCGTGCGCATCGCGCTGGCCGAGAAGGGCCTGCCCTACGAGTACGCGGAGGAGGACCTGATGGCCGGCAAGAGCGACCGCCTCCTCCGCGCCAACCCGGTGCATAAGAAGATCCCGGTGCTCCTCCACGACGGCCGTGCCGTCAACGAGTCCCTCATCATCCTCCAGTACCTGGAGGAGGCCTTCCCGGACGCGCCCGCTCTGCTCCCCTCCGACCCCTACGCGCGCGCGCAGGCCCGCTTCTGGGCCGACTACGTCGACAAGAAGGTCTACGACTGCGGCTCCCGCCTCTGGAAGCTCAAGGGCGAGCCGCAGGCGCAGGCGCGCGCCGAGATGCTGGAC…	669
182	TaGSTU52	ATGGCCGGAGGAGATGACCTGAAGCTGCTCGGCGCATGGCCAAGCCCGTTTGTTACCAGGGTGAAGCTGGCGCTCGCCCTGAAGGGCCTGAGCTACGAGGACGTGGAGGAGAACCTGTACAACAAGAGCGAGCTTCTTCTCAAGTCCAACCCAGTGCACAAGAAGATACCCGTGCTCATCCACAACGGCGCCCCGGTCTGCGAGTCCATGATCATCGTGCAGTACATCGACGACGTGTTCGCCAGCACCGGCCCGTCGCTTCTGCCCGCGGACCCCTACGAGCGCGCCATTGCTCGCTTCTGGATGGCCCACGTTGACGACAAGCTGGTAGCCCCATGGAGGCAGTGGTTGAGGGGCAAGACAGAGGAGGAGAAATCCGAGGGAAAGAAGCAGGCGTTC…	687
183	TaGSTU53	ATGGCCGGAGGAGATGACCTCAAGCTGCTCGGCGCATGGCCAAGCCCGTTTGTTACCAGGGTGAAGCTGGCGCTCGCCTTCAAGGGCGTGAGCTACGAGGACGTGGAGGAGAACCTGTACAACAAGAGCGAGCTTCTCCTCAAGTCCAACCCGGTGCACAAGAAGATACCCGTGCTCATCCACAACGGCGCCCCGGTCTGCGAGTCCATGATCATTGTGCAGTACATCGACGACGTGTTCACCGGCACCGGCCCGTCGCTTCTGCCCGTGGACCCCTACGAACGCGCCGTTGCTCGCTTCTGGGTGGCCTACGTTGACGACAAGCTGGTAGCCCCATGGAGGCAGTGGTTGAAGGGCAAGACAGAGAAGGAGAAATCCGAGGGAAAGAAGCAGGCGTTC…	693
184	TaGSTU54	ATGTCTGAACAGGTTAAGCTCATCGGCACATTGGGGAGCCCATTCGTCCACCGGGCCGCTGCCGCCCTGCGGCTCAAAGGGGTGCCCTACGAGCTTGTTCTGGAAGATCTACAGAGCAAGAGCGAGCTGCTGCTGAAGCACAACCCCATCCACCAGAAGGTGCCCGTGCTTCTTCATGGCAGCCGGGCCATCTGCGAGTCCCTCCTCATCATGGAGTACGTCGACGAGGCCTTCGATGGACCGCCCCTCCTGCCGGCCGATCCATATGACCGTGCCATGGCCCGTTTTTGGGCTCAGTTCCTGGAACAGAAGTGCGCGAGGCCGTTCTGGCTGGCCATGTGGCTGGATGCCAGCGAGGAGCAGAAGGGGTTTGTGAAGGAGATGAAGGAGAACCTGGCG…	687
185	TaGSTU55	ATGATGATGGCAAGCGCTCAAGAGCAAGGGCTGAAGCTGCTGGGGGCAGCGTCCGGGGTGAGCCCGTACGTGATCCGCGCCCAGATGGCGCTCGGCATCAAGGGGCTGACCTACGACTACCTCCCCGAGGACCCCCGGTGCAAGAGCGACCTGCTCCTTGCGTCCAATCCCGTGCACAAGAAGCTGCCTGTCCTCATCCATGGCAGTAGGCCCGTCTGCGAGTCGCTGATCATCTTGGAGTACCTTGACGACGCCTTCCCCGGAAATGGCGTCTTCATCCTCCCTACTGACCCCTACCACCGTGTTGTCGCCCGTTTCTGGGCTACCTATGTGGACAACAAGCTGTTCCCTTCGTGCATCGGCATCCTCAAGACGAGGAAGCCGCAGGAAAGAGCCGAC…	747
186	TaGSTU56	ATGGCCGGCGGTGAAGAGCTGAAGCTGCTGGGGTGGTGGGCGCCCGGGGTGAGCCCCTACGTGCTCCGCGCACAGATGGCGCTCGCCGTAAAGGGGCTGAGCTACGAATACCTCCCCGAGGACCGCTGGTGCAAGAGCGACCTCCTCATCGCGTCCAACCCCGTGTACAAGAAGGTGCCCGTCCTCATCCACAACGGCAAGCCCATCTGCGAGTCGCTGCTCATCGTGGAGTACCTCGACGACGCCCTCGGCCTTCCCGGCAACGGCAAGCCCATCCTCCCCGCAGACCCCTACAGCCGCGCCCTCGCTCGCTTCTGGGCCGCCTATGCAAACGACAAGCTGTTTCCTTCGTGCGCCGGCATCCTCAAGACAGTGAAGCAGGAGGAGAGAGCTGGTAAG…	732
187	TaGSTU57	ATGGCGCTTGCCATCAAGGGTCTGCCCTACGACTACCTCCCCGAGGACCCCGGGTGCAAGAGCGACCTACTCCTCGCGTCCAATCCCGTGCACAAGACGCTGCCCGTCCTCATCCACGGGGGCAGGCCCGTCTGCGAATCGCTCATCATCGTGGAGTACCTTGACGACACATTCCCCGGCAACGGCGCCTCCATCCTCCCCACCGACCCCCACCGCCGCGCCGTCGCCCGCTTCTGGGCCGACTATATCGACAACAAGATGTTCCCTTCGTGCATCGGCATTCTCAATATGGCGAAGCAGCAGGAGAGAGCCGATACAGTGGAGGAGACCTTGGCGGCGTTCGGGCTCCTAGAGGCAGCCTTGGCGGAGTGCTCCAAAGAAGTGGAGGCGGAGGCGCCC…	663
188	TaGSTU58	ATGGCGGCCGGAGCAGGAGGAGACGACCTGAAGCTGTTGGGCATGTGGGCGAGCCCGGCCGTGCTGCGAGTGCGCCTCGCTCTCAGCATCAAGGGCATCAGCAGCTACGAGTACCAAGAGGAGGACTTCGACAACAAGAGCGAGCTGCTCCTCCGCTCTAACCCCGTCCACAAGATGGTGCCGGTGCTGATCCACGCCGGCAAGCCCGTCTGCGAGTCGACGGTCATCATACAGTACCTCGACGAGGCTTTCGCCGGCGACGGCCGCCCCGCCCTCCTCCCGGCCGGCCCCTACGAGCGCGCCGTCGCAAGCTTCTGGGCCGCCTTCGTCGACGACACGCTGCTGAAGGCCATGTACCAGGCGTCATGGAGCAAGACGGAGGAGGAGAAAGCGGAGGGG…	690
189	TaGSTU59	ATGGCTGGGGGGAAGGGAGAGGAAGTGAAGCTGTTGGGGGCGTGGGCTAGCCCGTACGTGGCCAGGGTGAAGCTAGCGCTCCACCTCAAGGGCGTGAGCTACAAGTACATGGAGGAGGACCTCACCAACAAGAGCGAGCTGCTCCTCCGCTCCAACCCCGTCCACACGATGGTTCCCGTGCTCATCCACGGCGGCAAACCCATCTGTGAGTCCCAGGTCATCGTCCAGTACATCGACGAGGCCTTCCATGCCGCGGCCAAGGCCCTCCTTCCCGCCGACCCTTACGAGCGCGCCGTTGCCCGCTTCTGGGCCGCCTACATCGACGACAAGGTGTTGGGGCCATGGGAAATGGTCTTGAAGGCGAAGACGGGCAAGGAGAGGGCGGTCTGGGCGAGGCGG…	708
190	TaGSTU60	ATGTCGCAGCAGCCAGCACAGGGCCCGGCGCCGGTGAGGCTCATCACGGCGTTCGGCAGCCCGTTCGCGCACCGCGTGGAGGTGGCGCTCACGCTCAAGGGGGTGGCATACGAGCTGCTCGTGGAGGACCTGACCAACAAGAGCGAGCTGCTGCTCGCCCACAACCCCGTCCACCAGTCCGTGCCCGTCCTCCTCCACGGCGACCGCGCCATCTGCGAGTCCCTCGTCATCGTCGAGTACGTCGACGAGGCCTTCCACGACGACGGCGACGGGTCGGCGCCCCGGCTCCTTCCGGCGGACCCCTACGAGCGCGCCACGGCCCGCTTCTGGGCTGACTTCATCGCCAACAAGTGCTTGAAGCCGCTGTGGCAGGCGATGTGGACGGACGGCGAGGAGCAG…	729
191	TaGSTU61	ATGGCGGGAGGAGAGGAGGTGAAGCTGCTGGGGAACTGGGCGAGCCCGTACGTGGCCAGGGACTTCGCCGACAAGAGCGACCTGCTCCTCCGCTCCAACCCCGTCCACAAGGCGGTGCCGGTGCTCATCCACGGCGGCAAGCCCGTCTGCGAGTCCCGGGTCATCGTGCAGTACGTCGACGAGGCCTTCTGTGACAcccgcccgcccctactccccgccgacccccgcgagcgcgccgccgcccgcttctgggccgccTTCGTGGACGACGAGCTGCTGGCGCCGTGGGGGATGGTCATGCGGTCGGGCACGGACGAGGAGAGGGCGGAATGGACGCGGCGGACCGTCGCGGCGGTGGATACGCTGGAGGGGGCCCTGGGGGAGCGCTCCGAGGGGTTC…	651
192	TaGSTU62	ATGGCCGGAGGCGAAGAAGAAGAGGTGAAGCTGCTGGGCACGTGGGCGAGCCCGTTCGTCCTGCGAGCGCAGCTTGCTCTCAGCTTCAAGGGTGTGAGCTTCGAGAACGTCGACGAGGACCTCGGCAGCAAGAGCGACCTCCTCCTGCGCTCCAACCCCGTGCACAAGGCGGTGCCCGTGCTCATCCACAACGGCAGGCCCGTCTGCGAGTCGCTGGTCATCGTGCAGTACGTCGACGAGGCCTTCGCCGGGCCGCCCCTCCTCCCCGCCGACCCCCACGAACGCGCCGTCGCCCGCTTCTGGGCAGCTTTCATCATGGACGAGCTGGTGGCGCCATGGCAAAAGGTGTTCAGGGCTAAGACCGAGGCGGAGAAGGCCGAGGGGATGGAGCAGACGCTG…	717
193	TaGSTU63	ATGGCAGCCCCCGAGGAGCCCAGGGAGGTGAAGCTGTACGGCGCGTGGGGGAGCGCCCACGCCGCCATGGCCCGGAACGCGCTGGAGCTCAAGGGCGTGCGCTACGAGTACGCGGAGGAGGACCTGGAGCGCAAGAGCGAGGCGCTGCTGCGCCTGAACCCCGTCCACGGCGGCAAGGTCCCCGTGCTCGTCGTCGACGGCCGCGCCCTCTCCGAGTCGCTCGTCATCCTCGAGTACGTCGACGAGGCGTGGTCCGGTCGTGCGGGGCGGCTTCTCCCGCCGCGGGACCGGCCCCGCGAGCGTGCCGCGGCCAGGTTCTGGGCGAGGTTCTTCCACGACGAGGTGTCGCCGCTCTCGCACCTCGTCTTGTTCGCGGCGGGCGGGGAGGAGCGGGCGGGG…	735
194	TaGSTU64	ATGGCGCTGGCGGAAGGCGACGACAAGGCGGAGGCGGGGGTGCGCGTGCTGGGCGGGCGGATGAGCCCGTTCACAATGCGGGCGCGCATGGCGCTGGAGCTGCGCGGGGTCGCGTACGAGCTGCTGGAGGAGAGCTTCGAGCCCCGCAAGAGCGACCGCCTCCTCGCCGCCAACCCCGTCTACAAGAAGATCCCTGTCCTGCTACTCCCCGACGGCCGCGCGGTCTGCGAGTCCGGCGTCATCGCGCAGTACGTCGACGAGGCCTGGCCCGCCGCCTCCGCCGCGCCCCTGCTGCCCGAGGATCCCTACCAGCGCGCGATGCACCGCTTCTGGACCGCGTTCGTCGACGACAGGTTCTGGCCGGCGCTGGACggcgcctccctggcgcccaccccggag…	729
195	TaGSTU65	ATGGCCGGCGAAGGGGATCTGAAGCTGCTGGGGCTGCTGGTGAGCCCGTTCGTGACCCGCGTCCGCCTGGCGCTGCACATCAAGGGCCTGAGCTACGAGTACATCGAGACGGACGTGCTGGACAAGGGCGAGCTCCTCCTCCGCTACAACCCGGTCCACAAGAAGGTGCCCGTGCTCATCCACAACGGCGTGCCGCTCTGCGAGTCGCAGATCATCGTGCAGTACGTCGACGAGGTCTGGgccgccgccggcgcgcccatcctccccgccgacgcctaccagcgcgccaccgcccgcTTCTGGGCCGCCTACGTCGACGACAAGCTGTTCCCGGCCTGGCTGGGCATCCTCCTGGCCCCGACCGAGGCGGCGAGGGCGGAGAAGGTGGGCGAGACGCTC…	708
196	TaGSTU66	ATGGCTGGCCAAGGAGATCTGCAGCTACTGGGCGGGTCGGTGAGCCCGTTCACGCTCCGCGTACGCATGGCGCTGCACGTCAAGGGCGTGAGCTACGAGTACCTGGAGCAGGACCTGGTCAACAAGAGCGACCTCCTCCTCGCGTCCAACCCGGTGCACAAGAAGGTCCCGGTGCTCATCCACCGCGGCAAGCCCATCTGCGAGTCGGTCGCCATCGTGCAATACGTCGACGAGGTCTGGGCGGGGGCGGGCACCCCCTCGCTCCTCCCCGCCGACCCCTACGACCGTGCCGTCGCTCGCTTCTGGGCCGCCTACGTCGACGACAAGCTGTTCCCTGCGTGGCTAGCCATCCTGCGCGCGGCCACGGAGGAGGAGAGAGCGCAAAAGCTCGCCGCCACG…	708
197	TaGSTU67	ATGGCCGGCGAAGACGAGCTGAAGCTGCTGGGTACATGGGCGAGCCCATGGGTTTCCAGGGTGAAACTCGCGCTCCACCTCAAGGGCTTGAGCTACGAGTACGTGGAGCAGGACCTCGACAACAAGAGCGACCTCCTCCTCACGTCAAACCCGGTGCACAAGAAGGTGCCAGTGCTCATCCACAACGGCAAGCCAATCTGTGAGTCGGTCGTCATTCTAGAGTACATCGATGAGGCCTACGGCACTACAGGCCCCTCCCTCTTGCCCACTGACCCCTACGAATGTGCCATTGCTCGGTTCTGGGTAGACTACATTGACCAGAAGCTAGTCATCCCGTGGAAAGTGGCGTTCACGGCCGACGGAGAGGAGAAGACAGAGGGGATAAAGCATATGTTGGCG…	696
198	TaGSTU68	ATGGCGGGCGAAGATGAACTGAAGCTGTTGAGTACATGGGGGAGCCCCTGGGCTTCCAGAGTGAAACTCGCGCTCCACTTCAAGGGGTTGAGCTACGAGAACATCGAGCAGGACCTCAACAACAAGAGCGACCTCCTCCTGGCGTCCAACCCGGTGCACAAGAAGGTGCCCGTGCTCATCCACAACGGCAAGCCAATCTGTGAGTCGGTCGTCATTCTAGAGTACATCAACGAGGCCTTTGGCAGCACCGGCCCCTCCCTCCTGCCAACTGACCCCTACGAACGTGCCATTGCTCGGTTTTGGGTTGACTACATTGACCACAAGCTAGTCATCCCGTGGAAAGTGGCGTTCACGGCCAACACGGAAGAGGATAAGACTGAAGCGATAAAGCAAATATTA…	711
199	TaGSTU69	ATGGCAGCGGCGGCAGGAGGAGACGAGGTGAAGCTGCTAGGCGTGTGGGACAGCCCGTTCGTGAACAGGGTGCAGATCGTGCTGAACCTGAAGGGGATCAGCTACGAGTACGTCGAGGAAGACCTCCACAGCAAGGGCGAGCTCCTCCTCGCCTCCAACCCGGTCCACAAGAAGGTGCCCGTCCTCATCCACAACGGCAAGCCCATCCCGGAGTCGCAGGTCATCGTGCAGTACATCGACGAGGCCTGGCGCGGCACCGGCCCGAGCCTCCTCCCCGCCGACCCGCACGAGCGCGCCACTTCCCGGTTCTGGGCCGCCTACGTCGACGACAAGGTTGGGTCACCGTGGTTCACCATCCTGTTCGCCCGCAAGACCGAGGAGAAGATGGAGGCGGCAGTG…	702
200	TaGSTU70	ATGGCTGCCGAAGGAAGTCTGAAGCTGCTCGGCTTGACGGTGAGCCCGTTCGTCATCCGTGTACGCATGGCGCTGCAGCTGAAAGGCATCGGCTACGAGTACATAGAGCAGGACCTGTTCACCAAGGGCGAGCTCCTCCGCAAGTCCAACCCGGTGTACATGAAGGTCCCGGTGCTCATCCACGACGGCAAACCCATCTGCGAGTCGCTGGCCATCGTGCAGTACGTCGACGAGGTCTGGGCGGCCACGGGCCCCTCGATCCTCCCCGCCGACCCCTACGATCGCGCCGCCGCTCGCATCTGGGCCGCCTACGCCGACAGCAAGCTCTTGCCGGCCTGGGTAGGCATCATGTGGGCGGCGACGGAGGAGGAGAGAGCGGAGAAGGTCGAGGACACGCTA…	711
201	TaGSTU71	ATGGCAGCTGAAGGAGACCTGAAGTTGCTAGGCTTGTCGGTGAGCCCATTTGTAGTTCGTGTTCGCATGGCGCTCCACATGAAGGGCTTGAGCTACGAGTATATCAAACAGGACCTCTTCAACAAGAGTGAGCTTCTCCTCAAGTCCAACCCGGTGGAGAAGAAGGTACCCGTACTCATCCACAATGGCAAGACCATACTCGATTCGTCCGCCATCGTGCAGTACATCGACGAAGTCTGGGCCGCCATGGGGCCGTCGATCCTCCCTGTCGACCCCTACGAGCGCGCCACCGCCCGCTTCTGGGCCGCCTACGTCGACGACAAGCTATTCTCTGCTTATGTCGGTGTTAATAGAGCTACCACGGAGGTGGAGAGGGCGGAGAAGGTTAACGAGACGCTT…	669
202	TaGSTU72	ATGGCAGACACAGGAGACGAGCTGAAGCTGCTGGGCATGTGGGCGAGCCCGTACGTGGTCAGGGTGCAGCTCGCGCTCCGCCTCAAGGGCGTGAGCTACGAGTACGTCGAGGAGGACCTCGCCAACAAGAGCGAGCTCTTCCTCCGCTCCAACCCGGTGCGCAAGACGGTCCCGGTGCTCATCCACAACGGCAAGCCCGTCTGCGAGTCCCAGGTCATCCTGCAGTACATCGACGAGGCCTTCGCCGGCGTCGGCCCGTCCCTCCTCCCCGCCGACCCCTACGAGCGCGCCGTCGCGCGCTTCTGGGCCGCCTACGTCGAAGACAAGCTGCTGGCGCCGTGGGGGAAGGTGTTCAGGGTGACGACCGACGAGGAGAGGGCGGAGTGGACGAGGCAGACG…	708
203	TaGSTU73	ATGGCCGGAGGAGGCGATGAGCTGAAGCTACTCGGCATGTTCGCGAGCCCGTTCGTCATGCGAGCAAAGCTGGCGCTCAGCTTCAAGGGCCTGAGCTTCGAGGACGTCGAGGAAGACCTGGCCAACAAGAGCAAGCTCCTCCTCGAGTCCAACCCGACGGAGAAGAAGGTGCCCGTGCTCATCCACAACGGCAAGCCCGTCTGCGACTCGCGTGTCATCGTGCAGTACATCGACGAGGCCTTCAGCGGCAACGGCACGTGTCTCCTCCCCGCCGACCCCTACGAGCGCGCCGTCGCTCGCTTTTGGGCCGCCTACGTCGACGACAAGCTCTTGGCGTCTTGGCTGCAGGCCGCGAGGGGCAAGATGGAGGAGGAGAAGGCGGAGGGGCTGAAGCAGACG…	711
204	TaGSTU74	ATGGCCGGAGGAGACGAACTGAAGCTGCTCGGCTCATGGCTAAGCCCATTTGCCACTAGGGTGAAACTTGCCCTCACCCTCAAGGGCCTGAGCTACGAAAACCTGGAAGAGGACCTCTCCAACAAGAGCGAGCTACTCCTCAGCTCCAACCCTGTGCACAAGAAGGTGCCCGTGCTCATCCACAACGGCGCTTCCGTGTGCGAGTCCATTATCATCCTGCAGTACATCGACGAAGCATTCGCCGACATCGGcccctccctcgtccccccggacccccACCAGTGCGCCGCCGCTCGCTTCTGGGCCGCCTACATCGATGACAAGCTCGTGATCCCATGGGTGCGGTCGTTCAGGGGCAAGACGGAGGAGGAGAAGTCTGAGTGGATGGAGCAGACGTTC…	708
205	TaGSTU75	ATGGCCGGAGGAGACGACTTGAAGCTGCTCGGCGCTTGGGCAAGTCCATTTGTCACCAGGGTGAAGCTTGCGCTAAACTTCAAAGGCCTGAGCTTCGAGGATGTCGAGGAGGACCTCAGCAACAAGAGCGAGCTCCTCCTCAGCTCGAACCCGGTGCACAAGAAGGTGCCCGTGCTCGTCCACAACGGAAAACCCATTTGCGAGTCAGTGATCATCGTGCAGTACATCGATGAGGCGTTCGCCGGCATCGGCCCCTCTCTCCTTCCCTCTGACCCCTACGAACGCGCCATTGCCCGCTTCTGGGCCGCCTACATTGACGACAAGCTCGTCACCCCATGGGTATAG	345
206	TaGSTU76	ATGGCCGGAGGAGGAAGCGACGAAGTGAAGCTGCTGGGCATGTGGGCGAGCCCGTTCGTCCTTCGAGTCAAGCTCGCGCTCAGCCTCAAGGGCGTCGGCTACGAGTACGTCGAAGAGGACCTCAAGAGCAAGAGCGAGCTGCTCCTCAAGTCCAACCCCGTGCTCCAGAAGGTGCCGGTGCTGATCCACGACGGCAAGCCCATCTGCGAGTCGTCGGTCATCCTGCAATACATCGACGAGGCTTTCGCCGGCGTCGGCCCCTCACTCCTCCCGGAGGAACCCCACGGCCGCGCCGTTGCTCGCTTCTGGGCCGCTTACATCGACGGCACGCTCGTGAAAGCGTCGTCCGAGGCGTCCATGGCCAAGACGGAGGAGGAGAAGGCCGAGGGGAAGAAGCAG…	714
207	TaGSTU77	ATGGCCGGAGCAGTAGACGATCTGAAGCTGCTGGGCGCGTGGTACAGCCCGTACGTCCTGCGAGTGCGCCTTGCCCTCAGCATCAAGGGCATCAGCTACGAGTACGCAGAGGAGGACCTCCAGCACAAGAGCGAGCTGCTCCTCCGGTCAAACCCCGTCCATAACAAGGTCCCCGTGCTGATCCACGGCGGCAACCCCGTCTGCGAGTCGCTGGTCATCCTACAGTACATCGACGAGGCTTTCGGCGGAGCCGGCCCCGCCCTCCTCCCGGCCGACCCCTACGAGCGCGCCGTCGCCCGGTTCTGGGCCGCCTTCATCGAGGACACGCTCGTGAAAGCGATGAACCAGGCGTCATGGAGCAAGACGGAGGGGGAGAAAGTGGAGGGGAACAAACAGGCG…	750
208	TaGSTU78	ATGTCGTCGGAGAAACAGGAGACGGCGTCGGTGCGCGTGCTGGGCAGGTGGCCGAGCCCGTTCGTGATCCGGGTGCTGATAGCTCTTGGGCTCAAGAGCGTGGACCACGAGCTCGTGGAGGAGGCCGTGGGCAACAAGAGCGAGCTGCTGCTCGCCTCCAACCCCGTGCACAAGAAGATCCCCGTGCTCCTGCACCACGGCAGGCCCGTCTCCGAGTCCCTCATCATCCTCCAGTATGTCGACGAGGCCTGGGCCTCCCAAGCCCCGGCGCTCCTCCCGTCCGATCCCTACGCCCGGGCGGCCGAGCGGTTCTGGGCCCAGTACGTCGACGACAAGTTCCCTACGGCGATCCGCGTCCTGAGGGGAAGGCTGGACGGAGACAAGGACGAAGCGGCGGCT…	714
209	TaGSTU79	ATGGAGAAGGCAGCGGAGAACGTTGACGCTGGTGCGGCGGCGCAGCTGCAGCTGAAGCTGTTCGGGTCGTGGGCGAGCTCGTACACGCACCGCGTGCAGCTGGCCATGCGGCTCAAGGGGCTCGCCTTCGAGTACGCGGAGGAGGACCTCGGCAACAAGAGCGACGCGCTGCTGCGCCAAAACCCCGTCTACAAGAAGGTCCCCGTGCTCGTCCACGACGGCCGCTCCCTCGCCGAGTCCGTCATCATCCTCCAGTACCTCGACGACGCCTTCCCGGCCTCCCGCCAGCTCCTCCCCGCCGACGCCTTCGACCGCGCCGTCGCTCGCTTCTGGTGCCACTTCGGCGACGACAAGCTTGGGCCTGCGGTGGGGGCGGTGTTCGCGTCCACGGGGGAGGAG…	825
210	TaGSTU80	ATGGAGGAGGAGCTGACGCTGGTGGGATACTGGTCGAGCCCGTTCGCGCTGCGCGCGCGCTTCGCCCTCAACCTCAAGGGCCTCCCCTACGCGTACGTGGAGGAGGTGGGCCTCTTCGACGGCAAGAGCCCGCTCCTCCTCGCCTCCAACCCCGTGCACAAGAGGGTGCCGGTGCTCATCCACAACGGCAAGCCCGTCCCCGAGTCGCAGCTCATCGTGCAGTACGTCGAAGAGGCTTTCCCGGCCAGCTCCCCGCGCTTCCTCCCTCCCGACCCGCACGAGCGCGCCGTCGCTCGCTTCTGGGCCTCCTACGTCGACGGCGAGCTGCTCAGCGCGTGGCTGCCCGTCTACGGCGGACGCACCGGCGAGGAGAGGGCAGAGGCGGCGGGGCGGGTCGGC…	720
211	TaGSTU81	ATGGCCCTTCCCGTGCTCGCTTCGGCTCCGCTGAACCCGGTCATCGGCTTCAGGAAATCCGCTCCGTCGGCTCCTGTAACGCGTTCCGCACACTTACGCTCGTTGCCAACTCCAGCTCCACTCCAGCTCGTCGTCGGCTCGCCCCCTCTGCCTCCGGCCCTTAGGCTCGTCACTGCAGCCGGGACAAGCACGGCGCAACTAGGAGACGAGCTTAAGGTGCTGGGGACATGGAGGAGCCCATTCGCTCTACGAGTGAGGGCGGCGCTCAACTTCAAGGGCCTGCAGTACGAGTACTTCGAGGAGAACCTCGAGAACAAGAGCGACCTCCTCCTTGAGTCTAACCCGTTCATCAAGAAGCTGCCGGTCCTCATCCACAACGGCGTCCCGATCTGCGAGTCT…	891
212	TaGSTU82	ATGCTCATAGCGGCCGTCTACGTCGCAGGAGCGCAGAACAAAAAGCTCAGCCATCGGCCGGAGAGCACGCGAGAAATCAATTCGTCCGACGACATGGCGGCGGGAGCAGCGGGAGGAGGGAGTGACGAGCTCAAGCTGCTGGGGGCCTGGGTGAGCCCGTTCGTGCACCGGGTGCAGGTCGCGCTGCACCTCAAGGGGCTCACCGGCTACGAGTACGCCGAGGAGGACCTCACCAACAAGAGCGACCTCCTCCTCGCCTCCAACCCCGTGCACACCAAGGTCCCCGTGCTCCTCCATGCCGGCAAGCCCGTCTGCGAGTCCATGCTCATCGTGCAGTACCTCGACGAGGCCTtcccccgttccggccccgccctcctccccgccgacccccATGACCGC…	819
213	TaGSTU83	ATGGCCGGAGGAGACAACCTCAAGCTGGTGGGCATGTGGGCGAGCCCTCACGTCCTGCGAGTGCAGCTCGCGCTCCGCCTCAAGGGCCTAAGCTACGAGTTCGTGGAGATGGAGGGGGAGCAAGGCCTCGAGAAAAACAAGGGGGAGCAGCTGCTCCTCAACAGTAAGCTGCCGGTGCTGATCCATGGCGGCAAGCCTATCCGTGGGAAGTCGTTGAGCATGATACAGTACATCGATGAGGCCTTCGTTGGCGCCAGTCCCTCCCTCCTCCCGGACGACCCCTCCGAGCGTGCCATGGCTCGTTACTGGGCTGACTTTATCGATGACACGCTTGTGAAGGCGATGCACATGGCGGCATGGGGCAAAACGGACGGGGAGAAGGCCGAGGGGAAGAACCAG…	1092
214	TaGSTU84	ATGGCCGGAGGAGACGAGCTGAGGCTGCTGGGGACCTGGGCGAGCCCGCACGTCTTGCGAGTACGACTCGCGCTCCACCTCAAGGGCTTGGGCTACGAGTACGTGGAGGAGCAAGGCCTCAAGAACTACAAGAGCGATGAGCTGCTCCTCAACAGTAAGCTGCCGGTGCTGACCCACGGCGGCAAGCCTGTCTACGGGACGTCGTTGAGCCTAATCCAGGACCTCGACGAGGCCTTCACCGGCGCCGGCTCCTCCCTCCTCCCCGAAGGCCCCTCCGAGCGTGCTATCGCTCGCTACTGGGGTGACTTTATCGATGACACGCTCGTCAAGGCGATGGAGAAGGCGACATGGAGCGTAACGTGCAGGGAGAAGGCAGGGGTGAAGGCCCAGATGGCGGCC…	747
215	TaGSTU85	ATGGAGAAAGCCATGGATGCCGGGCGGCAGAGCGAGGTGACCTGCGTCGACTTCTGGTGCAACGAGTTCGGCATGCGTGTGCGGATCGCGCTGCGCGAGCTAGGCGTGCCGTTCGAGTACATCGAGGAGGACCTCCGCGTCCGCGAGAGGAGCGAACTGGTGCGGCGCATGAACCCCGTGCACCGCTCAATCCCCATCCTCATCCACCATGGCCGTCCGGTCTGCGGCTCCGTCAACATCGTCGAGTACATCGACGAGGTATGGGGCCAGGAAGCCCGTTTGCTCACCGGCGACCCGGCCGACAGGGCCGACGCCAGGTTCTGGGCTGATTTCATTGACCACAAGGTGTTCAGCAGCCAGACGAGGTTTTTCACGAGCAAGGGCGAGGAGAAAGAGGCG…	681
216	TaGSTU86	ATGGCCGATGTGGTGCTGCTGGACTTCTGGGCGAGCCCATTCGGGCAGCGCTGCCGGATCGCGCTAGCAGAGAAGGGCGTCGCCTACGAGTACAGTGAGCAGAACCTTGAACAGAAGAGTGAGCTGCTGCTGAGATCCAACCCCGTCCACAAGAAGATCCCCGTCCTGCTCCATGGCGGCAGACCTGTCTGCGAGTCACTCATCATCCTCAGCTACATCGACGAGGTGTGGCCGGAGGTGGCGCCCCTCCTCCCCCGGGACCCCTATGCCCGCTCGCAGGCGCGGTTCTGGGCTGACTACATCGACAACAAGATCGTTGACTGTCAGACCCGCCTGTTGACGATGAAGGGGGAGGCCCAGGAGCAGGCCAAGAAAGACATGATTGGGGCGCTCAAGACC…	648
217	TaGSTU87	ATGTCTAATTTTCCACGATCTGCGGCTATGACCACGATGGTAGCGCGAAATGGCGTTAAATGGCTTAGCGTCCGGGGTCGCTGCAATTTCATGGGAACGGCTCATTTCAGCAGGCTGAAACAGTGGCCCAGGCAAATGTCAACCCAAATTTGCTTCGATAGATCAACTCGTGAAGAAAACCTTGCTTCGTTCTATCCGCATTCCCTTGTCTCCCTCCCATCCGAAAAGCTTGCCGTGGCTCGGCACAGCCACAGCTGTGCTCGGCTTGGCGGGCCGGCGGCTGCTTCGCTGCAAGCTGAATGCAGTGACTGGCGAAGCGGCAAGGTGGCGACCAGGGCCCCAGGCAGCAAGCTGCGACCCACAACAAGGGGCCTCTGCACCACGATGTCGTCTCAGCCG…	1149
218	TaGSTU88	ATGGCCGGAGGCGGAGGAGACGAGGAGGTGACGCTGCTGGGCCACTGGGGGAGCGCGTACGTGACACGAGTCCGGCTAGCGCTGCACCTCAAGGGCGTGCGGTACGAGTACGTGGAGGAGGACCTGCGCAACAAGAGCGACCTCCTCCTCCGCTGCAACCCCGTCCACCGCGCCGTGCCGGTGCTCATCCACAACGGCCGCCCCGTCTGCGAGTCCCAGATCATCCTCCAGTACATCGACCAGGCCTTCGGACCTCCCACTCTCCTCCCCGCCGACCCGCACGAGCGCGCGGTCGCCCGGTTCTGGGCAGCCTACGCCGACGACGTGCTGGGGGCGCCGTGGGAGAAGGCGTACAGGGCCCGCACCGAGGAGGAGCGGGCCGGGTGGATGAGGCGGGTG…	720
219	TaGSTU89	ATGGCAGGAGGAGGGGAAGGAGGCGAGCTGCAGCTGCTGGGCGCGTGGATGAGCCCCTGGGTGATCCGCGTGAAGGTGGCGCTGCGGATGAATGGCCTCAGCTACGAGTACATCGAGGAGGACCTGCAGCACAAGAGCGACCTCCTGCTCAGCTCCAACCCGGTGCACAAGAAGGTCCCCGTGCTGATCCACGACGGCCGGCCGGTGTGCGAGTCGCTCGTCGTCCTCGAGTACGTCGACGAGGCCTGGGCCGGGGCCGGGACGCCCCTCCTCCCCGCCGACCCCCACGACCGCGCCGTCGCCCGCTTCTGGGCCACCTACGTCAACGACACGTTCTTCCCGTCGTGGAGGCCGCTGTTCAGGGCGACGACGGCGGAGCAGAGAGCGGAGGCGTTCGAG…	711
220	TaGSTU90	ATGGCTGGTGAGAAGACGGGGCTGGTGCTGCTGGACTTCTGGGTGAGCCCGTTCGCGCAGCGCTGCCGCATTGCGCTGGCCGAGAAGGGCCTGGCCTGCGAGTCCCTGGAGCAGGAGCTTCTGGGCGCCAAGAGCGACCTCCTCCTTGGCTCCAACCCCGTCCACAAGAAGGTCCCCGTGCTCCTCCACGACGGCCGCGCCGTCTGCGAGTCCCTCGTCATCCTCGAGTACATCGAGGACGCCTTCCCCGGCGCGGCCCCTCTGCTCCTCCCCACCGACCCGCACGCGCGCGCGCAGGCGCGGTTCTGGGCCGACTACGTCGACAAGAGGGTGTACAGCTGCGGGACGCGGCTATGGAAGCTCAAGGGGGAGGAGCGCGCGGCGGCGCGGGCCGACATG…	675
221	TaGSTU91	ATGGCCAGCGAAGGAGATGTGAAGCTGCTGGGCACGGTGGTGAGCCCGTTCGCGGTCCGCGTGCGCATGGCCCTGCATCTTAAGGGCGTGAGCTACGAGTACCTGGAGCAGGACCTGTTCGACAAGGGCGAGCTCCTCCTCGCCTCCAACCCGGTGCACAAGAAGGTCCCCGTGCTCATCCACGCCGACAGGCCCGTCTGCGAGTCGCTCGCCATCGTCGAGTACGTCGACCAGGTCTGGACTGATGCAGCCTCGATCCTCCCCGCGGACCCCTACGGCCGTGCCGTCGCCCGCTTCTGGGCCGCCTACGTCGACGACAAGCTGTTCCCCGCGTGGATAGGCATCCTGCGCGCCGCCACGGAGGAGGACAGAGCCGAGAAGCTCGACGCCGCGCTCGCG…	702
222	TaGSTU92	ATGGCCGGCGAAGGAGACGACGTCAAGCTGCTGGGCTCGGTGGTGAGCCCGTTCGCGGTCCGCGTGCGAATGGCGCTGCACCTCAAGGGCGTGAGCTACGAGTACCTGGAGCAGGACCTGTTCCACAAGGGTGAGCTCCTCCTCGCCGCCAACCCGGTGCTCAAGAAGGTTCCCGTGCTCATCCACGCCGGCAGGCCCGTCTGCGAGTCGCTCGCCATCGTGGAGTACGTCGACGATGTCTGGGCCGACGGCGCCTCGCTCCTCCCTGCCGACTCTTACGGCCGCGCCGTCGCCCGCTTCTGGGCCGCCTACGTCGACGACAAGTTGTTCCCCGCGTGGATAGGCATCCTGCGCGCGTCCACGGAGGAGGACAGAGCCGAGAGGCTCGACGCCACTCTC…	705
223	TaGSTU93	ATGGCCGGGGAAGGAGACGATGTGAAGCTGCTGGGCACGGTGGTGAGCCCGTTCGCGGTCCGCGTGCGCATGGCCCTGCACCTCAAAGGTGTGAGCTACGAGGACCTGGAGCAGGACGTGTTCGACAAGGGCGAGCTCCTCCTCGCATCCAACCCGGTGCGCAAGAAGGTCCCCGTGCTCATCCACGACGGCAGGCCCATCTGTGAGTCGCTCGTCATCGTCGAGTACGTCGACGAGGTCTGGGCCGGCGCGGCCCCGCTCCTCCCCACCGACCCCCACGGCCGCGCCGACGCGCGCTTCTGGGCAGCCTACGTCGACGACAAGGTGGTCACCGCGATGTTAGGCATCCTGCGCGCGACCACCGATGTGGAGCGGGCGGAGAGGCCCGACGCCGCGCTC…	705
224	TaGSTU94	ATGAGCGAGCCGGTGCCGGTGAGGCTGCTGGGCTCCTTCGGGAGCCCGTTCACGCACCGCGCCGAGGCGGCGCTCCGGCTGAAGGGGGTGCCCTACGAGTTCATCCAGGAGGACCTCGGCAGCAAGAGCGAGCTGCTGCTCCGGCACAACCCCGTCCACAAGAAGGTCCCGTTGCTCCTCCACGGCGCAAACGACGACGTCCGCGCCATCGCCGAGTCGCTCGTCATCGTCGAGTACGTCGACGAGGCCTTTGAGGGCCCAccgctcctgccggccgacccgctcgcccgcgccgccgcacgcttctgggcgcagttcgccgccgACAGGTGCTCGAGGACGCTGTTCAAGGCGCTGTGGACGACTGAGGGCGAGGCGCGGAGGGGGGTCGTGGAGGAG…	708
225	TaGSTU95	ATGAGCGCACCGGCGGCCATCAGGGTTGTCGGCGCTTTCGACAGCCCGTTTAGCCACCGCGCCGAGGTTGCCCTGCGCCTCAAGGGCGTTCCCTACGAGCTCATCCTGGAGGAGCTCCACAACAAGAGCGAGCTGCTGCTCACGAGCAACCCCGTCCACAAGAAGGTGCCCGTGCTCCTCCACGGCGACCGCGTCGTCTGCGAGTCCCTCATCATCGTCGAGTACGTCGACGAGGCCTTCGACGGACCCCGACTCCTACCTGCCGACCCATATGACCGCGCCATGGCCCGCTTCTGGGCTCGCTTCATCGACGACAAGTGCTCGAAGCCGTTCTGGCTGGCGATGTGGACGGACGGCGAGGCGCAGAAGGGGTTCATGAAGGAGATCAAGGAGAACTTC…	690
226	TaGSTU96	ATGAGCACACCGGCGGCCGTCAGGGTGATCGGCGCCTTCGACAGCCCGTTTAGCCACCGCGCCGAGGTCGCCCTGCGCCTCAAGGGCGTTCCCTACGAGCTCATCCTGGAGGAGCTCCACAACAAGAGCGAGCTGCTGCTTACGAGCAACCCCGTCCACAAGAAGGTGCCCGTGCTCCTCCACGGCGACCGCACCATCTGCGAGTCGCTCATCATCGTCGAGTACGTTGACGAGACCTTCGACGGGCCGGCGCTTCTCCCAACGGACCCCTACGACCGTGCCACTGCCCGCTTGTGGTCCCGCTTCATCGATGACAAGTGCTCGAAGCCGTTCTGGCTGGCGATGTGGACTGATGGGGAAGCGCAGAAGGGGTTCACGAAGGAGATCAAGGAGAACTTC…	690
227	TaGSTU97	ATGACTGAACCGGTGAAGCTCATCGGCGCCTTCGGCAGCCCGTTCGTCCACCGTGCGGAGGTGGCCCTGCGCCTCAAGGGAGTCGCCTACACGCTCATCACGGAAGACCTCTCCAACAAGAGCGAGCTGCTGCTCCGCCACAACCCCGTCCACCACAGGGTGCCGGTGCTCCTCCACGGCGACAAGGCCATCTGCGAGTCGCTGGTCATCCTCGAGTACATCGACGAGGCCTTTGACGGCCCGCCGCTCCTTCCAACCGACCCCGGCGAGAGGGCCGAGGCCCGCTTCTGGGCCAAGTTCTTTGCGGAAAAGTGCCTGATGTCGGTGTGGCTGGCGCTGTGGACGGAGGGCGAGACACAGAAAGTTCTCATGGAGGATGCTAAGGAATACCTGACGATT…	702
228	TaGSTU98	ATGGTGGAACCAGTGAAGCTCATTGGAGGCTTTGGCAGCCCGTTCGTCCACCGCGCCGAGGTCGCCTTGCGTCTCAAAGGAGTGCCCTACGAGCTCATCCTAGAGGACATGACTAACAAGAGCGAGCTGTTGCTGAAGCACAATCCCGTCCACAAGAAGGTCCCTGTGCTCCTCCACGGGGACAAGGCTGTCTGCGAGTCTCTCCTCATTGTCGAGTACGTCGACGAGGCCTTTGACGGGCCACCCATCCTGCCGACTGACCCTCATGAAAGGTCTGAGGCCCGCTTCTGGTCCAAATTCTTTGTGGAAAAGTGCTTGATGTCGTTGTGGCTAGCGCTGTGGACGGAGGGTGAGGAGCAGAAGGTCTTTGTTATGGACGCAAAAGAGAACCTCGTGGTA…	702
229	TaGSTU99	ATGGTGGAACCAGTGAAGCTCATTGGAGGCTTTGGCAGCCCGTTCGTCCACCGCGCCGAGGTCGCCTTGCGTCTCAAAGGAGTTCCCTACGAGCTCATCCTAGAGGACATGACTAACAAGAGCGAGCTGTTGCTGAAGCACAATCCCGTCCACAAGAAGGTCCCTGTGCTCCTCCACGGGGACAAGGCTGTCTGCGAGTCTCTCCTCATTGTCGAGTACGTCGACGAGGCCTTTGACGGGCCACCTATCCTGCCGACTGACCCTCATGAAAGGTCTGAGGCCCGCTTCTGGTCCAAATTCTTTGTGGAAAAGTGCTTGTTGTCCCTGTGGCTAGCGCTGTGGACGGAGGGCGAGGAGCAGAAGGTCTTTATTATGGACGCAAAAGAGAACCTCACGCTA…	702
230	TaGSTU100	ATGGTGGAACCAGTGAAGCTCATCGGAGGCTTTGGCAGCCCGTTCGTCCACCGAGCCGAGGTCGCCTTGCGTCTCAAAGGAGTGCCCTACGAGCTCATCCTAGAGGACATGACTAACAAGAGCGAGCTGTTGCTGAAGCACAATCCCGTCCACAAGAAGGTCCATGTGCTCCTCCACGGGGACAAGGCTGTCTGCGAGTCTCTCCTCATTGTCGAGTACGTCGACGAGGCCTTTGACGGGCCACCCATCCTGTCGACTGACCCTCATGAAAGGTCTGAGGCCCGCTTCTGGTCCAAATTCTTTGTGGGAAAGTTGGCATTGTGGACGGAGGAGGGCGAGGATCAGAAGGTCTTTGTTATGGACGCAAAAGAGAATCTCGCCCTAGTGGAGGCGCAGCTG…	675
231	TaGSTU101	ATGGCAGACCCAGTGAAGCTCATGGGAGGCTTTGGCAGCCCATTCGTCCACCGTGCCGAGGTCGCCTTGCGTCTCAAAGGAGTGCCCTACGAGCTCATCCTAGAGGACATGATCAACAAGAGCGAGCTGTTGCTGAAGCACAATCCCGTCCACAAGAAGGTCCCCGTCCTCCTTCACGGGGACAAGGCTGTCTGCGAGTCTCTCCTCATTGTCGAGTACGTCGACGAGGCCTTTGAAGGGCCACCCATCTTGCCGTCTGACCCTCATGAAAGGTCCGATGCCCGCTTCTGGTCCAAATTCTTTGTGGAAAAGTGCTTGATGTCGCTGTGGCTAGCGCTGTGGACGGAGGGCGAGGAGCAGAAGGTCTTTATTATGGACGCAAAAGAGAACCTCGCGCTA…	702
232	TaGSTU102	ATGGGTGAGCCACCGGTGAAGCTCATCAGCTCATTCGGCAGTACGTTCAGCCACCGCACGGAGGTGGCCCTGAGGCTGAAGCGAGTGCCGTACGAGCTCATCGTCGAAGACCTTCACAACAAGAGCCAACTGTTGCTCACCCACAACCCCATCCACAAGAAGGTCCCCGTGCTCCTCCACGGCGACAGACCAGCGATCAGCGAGTCGCTCGTCATTATCGAGTACGTGGATGAGGCCTTCGCCGGGCGGCCCCTCCTCCCCACTGACCCCCACGCCCGCACCACCGCCCGGTTCTGGGCTCACTTCATCGATCAAAAGTGCATGAAGTCGTTGTGGGCGGCGCTCTGGATGGAACCTAGCGAGGCACAGAGACGGTCCATGGTAGAGGCAAAGGGGAGC…	690
233	TaGSTU103	ATGGCGGAACCGGTGAAGCTCATCGGCGCCTTCGGCAGCCCATTCGTCCACCGCGCCGAGGTGGCCCTGCGCCTGAAGGGCGTCCCATTCGAGCTCATCCTTGAAGACCTCAACAACAAGAGCGAGCTGCTGCTGAAGCACAACCCCATCCACAAGACGGTGCCGGTGCTCCTCCATGGTGACCGGCCAGCCGTCTTAGAGTCCCTCCTCATCGTCGAGTATGTGGACGAGGCCTTCGACGGCCCGCCGCTCCTCCCCGCCGACCCCTACGAGAGGGCCATGGCTCGCTTCTGGGCCCAATTCATCGAGCAAAAGTGCTCCAGGCCGTTCTGGATGGCGGTGTGGCTGGACGACGGGGAGGCGTGGGAGGGGTTCGTGAGGGACACCAAGGAGAATCTG…	693
234	TaGSTU104	ATGAGCTCCCCAGCGGCGGCCGTGAAGGTGATCGGCGCAGTGGACAGCCCGTTCAGCCACCGCGCCGAGATCGCTCTGCGCCTGAAAGGAGTCCCTTACGAGCTCATCCCAGAAGACCTGAGAAACAAAAGCGAGCTGCTTCTGGCCAACAACCCCGTCCACAAGAAGGTTCCGGTGCTCCTCCAGGGCGACCGCGCCGTCTGCGAGTCCCTCCTTATCGTCGAGTACGTCGACGAGGCCTTCCCTGGCCCACCCCTCCTCCCCGCCGACCCCTACGAGAGGGCCATGGCCCGCTTTTGGGCCAGCTTCATCGACGGCAAGTGCTCGAAGGCCTACTGGCTGGCGCTGTGGGCGGAGGGCGAGGCGCAGGAGGGGTTTGTGAAGGAGACAAAGGAGAAC…	696
235	TaGSTU105	ATGTCTGAACCGCTGAAGCTCATCGGCTCCTTCGGCAGCCCCGTGGTCCACCGCGCGGAGGTGGCCCTCCTTCTGAAGGGAGTCCCCTACGAGTTCATCCAACAAGACCTCGCAAACAAAAGCGAGCTGCTGCTGAAGCACAACCCCGTCCACAAGAAGGTCCCCGTGCTCCTCCATGGCGACCGGCCTGCGGTATGCGAGTCGCTTGTCATTATTGAGTATGTTGATGAGGCCTTCGATGGCCCGCCGCTCCTCCCCTCCGACCCCTTCGCCCGTGCCTCCGCTTGCTTCTGGGCTCGCTTCGTCAACGAGAAGTGCCGGAGGTCTGTATGGATGGCACTCTGGACGGACGGTCAAGTGCAAGCGTCATCAGCGAGGGAGGCGGCAGAGAACCTAAAG…	708
236	TaGSTU106	ATGGAAGGGAGGTGCGACGCCGCCGCGTTGCCGTCGGAGCCTGTGATGGTGAGGCTCATCGGCTGCTTCGGCAGCCCGGTCGTCCACCGCGCCGAGCTGGCCCTGCGCCTCAAGGGCGTCCCCTACGAGCTCATCGAGGAGGACCTCAACAACAAGAGCGAGCTGCTGCTGACGCACAACCCCGTCCACAAGACCGTCCCCGTGCTCCTCCACGGCGACCGCTCCATACCGGAGTCGCTCGTCATCGTCGAGTACGTCGACGAGGCCTTCCCCGCCGGCCCGCCGCTGCTCCCATCCGACCCCCTCGCACGCGCCAACGCCCGCTTCTGGGCAAGATTTCTCGAAGAGGAGTTCAAGAAGCCCTTGTGGATTGCGCTGTGGACGGACGGCGAGGCGCAG…	732
237	TaGSTU107	ATGGAAGGGAGGAGCACGGCCGCCGCGATGTCGTCGGAGCCGGTGAGGCTCATCGGCTGCTTCGCCAGCCCGGTGGTCCACCGCGCCGAGCTGGCCCTGCGCCTCAAGGGCGTCCCCTACGAGCTCATCGAGGAGGACCTCAACAACAAGAGCGAGCTGCTGCTGACGCACAACCCCATCCACAAGACCGTCCCCGTGCTCCTCCACGGCGACCGCTCCATCCCGGAGTCGCTCGTCATCGTCGAGTATGTCGACGAGGCCTTccccgccggcccgccgctcctccccgtcgaccccctcgcccgtgcaaccgcccgcTTCTGGGTCCGATTCCTCGAAGAGGAGGAGTGCAAGAAGCCTATGTGGATCGCGCTGTGGGCGGACGGCGAGGCGCAGGCT…	729
238	TaGSTU108	ATGGAGACGCCTTCAGAACGGCCGGCGGTGAGGCTCATCGGCTGGCTGAGCCCGTACGTGCACCGGGCAGAGGTGGCCCTGCGCCTCAAGGGCGTCCCCTACGACCTCCTCCACGACGACATGGCCAGCAAGAGCCACCTGCTGCTCGCCCACAACCCCGTCCACAAGAAGGTCCCCGTCCTCCTCCACGGCGACCGCTCCATCGCCGAATCTCTCGTCATCGTCGAGTACGTCGACGAGGCCTTccccgccggcccgccgctgctccccgccgacccgctcgcccgcgccaacgcccgcttctgggcccgctTCCTCGACGACAAGTGCTGGAAGGCCCTGTGGGTGGCGCTGTgggcggagccgggcgaggcgcgggcggcggcggcgagggaggcc…	597
239	TaGSTU109	ATGGGTGAGCCGGTTAAGGTGATGAGCACTTTCGGCAGCATATACGGCCACCGTCCGGAGGTTGCCCTGAGGCTCAAGGGCATACCTTACGAGCTGCTCCTCGAAGACCTTCCCAACAACAAGAGCGAGCTGCTGCTGACGTGCAACCCCGTCCACAAACTGGTTCCCGTGCTCCTTCATGGCGACAGATCCATCTGCGAGTCGCTCATCATCGTCGAGTACATCGACGAGGCCTTCAAGGGGCCGCCGCTGCTACCGGCCGAGCCGTACGAGAGGGCCACGGCCCACTTCTGGGCGCAGTTCATTGACCAAAAGTTTGCTAGGCCGTTCTGGATGTCGATATGTATGGCGGATGGTGACAaggaggaggaggaggaggaCTTCTTGAAGGAGGCCAAG…	618
240	TaGSTU110	ATGGGTGAGCCGGTTAAGGTGATGAGCACTTTCGGCAGCATATACGGCCACCGTCCGGAGGTTGCCCTGAGGCTCAAGGGCATACCTTACGAGCTGCTCCTCGAAGACCTTCCCAACAACAAGAGCGAGCTGCTGCTGACGTGCAACCCCGTCCACAAACTGGTCCCCGTGCTCCTTCATGGCCACAGATCCATCTGCGAGTCGCTCATCATCGTCGAGTACATCGACGAGGCCTTCAAGGGGCCGCCGCTGATACCGGCCGACCCGTACGAGAGGGCCACGGCCCGCTTTTGGGCCCAGTTCATCGACCAAAAGTTTGCTAGGCCGTTCTGGATGTCGATATGTATGGCCGATGGTGACAAGGAGGAGGAGGAGGACTTCTTGAAGGTAGCCAAGGAG…	690
241	TaGSTU111	ATGTCAGGAGAAGGAGACATCAAGCTGCTCGGCATGGTGGTGAGCCCATTCGTGGTCCGTGTGCGAATGGCACTCCACATGAAGGGCGTGAGCTATGAGTACATCGAGCAGGATCTCTTCAACAAGAGCGAGATCCTCCTCAGGTCCAACCCGGTGAACAAGAAGGTGCCGGTGCTCATCCACGGCGGCAAGCCCATCAGCGAGTCCCTCGTCATCGTGCAGTACGCCGACGAGGTGTGGAGCGGCAAGGGCGCCTCCATCCTCCCCGCCGACCCGCACGAGCGCGCTGTTGCTCGCTTCTGGGCCGCCTACGTCGACGACAAGCTGTTCCCTGCTTACATCGGCATCATGAAAGCGGCGACTGAGGAAGCAAGAGCGGAGAAGGCCAAGGAGGCGCTT…	702
242	TaGSTU112	ATGTCTGAAGAAGAGGCTAAGCTCATCGGGTCCTTCGGCAGCCCGGCCGTGCACCGCGTCGAGGTGGCCCTGCGGCTCAAGGGCGTCCCCTACGAGTTCATCCAGGAGGACCTCAACAGCAAGAGCGACCTGCTGCAGGAGCACAACCCCGTCCACCACAAGGTGCCGGTGCTCCTCCACGGCGGCCGCCGGCCGGCCCTCTGCGAGTCGCTCGTCATCGTCGAGTACGTGGACGAGGCCTTCCCCCGTGGCCCCGCGCTCCTGCCGGCCGACCCACTCGACCGCGCCGCCGCCCGCTTCTGGGCCCGCTTCATCGACGACAAGTgcggggtgtgcacgtgggtggcgctgtggggggagggcgaggcgcgggaggcggcggcgagggagACGAAGCGG…	696
243	TaGSTU113	ATGGCCGGAGGAGGAGATGAGCTGAAGCTGCTGGGGTCATGGTCAAGTCCGTATGTCACGAGAGCGAAGCTTGCCCTCGCCATTAAGGGCCTGAGCTACGAGAGCGTCGACGAGGACGTCCACAACAAGAGCCACCTCCTCCTCAGCTCCAACCCCGTGCACAAGAAGATTCCCGTGCTCATCCACAACGGCGTCCCCGTCTGCGAGTCCATGATCATCGTGCAGTACATCGACGAGGTGTTCGCGGGCACCGGGCCGCCGATCCTCCCCGCCGACCCCCACGAGCGCGCCGTCGCCCGTTTCTGGGCGGCCTACGTCGACGACAAGCTGGTGTCCCAGTGGACGAACTCGTCCAGGAGCAAGAGCAAGGCGGGGGCCGAGGCGATGGCGGAGATGCTG…	708
244	TaGSTU114	ATGGCCGGCTGTAGAGAGGAGCTGAAGCTATTGGGCATGTGGGCGAGCCCATTCGTGGTGCGGGTGCAGATCACGCTCCGCCTCAAGGGCCTCAGCTACGAGTACGTGGAGGAGGACCTGCAGAACAAGAGCGAGCTGCTCCTGGGGTCCAACCCTGTTCACGGCGGCAAGGTGCCGGTGCTCATCCACAACGGCAAGCCCGTCTGCGAGTCGTCGGTCATCCTGCAGTACATCGACGAGGCCTTCTCCGGCGCCGGGCCCTCCCTGCTCCCCGCCGATGACCCCTACGGCCGAGCCGTCGCTCTCTTCTGGGCCGCATTCGTCGACGGCACGCTGCTGAAAGCGCGGAGCCAGGCGTTAAGAGGCGAGACAGGCGAGGAGAAGGAGGAGGGGAGGAAG…	711
245	TaGSTU115	ATGGATGATCATCAAGAGGAGGGGCCGGAGAAGGTGAAGCTTTTCGGCATGTGGGCGAGCCCCTACGTGCTCAAGGTGAGATGGGCGCTGAGCATCAAGGGCGTGGAGTACGAGTACGTGGAGGAGGACCTGAGGAACAAGAGCAGCGACCTCCTGGAGCACAACCCCGTGCACAAGAAGGTCCCCGTGCTGCTCTACCGCGGCAGACCGGTGGCGGAGTCCGACGTCATCGTCGAGTTCGTTGATGAGGCGTGGAGCCACCGCGGCGGCCGCATCCTCCCTGACGACCCCTACCAGCGCGCCATGGCCCGCTTCTGGGTGAGGTTCGTGCATGACAAGCTCTCGCCGCCGATCTGGAAGTGGTTCACGGCGGCGCCAGGCGAGGGGCAGGAGGCCGCG…	903
246	TaGSTU116	ATGTCGGAGCCGGTGGTGGTCGTGGGCGGGTGGGCGAGCCCGTTCGTGTCGCGAGTGTGCATCGCGCTCAGGCTCAAGGGCGTGGAGTACGAGTTCCTCCAGGAAGCGGTGGGCAGGAAGAGCGAGCTGCTGCTCAGGTCCAACCCCGTGTACAAGAAGATGCCCGTGCTCCTCCACGGCGGTCGCCCCGTCTGCGAGTCCCTGGTAATCCTGCAGTACGTCGACGAAGCTTTCTCCGCCGCCGGGAAGCCCATCCTTCCGGCCGACCCCTACCACTGCGCCGTCCACCGGTTCTGGGCAGAGTATGCCGACTCCAAGCTCCATTCACCACTTCGGACATTGAGAGGTATGGTCGGCGGCGACAAGGCTCATGCCGCGGAGCAGGTGTCCGCCGCGCTC…	696
247	TaGSTU117	ATGGCCGAGAAGGGAGTGAAGGTGTTCGGCATGTGGGTGAGCCCGATGGCCATCCGGGTGGAGTGGGCGCTCTGGCTCAAGGGCGTCGGGTACGAGTATGTCGACGAGGACCTCGCCAACAAGAGCGACGCGCTGCTCCGCCACAACCCGGTGACCAAGAAGGTGCCGGTGCTGGTCCACGACGGCAAGCCGATCGCCGAGTCCACCATCATCGTCGAGTACATCGACGAGGCGTGGAAGGACGGATACCCCATCATGCCGGCCGACCCCTACGAGCGCGCTCAGGCGAGGTTCTGGGCCAGCTTCGCCGACGACAAGTGCAACGCCGCCATCTACCTAGTCTTCACGGAGACCGGCGAGGCGCAGCGCGAGGTGGTGCGCGAGGCCCAGCAGTGCCTG…	669
248	TaGSTU118	ATGGCGGACGTGAAGCTTCTCAACTGCTTCGTCAGTCCGTTCGGAAACAGGGTGCGCATCGCGCTGGCGAAGAAGGGCGTCGAGTACGAGGAGACGGCCGAGAACATGCTCACCAAGGGCCCGCTGCTGCTGTCGTCCAACCCCGTCCACGCCAAGGTCCCCGTCCTCCTTGTCGACGGCAAGGCCGTCTGCGAGTCCCTGGTCATCCTCGAGTTCATCGACGAGGCGTTCCCCGGCGCGCAGCTCCTCCCCGCCGACGCCTACGCGCGCGCCAACGCCCGCTTCTGGGCCGCCTACGTGGACACCAAGATGCCGGAGTGCGCCGGGAAGATCTGGAAGGTGCCGAAGGGCGCGCCGGCCGTGGAGGAGGGGAAGAAGGAGATGGTGGGCGTGTTCAAG…	663
249	TaGSTU119	ATGGCGGGCGAGAAGGGTCTGGTGCTGCTGAACTTCTGGGTGAGCCCGTTCGGGCAGCGCTGCCTCATCGCTCTTGCAGAAAAAGGCCTCCCCTACGAGTACGTCGAAGAGAACCTCATGGCCGGCAAGAGCGACCGCCTCCTCCGCTCCAACCCCATCCACAAGAAGATCCCAGTGCTCCTCCACGACGGCCGCCCCGTCAACGAGTCTCTCATCATCCTCAACTACCTCGACGACGCCTTCCCGGACACCCCGTCCCTCCTCCCCTCCGACCCCTACGAGCGCTCGCAGGCTCGCTTCTGGGCCGACTACGTCGACAAGAAGGTCTACGACTGCGGCACCCGGCTCTGGAAGCTCAAGGGCGAGCCGCACGCGCAGGCGCGGGCCGAGATGGTGGAA…	669
250	TaGSTU120	ATGGCGGGCGAGAAGGGGCTGGTGCTGCTGGACTTCTGGGTGAGCCCGTTCGGGCAGCGCGTCCGCATCGCGCTGGCCGAGAAGGGCCTGCCCTACGAGTACGTGGAGGAGGACCTGATGGCCGGCAAGAGCGACCGCCTCCTCCGCTCCAACCCGGTGCACAAGAAGATCCCGGTGCTCCTCCACGACGGCCGCCCCGTCAACGAGTCCCTCATCATCCTCCAGTACCTCGAGGACGCCTTCCCGGACGCCCCGGCCCTCCTCCCCTCCGACCCCTACGCGCGCGCGCAGGCCCGCTTCTGGGCCGACTACGTCGACAAGAAGGTCTACGACTGCGGCTCCCGGCTCTGGAAGCTCAAGGGCGAGCCGCAGGCGCAGGCGCGCGCCGAGATGCTGGAG…	669
251	TaGSTU121	ATGGCCGGACGAGATGACCTGAAGCTGCTCGGCACATGGCCAAGCCCGTTTGTTACCAGGGTGAAGCTGGCACTCGCCCTGAAGGGCCTGAGCTACGAGGACGTGGAGGAGGACCTGTACAAGAAGAGCGAGCTTCTCCTCAAGTCCAACCCGGTGCACAAGAAGATACCAGTGCTCATCCACAACGGCGCCCCGGTCTGCGAGTCCATGATCATTCTGCAGTACATCGACGAAGTGTTCGCCGGCACCGGCCCGTCCCTTCTCCCAGCGGACCCCTACGAGCGCGCCATTGCTCGCTTCTGGATGGCCTACGTTGACGACAAGCTGGTAGCCCCATGGAGGCAGTGGTTGAGGGGCAAGACAGAGGAGGAGAAATCCAAGGGAAAGAAGCAGGCGTTC…	630
252	TaGSTU122	ATGGCCGGACGAGATGACCTGAAGCTGCTCGGCACATGGCCAAGCCCGTTTGTTACCAGGGTGAAGCTGGCACTCGCCCTGAAGGGCCTGAGCTACGAGGACGTGGAGGAGGACCTGTACGAGAAGAGCGAGCTTCTCCTCAAGTCCAACCCGGTGCACAAGAAGATACCAGTGCTCATCCACAACGGCGCCCCGGTCTGCGAGTCCATGATCATTCTGCAGTACATTGACGAAGTCTTCGCCGGCACCGGCCCGTCCCTTCTCCCAGCGGACCCCTACGAGCGCGCCATTGCTCGCTTCTGGATGGCCTACGTTGACGACAAATGGTTGAGTGGCAAGACAGAGGAGGAGAAATCCGAGGGAAAGAAGCAGGCGTTCGCGGCGGTGGAGATTCTTGAA…	672
253	TaGSTU123	ATGGCCGGACGAGATGACCTGAAGCTGCTCGGCACATGGCCAAGCCCGTTTGTTACCAGGGTGAAGCTGGCACTCGCCCTGAAGGGCCTGAGCTACGAGGACGTGGAGGAGGACCTGTACAAGAAGAGCGAGCTTCTCCTCAAGTCCAACCCGGTGCACAAGAAGATACCAGTGCTCATCCACAACGGCGCCCCGGTCTGCGAGTCCATGATCATTCTGCAGTACATCGACGAAGTGTTCGCCGACACCGGCCCGTCCCTTCTCCCAGCGGACCCCTACGAGCGCGCCATTGCTCGCTTCTGGATGGCCTACGTTGACGACAAGCTGGTAGCCCCATGGAGGCAGTGGTTGAGGGGCAAGACAGAGGAGGAGAAATCCGAGGGAAAGAAGCAGGCGTTC…	693
254	TaGSTU124	ATGGCCGGAGGGGATGACCTGAAGCTGCTCGGCGCATGGCCAAGCCCATTTGTTACCAGGGTGAAGCTCGCGCTCGCCTTGAAGGACCTGAGCTACGAGGACGTGGAGGAGGACCTGTACAAGAAGAGCGAGCTTCTCCTCAAGTCCAACCCGGTGCACAAGAAGATACCCGTGCTCATCCACAACGGCGCCCCGGTCTGCGAGTCCATGATCATTCTGCAGTACATCGACGAAGTGTTCGCCGGCTCCGGCCCGTCCCTTCTCCCAGCGGACCCCTACGAGTGCGCCATTGCTCGCTTCTGGATGGCCTACGTTGACGACAAGCTGGTAGCCCCATGGAGGCAGTGGTTGAGGGGCAAGACAGAGGAGGAGAAATCCGAGGGAAAGAAGCAGGCGTTC…	693
255	TaGSTU125	ATGGCGCTCCCTGGGCTTGCTTTGCCTAATTCTCAGATCGTCCTGTCGGCAGCATGCACGGGTCCGCATGTAACAGTCGGACGACCTTCAAGGGCACGCTTCGTGTATTCCTTGACGTCGGTGAACCGTAAGCTCATCGTAAGCTCGTCCTCTATCAATAATCCCTACACGACAGCTGGCGGCATGGTATGTACGCAACAAGTGGCGGCAGGGGAAGACGAGCATGAGCTAAAGCTCCTAGGGACATGGAGGGGCCCTTTCGCGATGCGAGTGAGGCTGGCGCTCAACTTCAAGGGCCTGAGCTACGAGTACCAGGAAGAGGACCTTGCAAATAAGAGTGACCTTCTCCTCGTGTCAAACCCGGTGAACAAGAAGGTGCCCGTGCTCATCCACAATGGT…	900
256	TaGSTU126	ATGGCGGGAGGAGACGAGGTGAAGCTGCTGGGGAACTGGGCGAGCCCGTACGTGGCCAGGGTGAGGCTGGCGCTGCACCTCAAGGGCGTGCCCTACGAGTACGTGGAGGAGGACCTTGCCGACAAGAGCGAACTGCTCCTCCGCTCCAACCCCGTCCACAAGGCGGTGCCGGTGCTCATCCACGGCGGCAAGCCCGTCTGCGAGTCCCGGGTCATCGTACAGTACATCGACGAGgccttcgcctccgccggcgccggcccgcccctcctccacgccagcccccgcgagcgcgccgccgcccgcTTCTGGGCCGTCTTCGTGGACGACGAGCTGCTGGCGCCGTGGGGGATGGTCATGCGGTCGGGGACGGACGAGGAGAGGGCGGAGTGGACGAGGCGG…	699
257	TaGSTU127	ATGGCTGGAGGCGGAGAAGAAAAGGTGAAGCTGCTGGGAACATGGGCGAGCCCGTTCGTCCTGCGAGCGCAGCTCGCGCTCAGCTTCAAGGGTGTGAGCTTCGAGAACGTCGACGAGGACCTCAGCAGCAAGAGCGACCTCCTCCTGCGCTCCAACCCCGTGCACAAGGCGGTGCCAGTGCTCATCCACAACGGCAGGCCCGTCTGCGAGTCGCTGGTCATCGTGCAGTACGTCAACGAGGCCTTCGACGGGCCGCCCCTCCTCCCCGCCGACCCCCACGAACGCGCCGTCGCCCGCTTCTGGGCAGCTTTCATCGGAGACAAGCTAGTGGCACCATGGCATAAGGTGTTCACGGCTAAGATCGAGGAGGAGAAGGCCGAGTGGATGGAGCAGACGCTG…	711
258	TaGSTU128	ATGGCTGGTGAAGGAGATCTGCAGCTACTGGGCGGGTTGGTGAGTCCATTCACACTCCGGGTACGCATGGCGCTGCACGTCAAGGGTGTGAGCTACGAGTACCTCGAGCAGGACCTATGGGACAAGAGCGAGCTCCTCCTCGCGTCTAACCCGGTGCACAAAAAGGTCCCGGTGCTCATCCACGCCGGTAAGCCCATCTGCGAGTCGGTCGCCATCGTGCAGTACGTCGACGAGGTCTGGGCGAGCGCCCCCTCGCTCCTCCCCGCCGACCCCTACGACCGTGCCGTCACTCGCTTCTGCGCCGCCTATGTCGACGACGAGCTGTTCCCTGCCTGGCTAGCCATCCTGCGCGCCGCGACAGAGGAGGAGAGAGCGCAAAAGCTCGCCGCCACGCTCGCG…	759
259	TaGSTU129	ATGGCCGGCGAAGATCTGCAGCTACTGGGCGGGTTGGTGAGTCCATTCACACTCCGGGTACGCATGGCGCTGCACGTTAAGGGTGTGAGCTACGAGTACCTCGAGCAGGACCTATGGGACAAGAGCGAGCTCCTCCTCGCGTCTAACCCGGTGCACAAAAAGGTCCCGGTGGTGCTCATCCACGCCGGTAAGCCCATCTGCGAGTCGGTCGCCATCATGCAGTACGTCGAAGAGGTCTGGGCGAGCGCCCCCTCGCTCCTCCCCGCCGACCCCTACGACCGTGCCGTCACTCGCTTCTGGGCCGCCTATGTCGATGACAAGCTGTTCCCTGCCTGGCTAGCCATCCTGTGCGCCGCGACAGAGGAGGAGAGAGCGCAAAAGCTCGCCGCCATGCTCGCG…	699
260	TaGSTU130	ATGGCGGGAGGGGACACCAAGGCCGAGGCGGGGGTGCGCGTGCTGGGCGGGCGGATGAGCCCGTTCACAATGCGGGCGCGCATGGCGCTGGAGCTGCGCGGGGTCGCGTACGAGCTCCTGGAGGAGAGCTTCGAGCCGCGCAAGAGCGACCGCCTCCTCGCCGCCAACCCCGTCTACAAGAAGATCCCCGTCCTGCTCCTCCCCGACGACCGCGCCGTCTGCGAGTCCGCCGTCATCGCGCAATACATCGACGAGGCCTGGCCCGCCGCCGCTGAAGCCGGCGCCGCGCCCCTGCTGCCCGACGACCCCTACCAGCGCGCGATGCACCGCTTCTGGACCGCATTCGTCGACGACAAGTTCTGGCCGGCGCTCGACGGCGCCTCCCTGGCGCCCACCCCG…	732
261	TaGSTU131	ATGGCCGGAGAAGGGGATCTGAAGCTGCTGGGGCTGCTGGTGAGCCCGTTCGTGACCCGCGTCCGCCTGGCGCTGCACATCAAGGGCCTGAGCTACGAGTACATCGAGACGGACGTGCTGGACAAGGGCGAGCTCCTCCTCCGATACAACCCCGTCCACAAGAAGGTGCCCGTGCTCATCCACAACGGCCTGCCGCTCTGCGAGTCACAGATCATCGTGCAGTACGTCGACGAAGTCTGGgccgccgccggcgcgcccatcctccccgccgacccctacgcccgcgccaccgcccgcttctgggccgccTACGTCGACGACAAGCTGTTCCCCGCCTGGCTGGGCATCCTCTTGGCCCCGACCGAGGCGGCGAGGGCGGAGAAGGTCGGCGAGACGCTC…	708
262	TaGSTU132	ATGGCCGGCGAAGACGAGCTGAAGCTGCTGGGTACGTGGGCGAGCCCCTGGGTTTCCAGGGTGAAACTCGCGCTCCACCTCAAGGGCTTGAGCTACGAGTACGTGGAGCAGGACCTCGACAACAAGAGCGACCTGCTCCTCACGTCAAACCCGGTGCATAAGAAGGTGCCAGTGCTCATCCACAACGGCAAGCCAATCTGTGAGTCGGTCGTCATTCTAGAGTACATCGATGAGGCCTACGGCACTACAGGCCCCTCCCTCCTGCCCACAGACCCCTACGAACGTGCCATTGCTCGGTTCTGGGTAGACTACATTGACCAGAAGCTAGTCATCCCGTGGAAAGTGGCGTTCACGGCCGACGGAGAGGAGGAGAAGACCGAGGGGATAAAGCAGATGTTG…	699
263	TaGSTU133	ATGGCCGGTGAAGACGAGCTGAAGCTGCTGGGTACATGGGCGAGCCCCTGGGTTTCCAGGGTGAAACTCGCGCTCCACCTCAAGGGCTTGAGCTATGAGAACGTCGAGCAGGACCTCGACAACAAGAGCGACCTGCTCCTCGCCTCCAACCCGGTGCACAAGAAGGTGCCGGTACTCATCCACAACGGCAAGCCAATCTGCGAGTCCGTCGTCATCCTAGAGTACATCGACAATGCCTATGGTACCGTAGGCCCCTCCTTCCTGCCCGTTGACCCATACGAGCGTGCCATTGCTCGGTTCTGGGTAGACTACATTGACGAGAAGCTAGTCATCCCATGGAAAGTGGCGTTCACGGCCGACGGAGAGGAGGAGAAGACCGAGGGGATAAAGCAGATGTTG…	699
264	TaGSTU134	ATGGCCGGCGAAGACAAGCTGAAGCTGTTGGGTACGTGGGCGAGCCCCTGGGCTTCCAGGGTGAAACTCGCGCTCCACCTCAAAGGCTTGAGCTATGAGAACGTCGAGCAGGACCTTCACCACAAGAGCGACCTCCTCCTCACATCCAACCCGGTGCACAAGAAGGTGCCCGTGCTCATCCACAACGGCAAGCCAATCTtgCTCCTGCCCGTTGACCCCTATGAGCGTGCCATTGCTCGGTTCTGGGTAGACTACATTGACAGCAAGCTGGTCATCCCGTGGAAAGTGGCCTTCACAGCCAACAGAGAGGAGGAGAAAACTGAAGGGATAAAGCAGATGCTGGCGGGGGTGAAGACGCTAGAGGGTGCTCTGAAGGAATGCCCCAACGGGAAGCCCTTT…	642
265	TaGSTU135	ATGTCGTCGGAGAAACAGGAGACGGCGGCGGTGCGCGTGCTGGGCAGGTGGCCGAGCCCGTTCGTGATCCGGGTGCTGATAGTTCTTGGGCTCAAGGGCGTGGACCACGAGCTCGTGGAGGAGGCCGTGGGCAACAAGAGCGAGCTGCTGCTCGCCTCCAACCCCGTGCACAAGATGATCCCCGTGCTCCTGCACCACGGCAGGCCCGTCTCCGAGTCCCTCATCATCGTCCAGTACGTCGACGAGGCCTGGGCCTCCCACGCCCCGGCGCTCCTCCCGTCCGACCCCTACGCCCGGGCGGCCGAGCGGTTCTGGGCCCACTACGTCGACGACAAGTTTCCTACTGCGATCCGGGTCCTGAGGGGAAGGCTGGACGGAGACAAGGACGAAGCGGCGGCT…	714
266	TaGSTU136	ATGCTCGTGTATAACTCAATATATACCTCGTGTGTTCTCCTCCGGAGTCTTAAAACCGGGGCACCAAAACACAAGCTACGTACGTGCAAAGTTCAGTCAGACTTTGAGTTGACAGACACCACACCAGCAATGGCCGGAGCAGTAGACGATCTGAAGCTGCTGGGCACGTGGTACAGCCCGTACGTCCTGCGAGTGCGCCTTGCTCTCAGCATCAAGGGCATCAGTTACGAGTATGGGGAGGAGGACCTCCGGCACAAGAGCGAGCTGCTCCTCCGGTCAAACCCCGTCCACAACAAGGTCCCCGTGCTGATCCACGGCGGCAAGCCCGTCTGCGAATCGCTGGTCATCCTACAGTACATCGACGAGGCCTTCGGCGGTGCCGGCCCCGCCCTCCTCCCG…	837
267	TaGSTU137	ATGGCCGGAGGAGGAAGCGACGAAGTGAAGCTGCTGGGCATGTGGGCGAGCCCGTTCGTCCTTCGAGTCAAGCTCGCGCTCAGCCTCAAGGGCGTCGGCTACGAGTATGTCGAAGAGGACCTCAAGAGCAAGAGCGAGCTGCTCCTCAAGTCCAACCCCGTGCTCCAGAAGGTGCCGGTGCTGATCCACGACGGCAAGCCCATCTGCGAGTCGTCGGTCATCCTGCAATACATCGACGAGGCTTTCGCCGGCGTCGGCTCCTCGCTCCTCCCGGAGGAACCCCACGGCCGCGCCGTTGCTCGCTTCTGGGCCGCTTACATCGACGGCACGCTCGTGAAAGCATCGTCCGAGGCGTCCATGGCCAAGACGGAGGAGGAGAAGGCCGAGGGGAAGAAGCAG…	714
268	TaGSTU138	ATGGCAGGAGGAGACGAACTGAAGCTGCTCGGCTCGTGGCTAAGCCCATTTGCCACTAGGGTGAAGCTTGCCCTCACCCTCAAGGGCCTGAGGTACGAAAACGTGGAGGAGGACCTCTCCAACAAGAGCGAGCTGCTCCGCAGCTCCAACCCTGTGCACAAGAAGGTGCCAGTGCTTATCCACAACGGCGCTCCCGTGTGCGAGTCCACAATCATCCTGCAGTACATCGACGAAGCATTCGCCGACATCGGCCCCTCCCTCCTCCCCTCGGACCCCCACCAACGTGCCGTCGCTCGCTTCTGGGCCGCCTACATCGATGACAAGCTCGTGATCCCATGGGTGCGGTCGTTCAGGGGCAAGACGGAGGAGGAGAAGTCTGAGTGGATGGAGCAGACGTTC…	708
269	TaGSTU139	ATGGCCGGAGGAGGCGATGAGCTGAAGCTACTCGGCACGTTCGCGAGCCCGTTCGTCATGCGAGCGAAGCTGGCGCTCAGCTTCAAGGGCCTGAGCTTCGAGGACGTCGAGGAAGACCTGGCCAACAAGAGCCAGCTCCTCCTCGAGTCCAACCCGGCGGAGAAGAAGGTGCCCGTGCTCATCCACAACGGCAAGCCCGTCTGCGACTCGCGTGTCATCGTGCAGTACATCGACGAGGCCTTCAGCGGCAACGGCGCGCCTCTCCTCCCCGCCGACCCCTACGAGCGCGCCGTCGCTCGCTTTTGGGCCGCCTACGTCGACGACAAGCTCTTGGCGTCTTGGCTGCAGGCCGCGAGGGGCAAGACGGAGGAGGAGAAGGCGGAGGGGCTGAAGCAGACG…	711
270	TaGSTU140	ATGGCAGACACAGGAGACGAGCTGAAGCTGCTGGGCATGTGGGCGAGCCCGTACGTGGTCAGGGTGCAGCTCGCACTCCGCCTCAAGGGCGTGAGCTACGAGTACGTCGAGGAGGACCTCGCCAACAAGAGCGAGCTCTTCCTCCGCTCCAACCCGGTTCACAAGACGGTCCCGATCCTCATCCACAACGGCAAGCCCGTCTGCGAGTCCCAGGTCATCCTCCAGTACATCGACGAGGCCTTCGCCGGCGTCGGCCCGCCCCTCCTCCCCGCCGACCCCTACGAGCGCGCCGTCGCGCGCTTCTGGGCCGCCTACGTCGAGGACAAGCTGCTGGCGCCGTGGGGGAAGGTGTTCAGGGTGACCACCGACGAGGAGAGGGCCGAGTGGACGCGGCAGACG…	708
271	TaGSTU141	ATGGCAGCCGAAGGAGACCTGAAGTTGCTAGGCTTGTCGGTGAGCCCATTCGTAGTTCGTGTTCGCATGGCGCTCCACATGAAGGGCTTGAGCTACGAGTATATCGAACAGGACCTCTTCAACAAGAGTGAGCTCCTCCTCAAGTCCAACCCGGTGGAGACGAAGGTGCCCGTACTCATCCACGATGGCAAGACCATACTCGATTCGTCAGCCATTGTGCAGTACATCGACGAAGTCTGGGCCGCCATGGGCCCGTCGATCCTCCCCGTCGACCCCAATGAGCGCGCCACCGCCCGCTTCTGGGCGGCCTACGTCGATGACAAGCTATTCTCCGCTTATGTCGGCATTAATAAAGCGACGACAGAGGTGGAGAGGGAGGAGAAGGTTAGCGAGATGCTT…	714
272	TaGSTU142	ATGGCAGCCGAAGGAGGTCTGAAGCTGCTCGGCTTGACGGTGAGCCCGTTCGTCATCCGCGTACGCATGGCGCTGCAGATGAAAGGCATCGGCTACGAGTACATGGAGCAGGACCTGTTCACCAAGGGCGAGCTCCTCCGCAAGTCCAACCCGGTGCACATGAAGGTCCCGGTGCTCATCCGCGACGGCAGACCCATCTGCGAGTCGCTGGCCATCGTGCAGTACGTCGACGAGGCCTGGGCGGCCACGGGCCCCTCGATCCTCCCCGCCGACCCCTACGACCGCGCCGCCGCTCGCTTCTGGGCCGCCTACGCCGACAGCAAGCTCTTGCCTGCGTGGGTAGGCATCATGTGGGCGGCGACGGAGGAGGAGAGGGCGGAGAAGGTCGGCGACACGCTC…	711
273	TaGSTU143	ATGGCAGCCAAACCAGACCTGAAGTTGTTGGGCATGTCGGTGAGTCCATTCGTCATCCGTGTTCGCATGGCGCTGCACATGAAGGGCGTGAGCCACGAGTACATCGAGCAGGACCTCTTCAACAAGAGCGAGCTCCTCCTCGAGTCCAGCCCGGTGGAGAAGAAGGTGCCCGTGCTCATCCACGACGGCAAGCCCGTATGCGACTCGCCGGCCATCGTGCAGTACATCGACGAGGTCTGGGCCGCCACGGGGCCGCCGATCCTCCCCGCCGACCCCTATGAGCGCGCCGTCGCTCGTTTCTGGACCGCCTACGTGGACGACAAGCTATTCCCTGCTTACGCTGGCACTGCTAAGGCAGCCACGGAGGAGGAGAGGACGCAACAGATTAACGAGATGTTC…	702
274	TaGSTU144	ATGGCAGCGGCGGCAGGAGGAGACGAGGTGAAGCTGCTAGGCGTGTGGGACAGCCCGTTCGTGAACAGGGTGCAGATCGTGCTCAACCTGAAGGGCATCAGCTACGAGTACGTCGAGGAAGACCTCCACAGCAAGGGCGAGCTCCTCCTCGCCTCCAACCCCGTGCACAAGAAGGTGCCCGTCCTCATCCACAACGGCAAGCCCATCCCGGAGTCGCAGGTCATCGTGCAGTACATCGACGAGGCCTGGCGGGGCACCGGCCCGAGCGTCCTCCCCGCCGACCCGCACCAGCGCGCCACCGCCCGGTTCTGGGCCGCCTACGTCGACGACAAGGTTGGGTCGCCGTGGTTCACCATCCTGTTCGCCCGCAAGACCGAGGAGAAGATGGAGGCGGCAGTG…	687
275	TaGSTU145	ATGGCGGGAGACGGCGAGCTGAAGCTGCTGGGCGTGTGGACGAGCCCGTTCGTCATCAGGGTGCGCGTGGTGCTCAACCTCAAGTCGCTGCCGTACGAGTACGTGGAGGAGAGCCTGGGCAGCAAGAGCGCGCTCCTCCTGGGCTCCAACCCGGTGCACCAGAGCGTGCCCGTCCTCCTCCACGGCGGCCGCCCCGTGAACGAGTCCCAGGTCATCGTGCAGTACATCGACGAGGTCTGGGCGGGGGCCGGCCCGTCCGTGCTCCCGGCCGACCCCTACGAGCGCGCCACGGCGCGCTTCTGGGCGGCGTACGTCGACGACAAGGTCGGGTCGGCGTGGACGGGGATGCTCTTCTCGTGCAAGACGGAGGAGGAGCGGGCGGAGGCGGTGTCCCGGGCC…	702
276	TaGSTU146	ATGGAGAAGGCGGCGGAGAACGTTGACGCCGGTGCGGCGGCgcagctgcagctgcagctgaagctgTTCGGGTCGTGGGCGAGCTCGTACACGCACCGCGTGCAGCTGGCCATGCGGCTCAAGGGGCTCGCCTTCGAGTACGCGGAGGAGGACCTCGGTAACAAGAGCGACGCGCTGCTGCGCCACAACCCCGTCTATAAGAAGGTCCCCGTGCTCGTCCACGACGGCCGCTCCCTCGCCGAGTCCGTCATCATCCTCCAGTACCTCGACGACGCCTTCCCGGCCTCCCGCCAGCTCCTCCCCGCTGACGCCTTCGACCGCGCCGTCGCTCGCTTCTGGTGCCACTTCGGCGACGACAAGCTTGGACCCGCGGTGGGGGCGGTGTTCGCGTCCACGGGG…	831
277	TaGSTU147	ATGGAGGAGGAGCTGACGCTGGTGGGGTACTGGTCGAGCCCGTTCGCGTTGCGCGCGCGCTTCGCCCTCAACCTCAAGGGCCTCCCCTACGCGTACGTGGAGGAGGTGGGCCTCTTCGACGGCAAGAGCCCGCTCCTCCTCGCCTCCAACCCCGTGCACAAGAGGGTGCCGGTGCTCATCCACAACGGCAAGCCCGTCCCCGAGTCGCAGCTCATCGTGCAGTACGTCGACGAGGCTTTCCCGGCCAGCTCCCCGCGCCTCCTCCCTCCCGACCCGCACGAGCGCGCCGTCGCTCGCTTCTGGGCCTCCTACGTCGACGGCGAGCTGCTCAGCGCGTGGCTGCCCGTCTACGGCGGACGCACCGGCGAGGAGAGGGCAGAGGCGGCGGGGCGGGTCGGC…	723
278	TaGSTU148	ATGGCGGCCGGAGCAGCTGGAGGAGGGAGTGACGAGCTCAAGCTGCTGGGGGTCTGGGTGAGCCCGTTCGTGCACCGGGTGCAGGTCGCGCTGCACCTCAAGGGGCTCACCGGCTACGAGTACGCCGAGGAGGACCTCACCAACAAGAGCGACCTCCTCCTCGCCTCCAACCCCGTCCACACCAAGGTCCCCGTGCTCCTCCACGCCGGCAAGCCCGTCTGCGAGTCCATGCTCATCGTGCAGTACCTCGACGAGGCCTTCCCCGGCTCCGGCCCCGCCCTCCTCCCCGCCGACCCCCACGACCGCGCCGTCGCTCGCTTCTGGGCCGCCTACGCCGACGACCAGTTCTTTGCCTCGTGGATCAAGGCGTTCGTGGGGACGACGGACGAGGAGAGGGCG…	726
279	TaGSTU149	ATGGCCGGAGGAGACAACCTGACGCTGGTTGGCATGTGGGCGAGCCCTCACGTCCTGCGAGTGCAGCTCGCGCTCCGCCTTAAGGGCCTGAGCTACGAGTTCGTGGAGATGGAGGGGGAGCAAGGCCTCAAGAACAACAAGAGCGAGCAGCTGCTCCTCAACAGTAAGCTGCCGGTGCTGATCCATGGCGGCAAGCCTATCCGTGGGACGTCGTTGAGCATAATACAGTACATCGACGAGGCCTTCGCTGGCGCCAGCCCCTCCCTCCTTCCCGACGACCACTCCGAGCGTGTTGTGGCTCGTTACTGGGCTGACTTTATCGATGACACGCTCGTGAAGGCGATGCACAAGGCGGCATGGGGCAAAACAGACGGGGAGAAGGCCGAGGGGAAGAACCAG…	1092
280	TaGSTU150	ATGGAGAAAGCCATGGAGACGGAGGCCGGGCGGCAGAGCGAGGTGACCTGCGTCGACTTCTGGGCCAACGAGTTCGGCATGCGGGTGCGGATCGCGCTGCGTGAGCTAGGCGTGGCGTTCGAGTACGTGGAGGAGGACCTCCGCGTCCGCGAGAGGAGCGATCTGGTGCGGCGCATGAACCCTGCTCTCCGCATGGTACCCATCCTGATCCACCACGGCCGTCCAGTCTGCGGCTCCGTCAACATCGTCGAGTACATCGACGAGGTCTGGGGCGAGGAAACCCGTCTGCTCCCCGGCGACCCAGTCGACAGGGCTGACGCTAGGTTCTGGGCTGACTTCGTTGACCACAAGGTGTTCGGCGCCCAAGTAAGGTTTCTGGAGAGCAAGGGCGAGGAGAAA…	675
281	TaGSTU151	ATGTCGTCTCAGCCGGTTCCAACTCCCAGTCCATCAACAGCAGGTAGAACACATACCTCCATGGCCGACAACATGGTCTCCGGAGAGAGCGAGGTGGTGTGCGTCGACTTCTGGGCCAACCTGTTCGGCATGCGGGTTCTGATCGCGCTGCGCGAGCTAGGCGTGTCGTTCGAGTACATCGAGGAGGACCTCCGCGGCCGTGAGAGGAGCGACCTTGTGCTGCGCATGAACCCCGTGCACCGGATGGTGCCCATCCTCATCCACCGTGGCCGTCCCATCTGCAACTCCATCAACATCCTCGAGTACATCGACGAGGTCTGGGGTCACCTTCATGCCGAAGCAGGGGGAACACAGTTGCTCCCTGCCGACCCGCTGGAGAGGGCTTCCGCCCGGTTCTGG…	759
282	TaGSTU152	ATGGCGGATGTGATGCTGCTGGACTTCTGGGCGAGCCCATTCGGGCAGCGGTGCCGGATCGCGCTGGCAGAGAAGGGCGTTGCCTATGAGTACAGTGAGCAGAACCTTGAGCAGAAGAGCGAGCTGCTTCTGAGATCCAACCCCGTCCACAAGAAGATCCCCGTCCTGCTCCATGGCGGCAGGCCTGTCTGCGAATCTCTCATCATCCTCACCTACATCGACGAGGCGTGGCCGGAGATGATGCCGCTCCTCCCCCGGGACCCCTACGCCCGCGCACAGGCCCGGTTCTGGGCTAACTACATCGACAACAAGATCGTTGACTGTCAGACCCGCCTGTTGACGACGAAGGGGGAGGCCCAGGAGCAGGCCAAGAAAGACATGATCGGGGCTCTCAAGACC…	648
283	TaGSTU153	ATGATGCCATTTATCGAGTGGAGCTGGTTCGCCTATAAATCCCAGTGGTCTGGATGCTGCCTTGACCAGAGTTCGACCCAATCAAAGGCTCCATTTCTTCCCACCTTGAAGACGGGACAGGGCTTGGAGAAAGCCATGGACGCCGGGCGGCAGAGCGAGGTGACCTGCGTCGACTTCTGGTGCAACGAGTTCGGCATGCGGGTGCGGATCGCGCTTCGTGAACTAGGCGTGCCGTTCGAGTACATCGAGGAGGACCTCCGCGTCCGCGAGAGGAGCGAACTGGTGCGGCGCATGAACCCCGTCCACCGCTCGATCCCCATCCTCATCCACCATGGCCGTCCGGTCTGCGGCTCCGTCAACATCGTCGAGTACATCGACGAGGTATGGGGCGAGGAAGCC…	804
284	TaGSTU154	ATGGCCGGAGACGGCGGCGAGGTGACGCTGCTGGGCCACTGGGGGAGCCCGTTCGTGACGCGGGTGCGGCTGGCGCTGCGCCTCAAGCGCGTGCGGTACGAGTACGTGGAGGAGGACCTGCGCAGCAAGAGCGACCTCCTCCTGCGCTGCAACCCCGTGCACCGCGCCGTGCCCGTCCTCATCCACGACGGCCGCCCCGTCTGCGAGTCGCAGGTCATCCTCCAGTACATCGACGAGGCCTTCGGGCCTCCCGCCCTGCTCCCCGCCGACCCGCACGAGCGTGCCGTGGCAAGGTTTTGGGCCGCATACTTCGACGGCGAGCTGGGCGCGCCGTGGGACCGGGCGCTCAGGGCCGGGACCGAGGAGGAGCGGGCCGCGTGGATGCAGACGGTCGTGGCC…	711
285	TaGSTU155	ATGGCGGCAGCGACCGGAGGCGGCGGCAGCAGTGAGGAGGCGCTGACGCTGCTGGGGTTCTGGACGAGCCCGTTCGCGCTGCGGGCGCGGTTCGCGCTGAACCTCAAGGGCATCCCCTACGAGTACGTGGAGGAGGACCTGTTCGGCGAGCGGGGCAAGAGCCCGCTCCTCGTCGCCTCCAACCCGGCCCACGGCGGGAAGGTGCCCGTGCTCATCCACGGCGGCCGCCCCGTCGCCGAGTCGCTGGTCATCCTGGAGTACATCGACGAGGCGTTcccggagcgcctcccgcgcctcctgcccccgcccgacgacccgcacggccgcgccgccgcccgGTTCTGGGCGGCCTACGTCGACCAGAAGCTGCTCCCGACGTGGGCCCCGCTCTACGGCGGG…	744
286	TaGSTU156	ATGACAGGAGGAGGAGGAGAAGAAGGCGAGCTGCAGCTGCTGGGCGCGTGGATGAGCCCCTGGGTGATCCGCGTGAAGGTGGCGCTGCAGATGAAGGGCCTCAGCTACGAGTACATCGAGGAGGACCTGCAGCACAAGAGCGACCTCTTGCTCGGCTCCAACCCGGTGCACAAGAAGGTCCCCGTCCTCATCCACGACGGCCGGCCGGTGTGCGAGTCGCTCGTCGTCCTCGAGTACGTCGACGAGGCCTGGGCCGGGGCCGGGACGCCGCTCCTCCCCGCCGACCCCCACGACCGCGCCGTCGCCCGCTTCTGGGCCACCTACGTCAACGACACGTTCTTCCCGTCGTGGAGGCCGCTGTTCAGGGCGACGACGGCGGAGCAGAGAGCGGAGGCGTAC…	714
287	TaGSTU157	ATGGCCGGTGAGAAGAAGGGGCTGGTGCTGCTGGACTTCTGGGTGAGCCCGTTCGCGCAGCGCTGCCGCATTGCGCTGGCCGAGAAGGGCCTGGCCTGCGAGTCCCTGGAGCAGGAGCTGCTGGGCGACAAGAGCGACCTCCTCCTCGGCTCCAACCCGGTCCACAAGAAGGTCCCCGTGCTCCTCCACGACGGCCGCGCCGTCTGCGAGTCCCTCGTCATCCTCGAGTACATCGAGGAcgccttcccgggcgcggccccgcggctcctccccgccgacccgcacgcgcgcgcgcaggcgcggTTCTGGGCCGACTACGTCGACAAGCGGGTGTACAGCTGCGGGACGCGGCTGTGGAAGCTCAAGGGGGAGGGGCGCGCGGCGGCGCGGGCCGAGATG…	675
288	TaGSTU158	ATGGCCGGCCAAGGAGACGTGAAGCTGCTGGGCACGGGGGTGAGCTCCTTCGCGGTCCGCGTGCGCATGGCCCTGCATCTCAAGGGCGTGAGCTACGAGTACCTGGAGCAGGACCTGTTCGACAAGGGCGAGCTCCTCCTCGCCTCCAACCCGGTGCGCAAGAAGGTCCCCGTGCTCATCCACGCCGGCAGGCCCGTCTGCGAGTCGCTCGCCATCGTTGAGTACGTCGACGAGGTCTGGGCCAACGGCGTCTCGCTCCTCCCCGCAGACCCCTACGCCCGCGCCGTCGCCCGCTTCTGGGCCGCCTACGTCGACGACAAGCTGTCCCCCGCGTGGATAGGCATCCTGCGCGCCGCCTCGGAGGAGGACAGAGCCGAGAAGCTTGACACGGCGCTCGCG…	690
289	TaGSTU159	ATGGCCGGCGAAGGAGATGTGAAGCTGCTGGGCACGGTGGTGAGCCCGTTCGCGATCCGCGTGCGCATGGCCCTGCATCTCAAGGGCGTGAGCTACGAGTACCTGGAGCAGGACCTGTTCGACAAGGGCGAGCTCCTCCTCGACTCCAACCCGGTGCACAAGAAGGTCCCCGTGCTCATCCATGTCGGCAGGCCCATCTGCGAGTCGCTCGCCATCGTCGAGTACGTCGACGAGGTCTGGGCCGACGGCGCCTCGCTCCTCCCTGCCGACCCCTACGGCCGCGCTGTCGCCCGTTTCTGGGCCGCCTACATCGACGACAAGCTATTCCCCGCGTGGATAGGCATCCTGCGCGCCGCCACGGAGGAAGACAGAGCCGAGAAGCTCGACGCAGCGCTCGCG…	702
290	TaGSTU160	ATGGCCGGCGAAGGAGACGACGTCAAGCTGCTGGGCGCGGCGGTGAGCCCGTTCGCGGTCCGCGTGCGAATGACGCTGCACCTCAAGGGCGTGAGGTACGAGTACCTGGAGCAGGACCTGTTCATCAAGGGTGAGCTCCTCCTCGCCACCAACCCGGTGCTCAAGAAGGTCCCCGTGCTCATCCACGCAGGCAGGCCCGTCTGCGAGTCGCTTGCCATCGTCGAGTACGTCGACGAGGTCTGGGCTTATGGCGCCTCGCTCCTCCCTGCCGACCATTACGGCCGCGCCGTAGCCCGCTTCTGGGCCGCCTACATTGATGACAAGCTGTTCCCCGCGTGGATAGGCATCCTACGCGCCGCCACGGAGGAGGACAGAGCCGAGAAGCTCGAGGCCGCGCTC…	705
291	TaGSTU161	ATGGCCGGCCAAGGAGATGACGATGTCAAGGTACTGGGCACCGCGGCGAGCATGTTCGCGATCCGCGTGCGCATGGCGCTGCACGTCAATGGCGTGAGCTACGAGTACCTGGAGCAGGACCTGTTCCACAAGGGCGAGCTCCTCCTCGCCTCCAACCCGGTGCGCAAGGCCGTCCCGGTGCTCATCCACGCCGGCAGGCCCGTCTGCGAGTCGCTCGCCATCGTCGAGTACGTCGACGAGGTCTGGGCCGGCGCCGCCTCGCTCCTCCCGGCGGACCCCTACGACCGCGCCGTCGCCCGCTTCTGGGCCGCCTACATCGATGACAAGGCTGTCCCCACGTGGATAGGCATCATGAGGGCAGCCACGGAGGAAGACAGGGCGGAGAGCCTGGCCGGTGCG…	711
292	TaGSTU162	ATGGCCGGCGAAGGAGACGACGTCAAGCTGCTGGGCACGGTGGTGAGCCCGTTCGCGGTCCGCGTACGCATGGCGCTGCACCTCAAGGGCGTGAGCTACGAGGACCTGGAGCAGGACGTGTTCGACAAGGGCGACCTCCTCCTCGCCTCCAACCCGGTGCGCAAGAAGGTCCCCGTGCTCCTCCACGCCGGCAGGCCCGTCTCCGAGTCGCTCGCCATCGTCGAGTACGTCGACGAGGTCTGGGCCGGCGCGGCCTCGCTCCTCCCCGCCGACCCCCACGGCCGCGCCGTCGCGCGCTTCTGGGCAGCCTACGTCGACGACAAGGTGGTCACCGCGATGTTAGGCATCCTGCGCGCGACCACCGAGGAGGAGCGGGCGGAGAGGCTCGACGCCGCGCTC…	705
293	TaGSTU163	ATGAGCGAGGCGGTGCCGGTGAGGCTGCTGGGCTCCTTCGGGAGCCCGTTCACGCACCGCGCGGAGGCGGCGCTCCGGCTGAAGGGGGTGGCCTACGAGTTCGTCCAGGAGGACCTCGGCAGCAAGAGCGAGCTGCTGCTCCGGCACAACCCCGTCCACAAGAAGGTGCCCCTGCTCCTCCACGGCGAGGACGACGACGACGTCCGCGCCGTCGCCGAGTCGCTCGTCATAGTCGAGTACGTCGACGAGGCCTTCGAGGgcccgccgctcctaccggtcgacccgctcgcccgcgccgccgcccgcTTCTGGGCGCAGTTCGCCGCCGACAGGTGCTCGAGGACGCTGTTCAAGGCGCTGTGGACGCCGGAGGGCGAGGCGCGGAAGGGGTTCCGGGAG…	735
294	TaGSTU164	ATGAGCGCACCGGCGGCCGTCAGGGTGATCGGCGCTTTCGACAGCCCGTTCAGCCACCGCGCCGAGGTCGCCCTGCGCCTCAAGGGCGTTCCCTACGAGCTTATACTGGAGGAGCTCCACAACAAGAGCGAGCTGCTGCTCACGAGCAACCCCGTCCACAAGAAGGTGCCCGTGCTCCTCCATGGCGACCGCGCCGTCTGCGAGTCACTCATCATCGTCGAGTACGTCGACGAGACCTTCGACGGACCACGACTCCTACCGTCCGACCCATATGACCGCGCCATGGCCCGCTTCTGGGCCCGCTTCATCGACGACAAGTGCTCGAAGCCGTTCTGGCTGGCGATGTGGACGGACGGCGAGGCGCAGAAGGGTTTCATGAAGGAGATCAAGGAGAACTTC…	690
295	TaGSTU165	ATGACTGAACCGGTGAAGCTCATCGGCGCCTTCGGCAGCCCGTTCGTCCACCGTGCGGAGGTGGCCCTGCGCCTCAAGGGAGTCGCCTACGAGCTCATCACGGAAGACCTGTTCAACAAGAGCGAGCTGCTGCTCCGCCACAACCCCGTCCATCACAGGGTGCCCGTGCTCCTCCACGGCGACAAGGCCATCTGCGAGTCGCTGGTCATCCTCGAGTACATCGACGAGGCCTTTGATGGCCAGCCGCTCCTGCCAACCGACCCCGGCGAGAGGGCCGAGGCCCGCTTCTGGGCCAAGTTCTTTGCGGAAAAGTGCCTGATGTCGGTGTGGCTGGCGCTGTGGACGGAGGGCGAGACACAGAAGGTTCTCATGAAGGATGCTAAGGAACATCTGGCGATA…	702
296	TaGSTU166	ATGGAGATGATGCCTTGTGAACAGCCGGCGGTGAGGCTCATCGGCTGGCTGAGCCCGTACGTGCACCGGGCCGAGGTGGCCCTGCGCCTCAAGGGCGTCCCCTACGAGCTCCTACACGACGACATGGCCAGCAAGAGCGACCTGCTGCTCACCCACAACCCCGTCCACAAGAAGGTCCCCGTGCTCCTCCACGGCCACCGCTCCATCCCGGAGTCGCTCGTCATCGTCGAGTACGTCGACGAGGCCTTccccgccggcccgccgctgctcccctccgaccccctcgcccgcgccaacgcccgcTTCTGGGCAAGATTCCTCGACGACAAGTGCTGGAAGGCCCTGTGGGTggcgctgtgggcggagcccggcgaggcgcgggcggcggcggcgagggag…	711
297	TaGSTU167	ATGGAAGGCAGGAGCAAGGCCGCCGCGATGCCGTCGGAGCCGGTGAGGCTCATCAGCTGCTTCGCCAGCCCGGTGGTCCACCGCGCCGAGCTGGCCCTGCGCCTCAAGGGCGTCCCCTACCAGCTCATCGAGGAGGACCTCAACAACAAGAGCGAGCTGCTGCTCACGCACAACCCCGTCCACAAGACCGTCCCCGTGCTCCTCCACGGCGACCGCTCCATCCCGGAGTCGCTCGTCATCGTCGAGTACGCCGACGAGGTCTTCTCCGGCCAGCCGCTCCTTCCCGTCGACCCCCTCGCCCGCGCCAACGCCCGCTTCTGGGCCCGCTTTCTGGACGAGGAGTGCAAGAAGCCGTTGTGGATGGCGCTGTGGACAGACGGCGAGGCGCAGGCTGCGGCG…	723
298	TaGSTU168	ATGGAGGGGAGGAGCGACGCCGCCGCGAAGTCGTCGGAGCCGGTGAGGCTCATCGGCTGCTTCGGCAGCCCGGTCGTCCACCGCGCCGAGCTGGCCCTGCGCCTCAAGGGCGTCCCCTACGAGCTCGTCGAGGAGGACCTCAACAACAAGAGCGACCTGCTGCTCACGCACAACCCCGTCCACAAGACGGTTCCCGTGCTCCTCCACGGCGACCTCTCCATCCCGGAGTCGCTCGTCATCGTCGAGTACGTCGACGACGCCTTCTCCGGCCCGCCGCTCCTTCCCGTCGAACCCCTCGCCCGCGCCAACGCCCGCTTCTGGGCAAGATTCCTCGAAGAGGAGTTCAAGAAGCCTTTGTGGATTGCGCTGTGGACGGACGGCGAGCCGCAGGCGACGGCG…	723
299	TaGSTU169	ATGAGCTCCCCAGCGGCGGCCGTGAAGGTGATCGGCGCATTGGACAGCCCGTTCAGCCACCGCGCCGAGATCGCCCTGCGCCTGAAAGGAATCCCTTACGAGCTCATCCCAGAAGACCTGAGAAACAAAAGCGAGCTGCTGCTGGCCAACAACCCCGTCCACAAGAAAGTTCCCGTGCTCCTCCACGGCGACCGCGCCGTCTGCGAGTCCCTCCTTATCGTCGAGTACGTCGACGAGGCCTTCCCCGGCCCACCCCTCCTCCCCGCCGACCCATATGAGAGGGCCATGGCCCGCTTCTGGGCCAGCTTCATCGACGGCAAGTGCTCGAAGGCGTACTGGCTGGCGCTGTGGGCGGAGGGCGAGGCGCAGGAGGGGTTTATGAAGGAGACCAAGGAGAAC…	696
300	TaGSTU170	ATGAGCTCCGGCGAGCCGGTGAAGCTGCTGGGCTCGTTCGGGAGCCCGTTCACGAAGCAGGCCGAGGCGGCGCTCCGGCTGAAGGGGGACGTCGAGGAGGACGAGTTCATCGAGGAGGACGTCGGCAACAAGACAGCCCTGCTGCTCGCCAGCAACCCGGTCCACAAGAAGGTGCCGCTTCTCCTCCACGGCGGCCGCGCCGTCGCCGAGTCGCTCGTCATCGTCGAGTACGTCGACCAGGCCTTCCCCGAGCCGCCGCTAGTCCCCGCAGACCCGCTCGCCAGCGCCGAGGCCCGGTTCTGGGCGCAAGCGGAGGAGACAAGGGCGAACCTGGCGCTGCTGGAGGCGCGGCTGCAGGGGTGGCGGTTCTTCGGGGGAGAAGCGGTCGGGTACCTCGAC…	654
301	TaGSTU171	ATGGCGGAACCGGTGAAGCTCATCGGCGCCTTCGGCAGCCCGTTCGTCCACCGCGCCGAGGTGGCCCTGCGCCTCAAGGGCGTCCCATTCGAGCTCATCCTTGAAGACCTCAACAACAAGAGTGAGCTGCTGCTGAAGCACAACCCCATCCACAAGACGGTGCCGGTGCTCCTCCATGGTGACCGGCCGGCCGTCTTAGAGTCCCTCCTCATCGTCGAGTATGTGGATGAGGCTTTCGACGGCCCGCCGCTCCTCCCCGTCGACCCCTACGGGAGGGCCATGGCTCGCTTCTGGGCCCAATTCATCGAGCAAAAGTGCTCGAGGCCGTTCTGGATGGCGGTGTGGTTGGACGACGGGGAGGCGCGGGAGGGGTTCGTGAGGGACACCAAGGAGAATCTG…	693
302	TaGSTU172	ATGGGTGAGTCGCCGGTGAAGCTCATCAGCTCGTTCGGCAGTACGTTCAGCCACCGCGCGGAGGTGGCCCTGCGGCTGAAGCGGGTGCCGTACGAGCTCATTGTCGAAGACCTTCGCAACAAGAGCCAACAGCTGCTCACTCACAACCCCATCCACAAGAAGGTCCCCGTGCTCCTCCACGGCGACAGACCACCGATCTGTGAGTCGCTCGTAATTATCGAGTACGTGGATGAGGCCTTCGCCGGGCGGCCACTCCTCCCCACCGACCCGCACGCCCGCGCCACCGCCCGGTTCTGGGCTCACTTCATCGACGAAAAGTGCATGAAGTCGTTGTGGGCGGCGCTATGGATGGAACCTAGCGAGGCACAGAGACGATCCTTGGTAGAGGCAAAGGGGAGC…	693
303	TaGSTU173	ATGATGGCCGGCGCTCAAGAGCAAAGGCTCAAGCTGCTGGGGCCGGGGACCGGGGTGAGCATGTACACGATTCGCGTCCAGATGGCGCTCTGCATCAAGGAGCTGAGCTACGACTTCCTCCCCGAGGACCCCTGGAGCAAGAGCGACCTCCTCCTTGCGTCCAACCCCGTGTACAAGAAGCTCCCCGTCCTCATCCACACTGGCAGACCCGTCTGCGAGTCGCTCATCATTGTGCAGTACCTTGACGACGCCTTCGCCGGCAACAGCACTTCCATCCTCCCCACCGACCCCTACAGCCGTGCCGTCGCCCGCTTTTGGGCTTCCTACATCGACGACAAGTTGTTCCCTTCATGCATCGGCATTCTCAAGACGGCAAAGCAGCATGAGAGAGCCGACAAG…	744
304	TaGSTU174	ATGAGTGAGACGGTGAAGGTGATGAGCACTTTTGGCAGCATATACGGCCATCGTCCGGAGGTGGCCCTGAGGCTCAAGGGAATACCTTACGAGCTGCTCCTGGAAGACCTGCCCAACAACAAGAGCGAGTTGCTGCTCACGCACAACCCTGTCCACAAACTGGTCCCCGTGCTCCTACACGGCGATAAGTCCATCTGCGAGTCGCTCATCATCGTCGAGTACATCGACGAGGCCTTCGAGGGGCCGCGGCTGCTGCCGGCTGACCCCTACGAGAGGGCCACGGCCCGCTTCTGGGCGCAGTTCATCGACCAAAAGTTTGCTAGGCCGTTCTGGATGTCGATATGTATGGCTGATGGTGACAAGGAAGAGGAGGAGAACTTCTTGAAGGAAGCCAAGAAG…	687
305	TaGSTU175	ATGGCAGGAGAAGGAGACATCAAGCTGCTCGGCATGGTGGTGAGCCCATTCGTGGTCCGTGTGCGAATGGCACTGCACATGAAGGGCGTGAGCTATGAGTACGTCGAGCAGGACCTCTTCAACAAGAGCGAGCTCCTCCTCAGGTCCAACCCGGTGAACAAGAAGGTGCCGGTGCTCATCCATGGCGGCAAGCCCATCTGCGAGTCACTCGTCATCGTGCAGTACGCCGACGAGGTGTGGAGCGGCAAGGGCGCCTCCATCTTCCCCGCCGACCCGCACGAGCGCGCAGTTGCTCGCTTCTGGGCCGCCTACGTCGACGACAAGCTGTTCCCTGCTTACATCGGCATCATGAAAGCGGCGACTGAGGAAGCAAGAGCGGAGAAGGCCAAGGAGGCGCTT…	702
306	TaGSTU176	ATGGCCGAAGGAGGAGATGAGCTGAAGCTGCTGGGGTCATGGTCGAGTCCGTTTGTCACGAGAGCCAAGCTTGCCCTCGCCATCAAGGGCCTGAGCTACGAGAACGTCGACGAGGACGTCCACAACAAGAGCGACCTCCTCCTCGGCTCCAACCCCGTGCACAAGAAGATCCCCGTGCTCATCCACAACGGCGTCCCCGTCTGCGAGTCCATGATCATCGTGCAGTACATCGACGAGGCGTTCGCGGGCACCGGGCCGCCGATCCTCCCCGCCGACCCCCACGAGCGCGCCGTCGCCCGTTTCTGGGCGGCCTACGTCGACGACAAGCTGGTGTCCCAGTGGACGAACTCGTCCAGGAGCAAGAGCAGGGCGGGGGCCGAGGCGATGACGGAGATGCTG…	708
307	TaGSTU177	ATGGCCGGCTGCGGAGAGGAACTGAAGTTGCTGGGCATGTGGGCGAGCCCGTTCGTGGTGCGGGTGCAGATCGCGCTTCGCCTCAAGGGCTTCAGCTACGAGTACGTGGAGGAGGACCTGCAGAACAAGAGCGAGCTGCTCCTCAGGTCCAACCCTGTCCACGCCGGCAAGGTGCCGGTGCTCATCCACAACGGCAAGCCCGTCTGCGAGTCGTCGGTCATCCTGCGGTACATCGACGAGGCCTTCTCCGGCGCCGAGCCGTCCCTCCTCCCCGCCGACGACCCCTACGGCCGAGCCATGGTTCTCTTCTGGGCCGCTTTCATCGACGACACGCTGTTGAAGGCGCGGAGCCAGGCGTTGAGAGGCGAGACGGGCGAGGAGAAGGAGCAGGGGAGGAAG…	708
308	TaGSTU178	ATGGCCGGCCGCGGAGAGGAGCTGAAGCTGCTGGGCATGTGGGCGAGCCCGTTCGTGGTGCGGGTGCAGATCGCGCTCCGCCTCAAGGGCCTCAGCTACGAGTACGTGGAGGAGGACCTGCAGAGCAAGAGCGAGCTGCTCCTGAGGTCCAACCCTGCCCACGCCGGCAAGGTGCCGGTGCTCATCCACAACGGCAAGCCCGTCTGCGAGTCGTCGGTCATCCTGCGGTACATCGACGAGGCCTTCTCCGGCTCCGGGCCCTCCCTCCTCCCCGCCGACCCCTACGGCCGAGCCGTCGCTCTCTTCTGGGCCGTTTTCGTCGACGACACGCTGTTGAAGGCGCGGAGCCAGGCGTTGAGAGGCGAGACGGTCGAAGAGAAGGAGGAGGGGAGGAAGAAG…	708
309	TaGSTU179	ATGGATGATGATGATCATCAAGAGGAGGCGCCGGAGCAGGTGAAGCTTTTTGGCATGTGGGCAAGCCCCTACGTCCTCAAGGTGAGATGGGCGCTGAGCATCAAGGGCGTGGAGTACGAGTACGTGGAGGAGGACCTGAGGAACAAGAGCCACGACCTCCTGGAGCACAACCACGTGCACAAGAAAGTCCCCGTGCTGCTCTACCGCGGCATACCGGTGGCGGAATCCGACGTCATCGTCGAGTTCGTCGACGAGGCGTGGAGCCACCGCGGCGGCCGCATCCTCCCCGACGACCCCCACGAGCGCGCCATGGCCCGCTTCTGGGTGAGGTTCGTGCACGACAAGCCTGAGCTACAAAGGAACTTTACCCAGATGATTCCTGGAGGAGTTGATCGCCGT…	630
310	TaGSTU180	ATGTCGGAGCCGGTGGTGGTTGTAGGCGGGTGGGCGAGCCCGTTCGTGACGCGAGTGTGCATCGCGCTCAGGCTCAAGGGCGTGGAGTACGAGTTCCTCCAGGAAGCGGTGGGCAGGAAGAGCGAGCTGCTGCTCAGGTCCAACCCCGTGTACAAGAAGATGCCCGTGCTCCTCCACGGCGGTCGCCCCGTCTGCGAGTCCCTGGTCATCCTGCAGTACGTCGACGAGGCTTTCTCCGCTGCCGGGAAGCCCATCCTCCCAGCCGACCCCTATCGCCGCGCCGTCCACCGGTTCTGGGCAGAGTATGCCGACGCCAAGCTCCATTCACCACTTCGGACATTGAGAGGCATGGTCGGCGGCGACAAGGCCGACGCCGCGGAGCAGGTGTCCGCCGCGCTC…	696
311	TaGSTU181	ATGGCGGAGAAGGGAGTGAAGGTGTTTGGCATGTGGGCGAGCCCGATGGCCATCCGGGTGGAGTGGGCGCTCCGGCTGAAGGGCGTCGGGTACGAGTACGTCGACGAGGACCTCGCCAGCAAGAGCGACGCGCTGCTCCGCCACAACCCGGTGACCAAGAAGGTGCCGGTGCTGGTCCACGACGGCAAGCCGATCGCCGAGTCCACCATCATCGTCGAGTACATCGACGAGGCGTGGAAGGACGGCTACCCCATCATGCCGGCCGACCCCTACGACCGGGCTCAGGCGAGGTTCTGGGCCAGGTTCGCCGACGACAAGTGCAACGCCGCCATCTTCCCGGTCTTCACGGCGACCGGCGAGGCGCAGCGCGAGGTGGTGCGCGAGGCCCAGCGGTGCCTG…	666
312	TaGSTU182	ATGGCGGCCGTGAAGCTGCTCAATTGCTTCGTCAGCCCGTTCGGCAATAGGGTGCGGATCGCGCTGGCGAAGAAGGGCGTGGAGTACGAGGAGACGGCCGAGAACATGGTCACCAAGGGCCCGCTGCTGCTGTCGTCCAACCCCGTCCACGCCAAGGTCCCCGTCCTCCTCGTCGACGGCAAGGCCGTCTGCGAGTCCCTGGTCATCCTCGAGTTCATCGACGAGGCGTTCGCCGGCACCGGCGCGCAGCTCCTCCCCGCCGACGCCTACGCGCGCGCCAACGCCCGCTTCTGGGCCGCCTACGTCGATGCCAAGATGCCGGAGTGCGCCGGGAAGATCTGGAAGGTGCCGAAGGGCGCGCCGGCGGTGGAGGAGGGGAAGAAGGAGATGGTGGGCGTG…	669
313	TaGSTU183	ATGGCGGGCGAGAAGGGCCTGGTGCTGCTGGACTTCTGGGTGAGCCCGTTCGGGCAGCGCTGCCGCATCGCCCTGGCAGAAAAAGGCCTCCCCTACGAGTACGTCGAAGAGAACCTCATGGCCGGCAAGAGCGACCGCCTCCTCCGCTCCAACCCCATCCACAAGAAGATTCCTGTCCTCCTCCACGACGGCCGCCCCGTCAACGAGTCCCTCATCATCCTCAACTACCTCGACGACGCCTTCCCGGACAccccctccctcctcccctccgacccctACCAGCGCGCGCAGGCTCGCTTCTGGGCCGACTACGTCGACAAGAAGGTCTACGACTGCGGCACCCGGCTCTGGAAGCTCAAGGGCGAGCCGCACGCGCAGGCGCGGGCCGACATGGTGGAA…	669
314	TaGSTU184	ATGGCGGGCGAGAAGGGCCTGGTGCTGCTGGACTTCTGGGTGAGCCCGTTCGGGCAGCGCGTCCGCATCGCGCTGGCGGAGAAGGGCCTGCCCTACGAGTACGCGGAGGAGGACCTGATGGCCGGCAAGAGCGACCGCCTCCTCCGCGCCAACCCGGTGCACAAGAAGATCCCGGTGCTCCTCCACGACGGCCGCCCCGTCAACGAGTCCCTCATCATCCTCCAGTACCTGGAGGACGCCTTCCCGGACGCCCCGGCACTGCTCCCCTCCGACCCCTACGCGCGCGCGCAGGCCCGCTTCTGGGCCGACTACGTCGACAAGAAGGCGCAGGCGCGCGCCGAGATGCTGGACATCCTCAAGACCCTCGACGGCGCGCTCGGGGACAAGCCCTTCTTCGGC…	621
315	TaGSTU185	ATGGCCGGAGGAGATGACCTGAAGCTGCTCGGCGCATGGCCAAGCCCATTTGTTACCAGGGTGAAGCTGGCGCTCGCCCTGAAGGGCCTGAGCTACGAGGACGTGGAGGAGGACCTGTACAAGAAGAGTGAGCTTCTCCTCAAGTCCAACCCGGTGCACAAGAAGATACCCGTGCTCATCCACAACGGAGCCCCGGTCTGCGAGTCCATGATCATTCTCCAGTACATCGACGAAGTGTTCGCCAGCACCGGCCCGTCCCTTCTTCCAGCGGACCCCTACGAGCGCGCCATTGCTCGCTTCTGGGTGGCTTACGTTGACGACAAGCTGGTAGCCCCATGGAGGCAGTGGTTGAGGGGCAAGACAGAGGAGGAGAAATCCGAGGGAAAGAAGCAGGCGTTC…	693
316	TaGSTU186	ATGGCCGGAGGGGATGACCTGAAGCTGCTCGGCGCATGGCCAAGCCCGTTTGTTACCAGGGTGAAGCTGGCGCTCGCCCTGAAGGGCCTGAGCTACGAGGACGTGGAGGAGGACCTGTACAAGAAGAGCGAGCTTCTCCTCAAGTCCAACCCGGTGCACAAGAAGATACCCGTGCTCATCCACAATGGCGCCCCGGTCTGCGAGTCCATGATCATCGTGCAATACATCGACGAAGTGTTCGCCGGCACCGGCCCGTCCCTTCTCCCAGCGGACCCCTACGAGCGCGCCGTTGCTCGCTTTTGGGTGCCCTACGTTGACGACAAGCTGGTAGCCCCATGGAGGCAGTGGTTGAGGGGCAAGACAGAGGAGGAGAAATCCGAGGGAAAGAAGCAGGCGTTC…	693
317	TaGSTU187	ATGGCTGAACCGGTTAAGCTAATCGGCACATTGGCGAGCCCATTCGTCCACCGCGCCGCTGCCGCCCTGCGGCTCAAAGGGGTGCCCTACGAGCTGATCCTGGAAGATCTCCAGAGCAAGAGCGAGCTGCTGCTGAAGCACAACCCCATCCACCAGAAGGTGCCGGTGGTTCTTCACGGCGACCGAGCCATCTGCGAATCCCTCGTCATCATGGAGTATATCGACGAGGCCTTCGACAGACCGCCCCTCCTGCCGACTGATCCCTACGACCGCGCCACCGCCTGTTTCTGGGCGCAGTTCCTGGAACAGAAGTGCTCGAGGCCGTTCTGGCTGGCCATGTGGCTGGACGCCCGCGAGGAGCAGAAGGGGTTCGTGAAGGAGATGAAGGAGAACCTGGCG…	507
318	TaGSTU188	ATGGCCGGCGGTGAAGAGCTGAAGCTGCTGGGGTGGTGGGCGCCCGGGGTGAGTCCCTACGTGCTGCGCGCCCAGATGGCGCTCGCCGTAAAGGGGCTGAGCTACGACTACCTCCCCGAGGACCGCTGGTCCACGAGCGACCTCCTCATCGCGTCCAACCCCGTGTACAAGAAGGTGCCCGTCCTCATTCACAACGGCAGGCCCGTCTGCGAGTCGCTGCTCATCCTGGAGTACCTCGACGACGCCGTCGGCCTTGCCGGCAACGGCAAGCCCATCCTCCCCGCAGACCCCTACAGCCGCGCCGTCGCTCGCTTCTGGGCCGCCTATGTGAACGACAAGCTGTTCCCTTCGTGCACCGGGATCCTCAAGACTACGAAGCAGGAGGAGAGAGCCGGTAAG…	732
319	TaGSTU189	ATGGTCGGCGCTCAAGAGCAAGGGCTGAAGCTGCTGGTGCCGCGGAGCGGCGTGAGCATATACGCCATCCGCGTCCAGATGGCGCTTGCCATGAAGGGTCTGGCTTACGACTACCTCCCCGAGGACCCCAGGTGCAAGAGCGACCTCCTCCTCGCGTCCAATCCCGTGCACAAGACACTGCCCGTCCTCATCCACAGCGGCAGGCCCGTCTGCGAGTCGCTCATCATCGTGGAGTACCTTGACGATGCATTCCCCGGCAACGGCGCGTCCATCCTCCCCGCCGACCCCTACCGCCGCGCCGTCGCCCGCTTCTGGGCCGCCTATGTCGACAACAAGATGTTCCCTTCGTGCATCGGCATTCTCAATACGGCGAATCAGCAGGAGAGAGCTGACAAGGTG…	735
320	TaGSTU190	ATGGCGGCCGGAGCAGGAGGAGACGATCTGAAGCTGCTGGGCATGTGGGCGAGCCCGGCGGTCCTGCGGGTTCGCCTCGCTCTCAGCATCAAGGGCGTCAGCAGCTACGAGTACCAAGAGGAGGACTTCGACAACAAGAGCGAGCTGCTCCTCCGCTCCAACCCCGTCCACAAGATGGTGCCGGTGCTGATCCACGCCGGCAAGCCCGTCTGCGAGTCGACGGTCATCATACAGTACCTCGACGAGGCGTTCGCCGGCGACGGCCGCCCCGCCCTCCTCCCGGCCGACCCCTACGAGCGCGCCGTCGCCCGCTTCTGGGCCGCATTCATCGACGACACGCTGCTGAAGGCCATGTACCAGGCGTCGTGGAGCAAGACGGAGGAGGAGAAAGTGGAGGGG…	690
321	TaGSTU191	ATGCCCTGCGTTGTAGAAGCAAACCAATGCAAAGCAATCCATTTGAGCTTCACAAAACTACCACTCCAACGTGTGCTCCTCTCTCAAGTGTGTGTCCGTGTGCTAGTAGCCTACAGCACCGTTTCTCTCGGGAGGTACTCCATATACACGTTGATTAACACGTATACACATCCTTCAACGACAATCATGGTCGGCGCTCAAGAGCAAGGGCTGAAGCTGCTGGTGCCGCGGAGCGGCGTGAGCATATATGCCATCCGCGTCCAGATGCCGCTTGCCATGAAGGGTCTGGCCTACGACTACCTCCCCAAGGACCCCGGGTGCAAGAGCGACCTACTCCTCGCGTCCAACCCCGTGCACAAGACGCTGCCCGTCCTCATCCACGGCGGCAGGCCCGTCTGC…	927
322	TaGSTU192	ATGGCTGTGGGGACGGGAGAGCAGGTGAAGCTGTTGGGGGCGTGGGCGAGCCCGTACGTGGCCAGGGTGAAGCTGGCGCTCCACCTCAAGGGTGTGAGCTACGAATACATGGAGGAGGACCTCACCAACAAGAGCGAGCGGCTCCTCCGCTCCAACCCCGTCAACAAGAAGGTGCCCGTGCTCATCCATGGCGGTAAACCAATCTGCGAGTCCCAGGTAATCGTCCAATACATCGACGAGGCCTTCGCCTCTGTAGGCCCGACCCTTCTCCCCGCCGACCCCCACGAGCGCGCCGTTGCCCGCTTCTGGGCCACCTACGTCGACGACAAGGTCTTGTTGCCGTGGGGAATGCTCTTGAGGGCCAAGACGGACGAGGAGAGGGCAGAGTGGACGAGGCAG…	699
323	TaGSTU193	ATGTCGCTGCAGCCAGCACAGGCTCCGGCGCAAGCGCCGGTGAGGGTCATCACGGCGTTCGGCAGCCCGTTTGCGCACCGGGTGGAGGTGGCGCTGACGCTCAAGGGGGTGCCGTACGAGCTGCTCGTGGAGGACCTGACCAACAAGAGCGAGCTGCTGCTCGCCCACAACCCCATCCACCAGTCGGTCCCCGTCCTCCTCCACGGCGACCGCGCCGTCTGCGAGTCCCTCCTCATCGTCGAGTACATCGACGAGGCCTTCCATCACGAAGCGGCGCCCCGGCTCCTCCCCACGGACCCGTACGACCGCGCCACGGCCCGCTTCTGGGCCGACTTCATCGCCAACAAGTGCTTGAAGCCGCTGTGGCAGGCGATGTGGACGGACGGCGAGGAGCAGGCG…	720
324	TaGSTU194	ATGGCCGGAGGCGGAGAAGAAGAGGCGAAGCTGCTGGGCACGTGGGCGAGCCCGTTCGTCCTGCGAGCGCAGCTTGCGCTCAGCTTCAAGGGCGTGAGCTTCGAGAACGTCAACGAGGACCTCTGCAACAAGAGCGACCTCCTCCTGCGCTCCAACCCCGTGCACAAGGCGGTGCCCGTGCTCATCCACAACGGCAGGCCCGTCTGCGAGTCGCTGGTCATCCTGCAGTACGTCGACGAGGCCTTTGGCGGGCCGCCCCTCCTCCCCGCCGACCCCTACGAACGCGCCATCGCCCGCTTCTGGGCAGCTTTCATCATGGACAAGCTGGTGGCGCCATGGCAAAAGGTGTTCACGACTAAGATCGAGGAGGAGAAGGCCGAGTGGATGGAGCAGACGCTG…	732
325	TaGSTU195	ATGGCAGCCGCCGAGGAGCCCAGGGAGGTGAAGCTGTACGGCGCGTGGGGGAGCGCCCACGCCGCCATGGCCCGGAACGCGCTGGAGCTCAAGGGCGTGCGCTACGAGTACGCGGACGAGGACCTGGAGCGCAAGAGCGAGGCGCTGCTGCGCCTGGACCCCGTCCACGGCGGCAAGGTCCCCGTGCTCGTCGTCGACGGCCGCGCCCTCGCCGAGTCGCTCGTCATCCTCGAGTACGTCGACGAggcgtggcccggccgtgcgtcgcggctgctcccgccgcgggaccggccccgcgcgcgcgccgcggccAGGTTCTGGGCGAGGTTCTTCCACGACGAGGTGTCGCCGCTCTCGCACCCCGTCTTGTTCGCGGCGGACGGGGAGGAGCGGGCGGGG…	729
326	TaGSTU196	ATGACGGGAGGCGACAACAAGGCGGAGGCGGGGGTGCGCGTGCTGGGCGGGCGGATGAGCCCGTTCACAATGCGGGCGCGCATGGCGCTGGAGCTGCGCGGGGTCGCGTACGAGCTCCTGGAGGAGAGCTTCGAGCCCCGCAAGAGCGACCGCCTCCTCGCCGCCAACCCCGTCTACAAGAAGATTCCCGTCCTGCTCCTCCCCGACGGCCGCGCGGTCTGCGAGTCTGCCGTCATCGTGCAATACGTCGACGAGGCCTGGCCCGCCGCCGCCGGCGCCGCGCCCCTGCTGCCCGAGGACCCCTACCAGCGCGCGATGCACCGCTTCTGGACCGCATTCGTCGACGACAAGTTCTGGCCGGCGCTCGACGGCGCCTCCCTGGCGCCCACCCCGGAGGCC…	726
327	TaGSTU197	ATGGCGGGAGAAGGAGATCTGAAGCTGCTGGGCCTGCTGGTGAGCCCGTTCGTGACCCGCGTCCGGCTGGCGCTGCACATCAAGGGCCTGAGCTACGAGTACATCGAGACGGACGTGCTGGACAAGGGCGAGCTCCTCCTCCGCTACAACCCCGTCCACAAGAAGGTGCCCGTGCTCATCCACAACGGCCTGCCGCTCTGTGAGTCGCAGGTCATCGTCCAGTACGTCGACGAGGTCTGGgccgccgccggcaagcccatcctccccgccgacccctacgcccgcgccaccgcccgcTTCTGGGCCGCCTACGTCGACGACAAGCTGTTCCCCGCCTGGCTGGGCATCCTCTTGGCCCCGACAGAGGCGGCGAGGGCGGAGAAGGTCGGCGAGACGCTC…	708
328	TaGSTU198	ATGACCGGTGAAGACGAGCTGAAGCTGCTGGGTACATGGGCGAGCCCCTGGGTTTCCAGGGTGAAATTCGCGCTGCACCTCAAGGGCTTGAGCTACGAGTACGTGGAGCAGGACCTCGACAACAAGAGCGACCTGCTCCTCGCCTCCAACCCGGTGCACAAGAAGGTGCCGGTACTCATCCACAACGGCAAGCCAATCTGTGAGTCCGTCGTCATCCTAGAGTACATCGACGATGCCTATGGTACCGTAGGCCCCTCCTTCCTGCCCGTTGACCCATACGAGCGTGCCATTGCTCGGTTCTGGGTAGACTACATTGACCAGAAGCTAGTCATACCGTGGAAAGTGGCGTTCACGGCCGACGGAGAGGAGGAGAAGACCGAGGGGATAAAGCAGATGTTG…	699
329	TaGSTU199	ATGACCGGTGAAGACGAGCTGAAGCTGCTGGGTACATGGGCGAGCCCCTGGGTTTCCAGGGTGAAATTCGCGCTGCACCTCAAGGGCTTGAGCTACGAGTACGTGGAGCAGGACCTCGACAACAAGAGCGACCTGCTCCTCGCCTCCAACCCGGTGCACAAGAAGGTGCCGGTACTCATCCACAACGGCAAGCCAATCTGTGAGTCCGTCGTCATCCTAGAGTACATCGACGATGCCTATGGTACCGTAGGCCCCTCCTTCCTGCCCGTTGACCCATACGAGCGTGCCATTGCTCGGTTCTGGGTAGACTACATTGACCAGAAGCTAGTCATACCGTGGAAAGTGGCGTTCACGGCCGACGGAGAGGAGGAGAAGACCGAGGGGATAAAGCAGATGTTG…	699
330	TaGSTU200	ATGTCGCAGCAGCCAGCACAGGGCCCGGCGCCGGTGAGGCTCATCACGGCGTTCGGCAGCCCGTTCGCGCACCGCGTGGAGGTGGCGCTCACGCTCAAGGGGGTGGCATACGAGCTGCTCGTGGAGGACCTGACCAACAAGAGCGAGCTGCTGCTCGCCCACAACCCCGTCCACCAGTCCGTGCCCGTCCTCCTCCACGGCGACCGCGCCATCTGCGAGTCCCTCGTCATCGTCGAGTACGTCGACGAGGTCTTCCACGACGACGGCGACGGGTCGGCGCCCCGGCTCCTTCCGGCGGACCCCTACGAGCGCGCCACGGCCCGCTTCTGGGCTGACTTCATCGCCAACAAGTGCTTGAAGCCGCTGTGGCAGGCGATGTGGACGGACGGCGAGGAGCAG…	726
