# Supplementary material for: Genome-wide identification and expression profiling of glutathione transferase gene family under multiple stresses and hormone treatments in wheat (Triticum aestivum L.)
Source: BMC Genomics. 2019 Dec 16;20:986. doi: 10.1186/s12864-019-6374-x (PMC6916456; doi:10.1186/s12864-019-6374-x)
Supplement: Supplementary file 5 — Additional file 5. The cis-elements in promoter region of 330 TaGST genes. A total of 15 cis-elements have been identified in TaGST gene promoter regions related to hormones, light, growth and development, and denfens and stress responses. [file 12864_2019_6374_MOESM5_ESM.xlsx]

## Sheet: Sheet1
Additional file 5. The cis-elements in promoter region of 330 TaGST genes
Gene name	Length(bp)	Start position(bp)	End position(bp)	Cis-element
TaGSTF1	2000	1943	1972	light responsive element
TaGSTF1	2000	1963	1992	metabolism regulation element
TaGSTF1	2000	716	743	light responsive element
TaGSTF1	2000	129	155	defense and stress responsive element
TaGSTF1	2000	283	309	defense and stress responsive element
TaGSTF1	2000	379	405	defense and stress responsive element
TaGSTF1	2000	392	418	defense and stress responsive element
TaGSTF1	2000	593	619	defense and stress responsive element
TaGSTF1	2000	943	969	defense and stress responsive element
TaGSTF1	2000	1089	1115	defense and stress responsive element
TaGSTF1	2000	1149	1175	defense and stress responsive element
TaGSTF1	2000	1822	1848	defense and stress responsive element
TaGSTF1	2000	1701	1727	defense and stress responsive element
TaGSTF1	2000	1974	2000	defense and stress responsive element
TaGSTF1	2000	1869	1897	light responsive element
TaGSTF1	2000	238	264	light responsive element
TaGSTF1	2000	1990	2016	light responsive element
TaGSTF1	2000	818	844	auxin responsive element
TaGSTF1	2000	950	979	light responsive element
TaGSTU1	2000	329	354	MeJA responsive element
TaGSTU1	2000	560	585	MeJA responsive element
TaGSTU1	2000	699	724	MeJA responsive element
TaGSTU1	2000	857	882	MeJA responsive element
TaGSTU1	2000	1850	1875	MeJA responsive element
TaGSTU1	2000	11	37	meristem expression element
TaGSTU1	2000	716	744	light responsive element
TaGSTU1	2000	555	582	gibberellin responsive element
TaGSTU1	2000	1063	1089	light responsive element
TaGSTU1	2000	329	354	MeJA responsive element
TaGSTU1	2000	560	585	MeJA responsive element
TaGSTU1	2000	699	724	MeJA responsive element
TaGSTU1	2000	857	882	MeJA responsive element
TaGSTU1	2000	1850	1875	MeJA responsive element
TaGSTU1	2000	329	357	auxin responsive element
TaGSTU1	2000	593	619	light responsive element
TaGSTU1	2000	439	466	light responsive element
TaGSTU1	2000	984	1011	light responsive element
TaGSTU1	2000	593	619	light responsive element
TaGSTU1	2000	601	627	defense and stress responsive element
TaGSTU1	2000	1570	1596	defense and stress responsive element
TaGSTU1	2000	662	691	salicylic acid responsive element
TaGSTU1	2000	1734	1760	auxin responsive element
TaGSTU1	2000	593	619	abscisic acid responsive element
TaGSTU1	2000	594	619	abscisic acid responsive element
TaGSTU2	2000	424	449	MeJA responsive element
TaGSTU2	2000	1234	1259	MeJA responsive element
TaGSTU2	2000	1498	1523	MeJA responsive element
TaGSTU2	2000	1852	1877	MeJA responsive element
TaGSTU2	2000	370	396	light responsive element
TaGSTU2	2000	672	698	meristem expression element
TaGSTU2	2000	472	500	light responsive element
TaGSTU2	2000	1656	1684	light responsive element
TaGSTU2	2000	1100	1126	light responsive element
TaGSTU2	2000	1228	1254	light responsive element
TaGSTU2	2000	361	390	circadian control element
TaGSTU2	2000	1038	1067	circadian control element
TaGSTU2	2000	1993	2020	light responsive element
TaGSTU2	2000	424	449	MeJA responsive element
TaGSTU2	2000	1234	1259	MeJA responsive element
TaGSTU2	2000	1498	1523	MeJA responsive element
TaGSTU2	2000	1852	1877	MeJA responsive element
TaGSTU2	2000	1731	1757	light responsive element
TaGSTU2	2000	92	121	metabolism regulation element
TaGSTU2	2000	206	233	light responsive element
TaGSTU2	2000	414	440	defense and stress responsive element
TaGSTU2	2000	731	757	defense and stress responsive element
TaGSTU2	2000	623	649	defense and stress responsive element
TaGSTU2	2000	796	825	salicylic acid responsive element
TaGSTU3	2000	308	333	MeJA responsive element
TaGSTU3	2000	1172	1197	MeJA responsive element
TaGSTU3	2000	1640	1665	MeJA responsive element
TaGSTU3	2000	1780	1805	MeJA responsive element
TaGSTU3	2000	1853	1878	MeJA responsive element
TaGSTU3	2000	338	365	gibberellin responsive element
TaGSTU3	2000	1360	1387	gibberellin responsive element
TaGSTU3	2000	1635	1662	gibberellin responsive element
TaGSTU3	2000	1897	1927	light responsive element
TaGSTU3	2000	887	913	light responsive element
TaGSTU3	2000	1993	2020	light responsive element
TaGSTU3	2000	308	333	MeJA responsive element
TaGSTU3	2000	1172	1197	MeJA responsive element
TaGSTU3	2000	1640	1665	MeJA responsive element
TaGSTU3	2000	1780	1805	MeJA responsive element
TaGSTU3	2000	1853	1878	MeJA responsive element
TaGSTU3	2000	1696	1724	light responsive element
TaGSTU3	2000	293	320	gibberellin responsive element
TaGSTU3	2000	86	112	light responsive element
TaGSTU3	2000	401	427	light responsive element
TaGSTU3	2000	230	256	light responsive element
TaGSTU3	2000	136	162	defense and stress responsive element
TaGSTU3	2000	1549	1575	defense and stress responsive element
TaGSTU3	2000	1416	1442	defense and stress responsive element
TaGSTU3	2000	151	177	light responsive element
TaGSTU3	2000	401	426	abscisic acid responsive element
TaDHAR1	2000	206	232	light responsive element
TaDHAR1	2000	1585	1611	light responsive element
TaDHAR1	2000	1995	2021	light responsive element
TaDHAR1	2000	306	331	MeJA responsive element
TaDHAR1	2000	1125	1154	defense and stress responsive element
TaDHAR1	2000	306	331	MeJA responsive element
TaDHAR1	2000	1233	1259	light responsive element
TaDHAR1	2000	195	221	light responsive element
TaDHAR1	2000	1233	1259	light responsive element
TaDHAR1	2000	1281	1307	light responsive element
TaDHAR1	2000	1550	1576	light responsive element
TaDHAR1	2000	1134	1163	metabolism regulation element
TaDHAR1	2000	1199	1225	light responsive element
TaDHAR1	2000	146	172	auxin responsive element
TaDHAR1	2000	1233	1259	abscisic acid responsive element
TaDHAR1	2000	1234	1259	abscisic acid responsive element
TaDHAR1	2000	1550	1575	abscisic acid responsive element
TaGSTF2	2000	726	752	light responsive element
TaGSTF2	2000	1050	1076	light responsive element
TaGSTF2	2000	1307	1333	light responsive element
TaGSTF2	2000	483	508	MeJA responsive element
TaGSTF2	2000	806	831	MeJA responsive element
TaGSTF2	2000	826	851	MeJA responsive element
TaGSTF2	2000	1783	1808	MeJA responsive element
TaGSTF2	2000	1913	1938	MeJA responsive element
TaGSTF2	2000	269	296	light responsive element
TaGSTF2	2000	483	508	MeJA responsive element
TaGSTF2	2000	806	831	MeJA responsive element
TaGSTF2	2000	826	851	MeJA responsive element
TaGSTF2	2000	1783	1808	MeJA responsive element
TaGSTF2	2000	1913	1938	MeJA responsive element
TaGSTF2	2000	858	884	light responsive element
TaGSTF2	2000	693	719	light responsive element
TaGSTF2	2000	804	830	light responsive element
TaGSTF2	2000	1829	1855	light responsive element
TaGSTF2	2000	921	947	defense and stress responsive element
TaGSTF2	2000	1151	1177	defense and stress responsive element
TaGSTF2	2000	1197	1223	defense and stress responsive element
TaGSTF2	2000	1204	1230	auxin responsive element
TaGSTF2	2000	693	718	abscisic acid responsive element
TaGSTF2	2000	804	829	abscisic acid responsive element
TaGSTF2	2000	859	884	abscisic acid responsive element
TaGSTF2	2000	1829	1854	abscisic acid responsive element
TaGSTF3	2000	1448	1474	light responsive element
TaGSTF3	2000	1133	1158	MeJA responsive element
TaGSTF3	2000	1897	1922	MeJA responsive element
TaGSTF3	2000	4	34	light responsive element
TaGSTF3	2000	951	980	light responsive element
TaGSTF3	2000	1133	1158	MeJA responsive element
TaGSTF3	2000	1897	1922	MeJA responsive element
TaGSTF3	2000	1694	1720	light responsive element
TaGSTF3	2000	1860	1890	light responsive element
TaGSTF3	2000	1107	1134	light responsive element
TaGSTF3	2000	1694	1720	light responsive element
TaGSTF3	2000	1798	1824	light responsive element
TaGSTF3	2000	404	433	light responsive element
TaGSTF3	2000	1573	1599	defense and stress responsive element
TaGSTF3	2000	1121	1150	salicylic acid responsive element
TaGSTF3	2000	1677	1704	abscisic acid responsive element
TaGSTF3	2000	1694	1720	abscisic acid responsive element
TaGSTF3	2000	1695	1720	abscisic acid responsive element
TaGSTF4	2000	591	616	MeJA responsive element
TaGSTF4	2000	865	890	MeJA responsive element
TaGSTF4	2000	1353	1378	MeJA responsive element
TaGSTF4	2000	1875	1900	MeJA responsive element
TaGSTF4	2000	892	918	meristem expression element
TaGSTF4	2000	1678	1708	light responsive element
TaGSTF4	2000	739	768	defense and stress responsive element
TaGSTF4	2000	1697	1726	defense and stress responsive element
TaGSTF4	2000	235	262	gibberellin responsive element
TaGSTF4	2000	1087	1115	light responsive element
TaGSTF4	2000	823	850	gibberellin responsive element
TaGSTF4	2000	536	562	light responsive element
TaGSTF4	2000	591	616	MeJA responsive element
TaGSTF4	2000	865	890	MeJA responsive element
TaGSTF4	2000	1353	1378	MeJA responsive element
TaGSTF4	2000	1875	1900	MeJA responsive element
TaGSTF4	2000	942	972	light responsive element
TaGSTF4	2000	1826	1855	metabolism regulation element
TaGSTF4	2000	917	943	defense and stress responsive element
TaGSTF4	2000	1896	1922	defense and stress responsive element
TaGSTF4	2000	1052	1078	light responsive element
TaGSTF5	2000	153	178	MeJA responsive element
TaGSTF5	2000	1851	1876	MeJA responsive element
TaGSTF5	2000	1138	1167.5	light responsive element
TaGSTF5	2000	960	988	light responsive element
TaGSTF5	2000	1227	1253	light responsive element
TaGSTF5	2000	1073	1100	endosperm expression element
TaGSTF5	2000	153	178	MeJA responsive element
TaGSTF5	2000	1851	1876	MeJA responsive element
TaGSTF5	2000	1953	1982	meristem expression element
TaGSTF5	2000	1652	1682	light responsive element
TaGSTF5	2000	1109	1135	light responsive element
TaGSTF5	2000	1130	1159	metabolism regulation element
TaGSTF5	2000	1761	1787	light responsive element
TaGSTF5	2000	888	914	light responsive element
TaGSTF5	2000	1109	1134	abscisic acid responsive element
TaGSTF6	2000	1217	1244	gibberellin responsive element
TaGSTF6	2000	1647	1674	light responsive element
TaGSTF6	2000	937	964	auxin responsive element
TaGSTF6	2000	1976	2005	light responsive element
TaGSTF6	2000	1607	1633	defense and stress responsive element
TaGSTF6	2000	338	364	defense and stress responsive element
TaGSTF6	2000	774	801	gibberellin responsive element
TaGSTF6	2000	1206	1233	gibberellin responsive element
TaGSTF6	2000	270	296	light responsive element
TaGSTF6	2000	1033	1059	light responsive element
TaGSTF6	2000	1755	1781	auxin responsive element
TaGSTF6	2000	447	476	light responsive element
TaGSTF7	2000	1100	1127	gibberellin responsive element
TaGSTF7	2000	1746	1773	gibberellin responsive element
TaGSTF7	2000	764	791	gibberellin responsive element
TaGSTF7	2000	774	803	light responsive element
TaGSTF7	2000	1540	1566	light responsive element
TaGSTF7	2000	1989	2016	light responsive element
TaGSTF7	2000	739	765	light responsive element
TaGSTF7	2000	423	449	light responsive element
TaGSTF7	2000	1255	1281	light responsive element
TaGSTF7	2000	773	803	light responsive element
TaGSTF7	2000	940	967	light responsive element
TaGSTF7	2000	240	266	light responsive element
TaGSTF7	2000	707	733	light responsive element
TaGSTF7	2000	886	912	light responsive element
TaGSTF7	2000	1320	1346	light responsive element
TaGSTF7	2000	1254	1283	light responsive element
TaGSTF7	2000	696	723	light responsive element
TaGSTF7	2000	428	454	defense and stress responsive element
TaGSTF7	2000	977	1006	salicylic acid responsive element
TaGSTF7	2000	1502	1528	light responsive element
TaGSTF7	2000	423	448	abscisic acid responsive element
TaGSTF7	2000	482	511	abscisic acid responsive element
TaGSTF7	2000	708	733	abscisic acid responsive element
TaGSTF7	2000	886	911	abscisic acid responsive element
TaGSTF7	2000	1253	1282	abscisic acid responsive element
TaGSTF7	2000	1255	1280	abscisic acid responsive element
TaGSTU4	2000	811	836	MeJA responsive element
TaGSTU4	2000	1308	1333	MeJA responsive element
TaGSTU4	2000	1710	1735	MeJA responsive element
TaGSTU4	2000	1719	1744	MeJA responsive element
TaGSTU4	2000	1819	1844	MeJA responsive element
TaGSTU4	2000	657	683	meristem expression element
TaGSTU4	2000	1583	1609	meristem expression element
TaGSTU4	2000	454	481	gibberellin responsive element
TaGSTU4	2000	1025	1054	circadian control element
TaGSTU4	2000	811	836	MeJA responsive element
TaGSTU4	2000	1308	1333	MeJA responsive element
TaGSTU4	2000	1710	1735	MeJA responsive element
TaGSTU4	2000	1719	1744	MeJA responsive element
TaGSTU4	2000	1819	1844	MeJA responsive element
TaGSTU4	2000	1083	1109	light responsive element
TaGSTU4	2000	1863	1889	light responsive element
TaGSTU4	2000	1881	1907	light responsive element
TaGSTU4	2000	578	604	light responsive element
TaGSTU4	2000	649	675	light responsive element
TaGSTU4	2000	1081	1109	light responsive element
TaGSTU4	2000	1708	1734	light responsive element
TaGSTU4	2000	1792	1818	light responsive element
TaGSTU4	2000	1949	1975	light responsive element
TaGSTU4	2000	961	987	light responsive element
TaGSTU4	2000	367	393	defense and stress responsive element
TaGSTU4	2000	1876	1902	defense and stress responsive element
TaGSTU4	2000	473	499	defense and stress responsive element
TaGSTU4	2000	335	361	light responsive element
TaGSTU4	2000	849	875	auxin responsive element
TaGSTU4	2000	1084	1109	abscisic acid responsive element
TaGSTU4	2000	1708	1733	abscisic acid responsive element
TaGSTU4	2000	1792	1817	abscisic acid responsive element
TaGSTU4	2000	1864	1889	abscisic acid responsive element
TaGSTU4	2000	1882	1907	abscisic acid responsive element
TaGSTU4	2000	1949	1974	abscisic acid responsive element
TaGSTU4	2000	126	155	light responsive element
TaGSTU5	2000	218	243	MeJA responsive element
TaGSTU5	2000	720	745	MeJA responsive element
TaGSTU5	2000	1359	1384	MeJA responsive element
TaGSTU5	2000	1404	1429	MeJA responsive element
TaGSTU5	2000	1279	1305	meristem expression element
TaGSTU5	2000	156	183	gibberellin responsive element
TaGSTU5	2000	743	770	gibberellin responsive element
TaGSTU5	2000	1093	1119	light responsive element
TaGSTU5	2000	168	199	light responsive element
TaGSTU5	2000	237	264	light responsive element
TaGSTU5	2000	218	243	MeJA responsive element
TaGSTU5	2000	720	745	MeJA responsive element
TaGSTU5	2000	1359	1384	MeJA responsive element
TaGSTU5	2000	1404	1429	MeJA responsive element
TaGSTU5	2000	1271	1297	light responsive element
TaGSTU5	2000	1546	1572	light responsive element
TaGSTU5	2000	320	346	light responsive element
TaGSTU5	2000	1341	1371	light responsive element
TaGSTU5	2000	1391	1417	light responsive element
TaGSTU5	2000	1449	1478	light responsive element
TaGSTU5	2000	1450	1476	light responsive element
TaGSTU5	2000	1540	1566	light responsive element
TaGSTU5	2000	899	927	metabolism regulation element
TaGSTU5	2000	1802	1829	light responsive element
TaGSTU5	2000	1803	1829	light responsive element
TaGSTU5	2000	1851	1878	light responsive element
TaGSTU5	2000	149	175	defense and stress responsive element
TaGSTU5	2000	1882	1908	defense and stress responsive element
TaGSTU5	2000	735	761	defense and stress responsive element
TaGSTU5	2000	1762	1788	defense and stress responsive element
TaGSTU5	2000	913	939	light responsive element
TaGSTU5	2000	387	414	abscisic acid responsive element
TaGSTU5	2000	1271	1296	abscisic acid responsive element
TaGSTU5	2000	1392	1417	abscisic acid responsive element
TaGSTU5	2000	1451	1476	abscisic acid responsive element
TaGSTU5	2000	1541	1566	abscisic acid responsive element
TaGSTU5	2000	1546	1571	abscisic acid responsive element
TaGSTU6	2000	169	195	light responsive element
TaGSTU6	2000	1185	1211	light responsive element
TaGSTU6	2000	996	1021	MeJA responsive element
TaGSTU6	2000	1659	1684	MeJA responsive element
TaGSTU6	2000	1940	1965	MeJA responsive element
TaGSTU6	2000	1993	2018	MeJA responsive element
TaGSTU6	2000	854	880	meristem expression element
TaGSTU6	2000	62	89	gibberellin responsive element
TaGSTU6	2000	996	1021	MeJA responsive element
TaGSTU6	2000	1659	1684	MeJA responsive element
TaGSTU6	2000	1940	1965	MeJA responsive element
TaGSTU6	2000	1993	2018	MeJA responsive element
TaGSTU6	2000	717	743	light responsive element
TaGSTU6	2000	401	430	metabolism regulation element
TaGSTU6	2000	1910	1936	defense and stress responsive element
TaGSTU6	2000	1954	1983	salicylic acid responsive element
TaGSTU6	2000	201	227	light responsive element
TaGSTU6	2000	215	241	light responsive element
TaGSTU6	2000	827	853	light responsive element
TaGSTU6	2000	717	742	abscisic acid responsive element
TaGSTU6	2000	1282	1309	abscisic acid responsive element
TaGSTU6	2000	1326	1353	abscisic acid responsive element
TaGSTU7	2000	1342	1367	MeJA responsive element
TaGSTU7	2000	1474	1499	MeJA responsive element
TaGSTU7	2000	1483	1508	MeJA responsive element
TaGSTU7	2000	1536	1561	MeJA responsive element
TaGSTU7	2000	1817	1842	MeJA responsive element
TaGSTU7	2000	141	167	light responsive element
TaGSTU7	2000	1342	1367	MeJA responsive element
TaGSTU7	2000	1474	1499	MeJA responsive element
TaGSTU7	2000	1483	1508	MeJA responsive element
TaGSTU7	2000	1536	1561	MeJA responsive element
TaGSTU7	2000	1817	1842	MeJA responsive element
TaGSTU7	2000	30	56	light responsive element
TaGSTU7	2000	913	939	light responsive element
TaGSTU7	2000	934	960	light responsive element
TaGSTU7	2000	1137	1163	light responsive element
TaGSTU7	2000	423	452	defense and stress responsive element
TaGSTU7	2000	465	491	light responsive element
TaGSTU7	2000	582	608	light responsive element
TaGSTU7	2000	746	772	light responsive element
TaGSTU7	2000	855	881	light responsive element
TaGSTU7	2000	1195	1221	light responsive element
TaGSTU7	2000	1276	1302	light responsive element
TaGSTU7	2000	483	509	defense and stress responsive element
TaGSTU7	2000	1565	1591	defense and stress responsive element
TaGSTU7	2000	785	811	defense and stress responsive element
TaGSTU7	2000	875	901	defense and stress responsive element
TaGSTU7	2000	27	53	defense and stress responsive element
TaGSTU7	2000	1392	1421	salicylic acid responsive element
TaGSTU7	2000	1517	1546	salicylic acid responsive element
TaGSTU7	2000	427	453	light responsive element
TaGSTU7	2000	740	766	auxin responsive element
TaGSTU7	2000	466	491	abscisic acid responsive element
TaGSTU7	2000	706	735	abscisic acid responsive element
TaGSTU7	2000	855	880	abscisic acid responsive element
TaGSTU7	2000	993	1020	abscisic acid responsive element
TaGSTU7	2000	1227	1254	abscisic acid responsive element
TaGSTU7	2000	1276	1301	abscisic acid responsive element
TaGSTU8	2000	61	86	MeJA responsive element
TaGSTU8	2000	659	684	MeJA responsive element
TaGSTU8	2000	1062	1087	MeJA responsive element
TaGSTU8	2000	1123	1148	MeJA responsive element
TaGSTU8	2000	1389	1414	MeJA responsive element
TaGSTU8	2000	1918	1943	MeJA responsive element
TaGSTU8	2000	159	185	meristem expression element
TaGSTU8	2000	231	257	meristem expression element
TaGSTU8	2000	324	350	meristem expression element
TaGSTU8	2000	61	86	MeJA responsive element
TaGSTU8	2000	659	684	MeJA responsive element
TaGSTU8	2000	1062	1087	MeJA responsive element
TaGSTU8	2000	1123	1148	MeJA responsive element
TaGSTU8	2000	1389	1414	MeJA responsive element
TaGSTU8	2000	1918	1943	MeJA responsive element
TaGSTU8	2000	1957	1987	light responsive element
TaGSTU8	2000	1843	1872	defense and stress responsive element
TaGSTU8	2000	1822	1848	light responsive element
TaGSTU8	2000	1134	1161	light responsive element
TaGSTU8	2000	1269	1298	light responsive element
TaGSTU8	2000	949	975	light responsive element
TaGSTU8	2000	1124	1150	light responsive element
TaGSTU8	2000	1121	1150	metabolism regulation element
TaGSTU8	2000	1646	1675	metabolism regulation element
TaGSTU8	2000	1699	1728	metabolism regulation element
TaGSTU8	2000	1720	1749	metabolism regulation element
TaGSTU8	2000	394	420	light responsive element
TaGSTU8	2000	930	956	defense and stress responsive element
TaGSTU8	2000	171	197	defense and stress responsive element
TaGSTU8	2000	18	47	salicylic acid responsive element
TaGSTU8	2000	532	561	salicylic acid responsive element
TaGSTU8	2000	191	220	abscisic acid responsive element
TaGSTU8	2000	950	975	abscisic acid responsive element
TaGSTU8	2000	1125	1150	abscisic acid responsive element
TaGSTU8	2000	1820	1849	abscisic acid responsive element
TaGSTU8	2000	1823	1848	abscisic acid responsive element
TaGSTU9	2000	148	178	light responsive element
TaGSTU9	2000	601	630	light responsive element
TaGSTU9	2000	835	860	MeJA responsive element
TaGSTU9	2000	1242	1267	MeJA responsive element
TaGSTU9	2000	1626	1651	MeJA responsive element
TaGSTU9	2000	1682	1707	MeJA responsive element
TaGSTU9	2000	1879	1904	MeJA responsive element
TaGSTU9	2000	508	534	meristem expression element
TaGSTU9	2000	835	860	MeJA responsive element
TaGSTU9	2000	1242	1267	MeJA responsive element
TaGSTU9	2000	1626	1651	MeJA responsive element
TaGSTU9	2000	1682	1707	MeJA responsive element
TaGSTU9	2000	1879	1904	MeJA responsive element
TaGSTU9	2000	998	1028	defense and stress responsive element
TaGSTU9	2000	1334	1360	light responsive element
TaGSTU9	2000	737	764	light responsive element
TaGSTU9	2000	603	629	light responsive element
TaGSTU9	2000	743	769	light responsive element
TaGSTU9	2000	813	839	light responsive element
TaGSTU9	2000	130	156	defense and stress responsive element
TaGSTU9	2000	822	848	defense and stress responsive element
TaGSTU9	2000	877	903	defense and stress responsive element
TaGSTU9	2000	1066	1092	defense and stress responsive element
TaGSTU9	2000	1344	1370	defense and stress responsive element
TaGSTU9	2000	1897	1923	defense and stress responsive element
TaGSTU9	2000	134	160	defense and stress responsive element
TaGSTU9	2000	368	394	defense and stress responsive element
TaGSTU9	2000	1002	1028	light responsive element
TaGSTU9	2000	1214	1240	auxin responsive element
TaGSTU9	2000	603	631	abscisic acid responsive element
TaGSTU9	2000	604	629	abscisic acid responsive element
TaGSTU9	2000	1207	1236	abscisic acid responsive element
TaGSTU9	2000	1332	1362	abscisic acid responsive element
TaGSTU9	2000	1334	1359	abscisic acid responsive element
TaGSTU10	2000	1238	1263	MeJA responsive element
TaGSTU10	2000	1250	1275	MeJA responsive element
TaGSTU10	2000	1762	1787	MeJA responsive element
TaGSTU10	2000	304	330	meristem expression element
TaGSTU10	2000	1271	1298	gibberellin responsive element
TaGSTU10	2000	1544	1571	gibberellin responsive element
TaGSTU10	2000	799	827	light responsive element
TaGSTU10	2000	944	972	light responsive element
TaGSTU10	2000	967	995	light responsive element
TaGSTU10	2000	1196	1225	light responsive element
TaGSTU10	2000	1062	1088	light responsive element
TaGSTU10	2000	1590	1616	light responsive element
TaGSTU10	2000	1238	1263	MeJA responsive element
TaGSTU10	2000	1250	1275	MeJA responsive element
TaGSTU10	2000	1762	1787	MeJA responsive element
TaGSTU10	2000	38	68	light responsive element
TaGSTU10	2000	1649	1676	auxin responsive element
TaGSTU10	2000	754	782	light responsive element
TaGSTU10	2000	1880	1906	light responsive element
TaGSTU10	2000	642	668	defense and stress responsive element
TaGSTU10	2000	360	386	defense and stress responsive element
TaGSTU10	2000	245	271	auxin responsive element
TaGSTU10	2000	878	904	auxin responsive element
TaGSTU10	2000	1100	1128	seed-specific regulation element
TaGSTU11	2000	560	585	MeJA responsive element
TaGSTU11	2000	804	829	MeJA responsive element
TaGSTU11	2000	1510	1535	MeJA responsive element
TaGSTU11	2000	342	371	light responsive element
TaGSTU11	2000	1214	1243	light responsive element
TaGSTU11	2000	1216	1245	light responsive element
TaGSTU11	2000	1446	1472	light responsive element
TaGSTU11	2000	807	836	circadian control element
TaGSTU11	2000	703	732	light responsive element
TaGSTU11	2000	560	585	MeJA responsive element
TaGSTU11	2000	804	829	MeJA responsive element
TaGSTU11	2000	1510	1535	MeJA responsive element
TaGSTU11	2000	1216	1245	light responsive element
TaGSTU11	2000	317	343	light responsive element
TaGSTU11	2000	513	539	light responsive element
TaGSTU11	2000	519	545	light responsive element
TaGSTU11	2000	1137	1163	light responsive element
TaGSTU11	2000	1952	1978	light responsive element
TaGSTU11	2000	369	395	light responsive element
TaGSTU11	2000	1163	1189	light responsive element
TaGSTU11	2000	1208	1234	light responsive element
TaGSTU11	2000	484	510	defense and stress responsive element
TaGSTU11	2000	1435	1464	salicylic acid responsive element
TaGSTU11	2000	318	343	abscisic acid responsive element
TaGSTU11	2000	1950	1980	abscisic acid responsive element
TaGSTU11	2000	1953	1978	abscisic acid responsive element
TaGSTU12	2000	405	430	MeJA responsive element
TaGSTU12	2000	1554	1579	MeJA responsive element
TaGSTU12	2000	1861	1886	MeJA responsive element
TaGSTU12	2000	1888	1914	meristem expression element
TaGSTU12	2000	1091	1118	gibberellin responsive element
TaGSTU12	2000	405	430	MeJA responsive element
TaGSTU12	2000	1554	1579	MeJA responsive element
TaGSTU12	2000	1861	1886	MeJA responsive element
TaGSTU12	2000	1897	1923	light responsive element
TaGSTU12	2000	536	565	defense and stress responsive element
TaGSTU12	2000	683	710	endosperm expression element
TaGSTU12	2000	1799	1825	light responsive element
TaGSTU12	2000	1317	1343	light responsive element
TaGSTU12	2000	128	154	defense and stress responsive element
TaGSTU12	2000	1415	1441	defense and stress responsive element
TaGSTU12	2000	1668	1694	defense and stress responsive element
TaGSTU12	2000	1855	1881	defense and stress responsive element
TaGSTU12	2000	1286	1312	defense and stress responsive element
TaGSTU12	2000	1158	1184	defense and stress responsive element
TaGSTU12	2000	1010	1039	salicylic acid responsive element
TaGSTU12	2000	647	673	light responsive element
TaGSTU12	2000	1318	1343	abscisic acid responsive element
TaGSTU12	2000	1797	1826	abscisic acid responsive element
TaGSTU12	2000	1800	1825	abscisic acid responsive element
TaGSTF8	2000	192	217	MeJA responsive element
TaGSTF8	2000	745	770	MeJA responsive element
TaGSTF8	2000	790	815	MeJA responsive element
TaGSTF8	2000	866	891	MeJA responsive element
TaGSTF8	2000	1402	1428	meristem expression element
TaGSTF8	2000	1128	1155	gibberellin responsive element
TaGSTF8	2000	84	113	light responsive element
TaGSTF8	2000	1117	1143	light responsive element
TaGSTF8	2000	192	217	MeJA responsive element
TaGSTF8	2000	745	770	MeJA responsive element
TaGSTF8	2000	790	815	MeJA responsive element
TaGSTF8	2000	866	891	MeJA responsive element
TaGSTF8	2000	192	220	auxin responsive element
TaGSTF8	2000	220	246	light responsive element
TaGSTF8	2000	13	42	light responsive element
TaGSTF8	2000	220	246	light responsive element
TaGSTF8	2000	477	503	light responsive element
TaGSTF8	2000	823	849	light responsive element
TaGSTF8	2000	190	219	metabolism regulation element
TaGSTF8	2000	1280	1306	light responsive element
TaGSTF8	2000	675	701	defense and stress responsive element
TaGSTF8	2000	714	740	defense and stress responsive element
TaGSTF8	2000	722	748	defense and stress responsive element
TaGSTF8	2000	531	557	defense and stress responsive element
TaGSTF8	2000	1666	1692	defense and stress responsive element
TaGSTF8	2000	1680	1706	defense and stress responsive element
TaGSTF8	2000	1969	1995	defense and stress responsive element
TaGSTF8	2000	137	163	auxin responsive element
TaGSTF8	2000	218	247	abscisic acid responsive element
TaGSTF8	2000	220	246	abscisic acid responsive element
TaGSTF8	2000	221	246	abscisic acid responsive element
TaGSTF8	2000	477	502	abscisic acid responsive element
TaGSTU13	2000	99	127	light responsive element
TaGSTU13	2000	1505	1532	gibberellin responsive element
TaGSTU13	2000	319	348	light responsive element
TaGSTU13	2000	852	878	light responsive element
TaGSTU13	2000	1725	1751	light responsive element
TaGSTU13	2000	1192	1221	defense and stress responsive element
TaGSTU13	2000	559	585	light responsive element
TaGSTU13	2000	703	729	light responsive element
TaGSTU13	2000	801	827	light responsive element
TaGSTU13	2000	1233	1259	light responsive element
TaGSTU13	2000	1819	1845	light responsive element
TaGSTU13	2000	1988	2014	light responsive element
TaGSTU13	2000	409	435	light responsive element
TaGSTU13	2000	995	1021	light responsive element
TaGSTU13	2000	949	975	defense and stress responsive element
TaGSTU13	2000	424	452	light responsive element
TaGSTU13	2000	788	814	defense and stress responsive element
TaGSTU13	2000	1030	1056	auxin responsive element
TaGSTU13	2000	1820	1845	abscisic acid responsive element
TaGSTU13	2000	1988	2013	abscisic acid responsive element
TaGSTU67	2000	796	821	MeJA responsive element
TaGSTU67	2000	1852	1877	MeJA responsive element
TaGSTU67	2000	1415	1444	defense and stress responsive element
TaGSTU67	2000	1657	1685	light responsive element
TaGSTU67	2000	1538	1566	light responsive element
TaGSTU67	2000	1229	1255	light responsive element
TaGSTU67	2000	1993	2020	light responsive element
TaGSTU67	2000	796	821	MeJA responsive element
TaGSTU67	2000	1852	1877	MeJA responsive element
TaGSTU67	2000	1088	1115	light responsive element
TaGSTU67	2000	664	690	light responsive element
TaGSTU67	2000	751	777	light responsive element
TaGSTU67	2000	14	40	defense and stress responsive element
TaGSTU67	2000	760	789	salicylic acid responsive element
TaGSTU67	2000	1236	1262	auxin responsive element
TaGSTU67	2000	1693	1719	auxin responsive element
TaGSTU67	2000	664	689	abscisic acid responsive element
TaGSTU67	2000	751	776	abscisic acid responsive element
TaGSTU68	2000	499	524	MeJA responsive element
TaGSTU68	2000	1728	1753	MeJA responsive element
TaGSTU68	2000	1144	1170	meristem expression element
TaGSTU68	2000	654	682	light responsive element
TaGSTU68	2000	494	521	gibberellin responsive element
TaGSTU68	2000	1009	1035	light responsive element
TaGSTU68	2000	499	524	MeJA responsive element
TaGSTU68	2000	1728	1753	MeJA responsive element
TaGSTU68	2000	1596	1622	light responsive element
TaGSTU68	2000	1908	1937	defense and stress responsive element
TaGSTU68	2000	930	957	light responsive element
TaGSTU68	2000	540	566	defense and stress responsive element
TaGSTU68	2000	1913	1939	defense and stress responsive element
TaGSTU68	2000	601	630	salicylic acid responsive element
TaGSTU68	2000	1908	1934	light responsive element
TaGSTU68	2000	834	860	auxin responsive element
TaGSTU68	2000	1500	1526	auxin responsive element
TaGSTU68	2000	1713	1742	light responsive element
TaDHAR3	2000	870	895	MeJA responsive element
TaDHAR3	2000	892	917	MeJA responsive element
TaDHAR3	2000	1721	1746	MeJA responsive element
TaDHAR3	2000	1193	1219	meristem expression element
TaDHAR3	2000	870	895	MeJA responsive element
TaDHAR3	2000	892	917	MeJA responsive element
TaDHAR3	2000	1721	1746	MeJA responsive element
TaDHAR3	2000	116	145	defense and stress responsive element
TaDHAR3	2000	1172	1202	light responsive element
TaDHAR3	2000	893	919	light responsive element
TaDHAR3	2000	1120	1146	light responsive element
TaDHAR3	2000	1232	1261	light responsive element
TaDHAR3	2000	1235	1261	light responsive element
TaDHAR3	2000	890	919	metabolism regulation element
TaDHAR3	2000	1302	1328	light responsive element
TaDHAR3	2000	1580	1606	light responsive element
TaDHAR3	2000	876	903	light responsive element
TaDHAR3	2000	1946	1972	defense and stress responsive element
TaDHAR3	2000	500	526	defense and stress responsive element
TaDHAR3	2000	1589	1615	defense and stress responsive element
TaDHAR3	2000	201	227	defense and stress responsive element
TaDHAR3	2000	116	142	light responsive element
TaDHAR3	2000	578	604	auxin responsive element
TaDHAR3	2000	894	919	abscisic acid responsive element
TaDHAR3	2000	1233	1263	abscisic acid responsive element
TaDHAR3	2000	1235	1260	abscisic acid responsive element
TaDHAR3	2000	1582	1609	abscisic acid responsive element
TaDHAR3	2000	1815	1844	abscisic acid responsive element
TaGSTF25	2000	285	314	light responsive element
TaGSTF25	2000	1789	1814	MeJA responsive element
TaGSTF25	2000	1913	1938	MeJA responsive element
TaGSTF25	2000	417	444	gibberellin responsive element
TaGSTF25	2000	748	778	light responsive element
TaGSTF25	2000	788	817	circadian control element
TaGSTF25	2000	1789	1814	MeJA responsive element
TaGSTF25	2000	1913	1938	MeJA responsive element
TaGSTF25	2000	113	139	light responsive element
TaGSTF25	2000	118	144	light responsive element
TaGSTF25	2000	1707	1733	light responsive element
TaGSTF25	2000	1745	1774	light responsive element
TaGSTF25	2000	798	824	light responsive element
TaGSTF25	2000	1015	1041	light responsive element
TaGSTF25	2000	193	219	light responsive element
TaGSTF25	2000	215	241	light responsive element
TaGSTF25	2000	274	300	light responsive element
TaGSTF25	2000	1302	1328	light responsive element
TaGSTF25	2000	1565	1591	light responsive element
TaGSTF25	2000	1838	1864	light responsive element
TaGSTF25	2000	189	215	defense and stress responsive element
TaGSTF25	2000	1593	1619	defense and stress responsive element
TaGSTF25	2000	565	591	defense and stress responsive element
TaGSTF25	2000	172	198	defense and stress responsive element
TaGSTF25	2000	193	218	abscisic acid responsive element
TaGSTF25	2000	215	240	abscisic acid responsive element
TaGSTF25	2000	799	824	abscisic acid responsive element
TaGSTF25	2000	1016	1041	abscisic acid responsive element
TaGSTF25	2000	1302	1327	abscisic acid responsive element
TaGSTF25	2000	1838	1863	abscisic acid responsive element
TaGSTF25	2000	1170	1199	light responsive element
TaGSTF26	2000	978	1003	MeJA responsive element
TaGSTF26	2000	1204	1229	MeJA responsive element
TaGSTF26	2000	1780	1805	MeJA responsive element
TaGSTF26	2000	1902	1927	MeJA responsive element
TaGSTF26	2000	232	259	light responsive element
TaGSTF26	2000	870	897	light responsive element
TaGSTF26	2000	1992	2019	light responsive element
TaGSTF26	2000	978	1003	MeJA responsive element
TaGSTF26	2000	1204	1229	MeJA responsive element
TaGSTF26	2000	1780	1805	MeJA responsive element
TaGSTF26	2000	1902	1927	MeJA responsive element
TaGSTF26	2000	1421	1447	light responsive element
TaGSTF26	2000	1683	1709	light responsive element
TaGSTF26	2000	1605	1632	light responsive element
TaGSTF26	2000	1067	1093	light responsive element
TaGSTF26	2000	1334	1360	light responsive element
TaGSTF26	2000	1827	1853	light responsive element
TaGSTF26	2000	642	671	metabolism regulation element
TaGSTF26	2000	87	114	light responsive element
TaGSTF26	2000	695	721	defense and stress responsive element
TaGSTF26	2000	1264	1290	defense and stress responsive element
TaGSTF26	2000	1074	1100	defense and stress responsive element
TaGSTF26	2000	517	543	light responsive element
TaGSTF26	2000	554	580	light responsive element
TaGSTF26	2000	1335	1360	abscisic acid responsive element
TaGSTF26	2000	1827	1852	abscisic acid responsive element
TaGSTF27	2000	832	857	MeJA responsive element
TaGSTF27	2000	1372	1397	MeJA responsive element
TaGSTF27	2000	1871	1896	MeJA responsive element
TaGSTF27	2000	596	625	defense and stress responsive element
TaGSTF27	2000	1713	1742	defense and stress responsive element
TaGSTF27	2000	86	113	gibberellin responsive element
TaGSTF27	2000	1106	1134	light responsive element
TaGSTF27	2000	390	416	light responsive element
TaGSTF27	2000	832	857	MeJA responsive element
TaGSTF27	2000	1372	1397	MeJA responsive element
TaGSTF27	2000	1871	1896	MeJA responsive element
TaGSTF27	2000	792	821	light responsive element
TaGSTF27	2000	1684	1710	light responsive element
TaGSTF27	2000	1822	1851	metabolism regulation element
TaGSTF27	2000	1891	1917	light responsive element
TaGSTF27	2000	884	910	defense and stress responsive element
TaGSTF27	2000	1984	2010	defense and stress responsive element
TaGSTF27	2000	1071	1097	light responsive element
TaGSTF28	2000	1153	1178	MeJA responsive element
TaGSTF28	2000	1625	1650	MeJA responsive element
TaGSTF28	2000	1652	1677	MeJA responsive element
TaGSTF28	2000	1887	1912	MeJA responsive element
TaGSTF28	2000	802	829	gibberellin responsive element
TaGSTF28	2000	1153	1178	MeJA responsive element
TaGSTF28	2000	1625	1650	MeJA responsive element
TaGSTF28	2000	1652	1677	MeJA responsive element
TaGSTF28	2000	1887	1912	MeJA responsive element
TaGSTF28	2000	799	829	light responsive element
TaGSTF28	2000	855	881	light responsive element
TaGSTF28	2000	1156	1182	light responsive element
TaGSTF28	2000	1662	1688	defense and stress responsive element
TaGSTF28	2000	1696	1722	defense and stress responsive element
TaGSTF28	2000	1634	1663	salicylic acid responsive element
TaGSTF28	2000	400	426	light responsive element
TaGSTF28	2000	1156	1181	abscisic acid responsive element
TaGSTF29	2000	174	199	MeJA responsive element
TaGSTF29	2000	1200	1225	MeJA responsive element
TaGSTF29	2000	1742	1767	MeJA responsive element
TaGSTF29	2000	1883	1908	MeJA responsive element
TaGSTF29	2000	1632	1662	light responsive element
TaGSTF29	2000	1263	1293.5	metabolism regulation element
TaGSTF29	2000	1720	1748	light responsive element
TaGSTF29	2000	217	244	gibberellin responsive element
TaGSTF29	2000	487	514	gibberellin responsive element
TaGSTF29	2000	174	199	MeJA responsive element
TaGSTF29	2000	1200	1225	MeJA responsive element
TaGSTF29	2000	1742	1767	MeJA responsive element
TaGSTF29	2000	1883	1908	MeJA responsive element
TaGSTF29	2000	36	63	gibberellin responsive element
TaGSTF29	2000	551	577	light responsive element
TaGSTF29	2000	550	578	light responsive element
TaGSTF29	2000	551	577	light responsive element
TaGSTF29	2000	884	910	light responsive element
TaGSTF29	2000	1785	1811	light responsive element
TaGSTF29	2000	475	501	defense and stress responsive element
TaGSTF29	2000	227	253	defense and stress responsive element
TaGSTF29	2000	1674	1703	salicylic acid responsive element
TaGSTF29	2000	1696	1725	salicylic acid responsive element
TaGSTF29	2000	1563	1589	light responsive element
TaGSTF29	2000	449	475	auxin responsive element
TaGSTF29	2000	551	577	abscisic acid responsive element
TaGSTF29	2000	552	577	abscisic acid responsive element
TaGSTF29	2000	885	910	abscisic acid responsive element
TaGSTF30	2000	212	237	MeJA responsive element
TaGSTF30	2000	1919	1944	MeJA responsive element
TaGSTF30	2000	1532	1561	circadian control element
TaGSTF30	2000	1646	1673	light responsive element
TaGSTF30	2000	212	237	MeJA responsive element
TaGSTF30	2000	1919	1944	MeJA responsive element
TaGSTF30	2000	1361	1388	auxin responsive element
TaGSTF30	2000	11	39	light responsive element
TaGSTF30	2000	1529	1556	gibberellin responsive element
TaGSTF30	2000	262	291	metabolism regulation element
TaGSTF30	2000	1606	1632	defense and stress responsive element
TaGSTF30	2000	383	409	defense and stress responsive element
TaGSTF30	2000	89	118	salicylic acid responsive element
TaGSTF30	2000	438	464	light responsive element
TaGSTF30	2000	728	754	light responsive element
TaGSTF31	2000	849	875	light responsive element
TaGSTF31	2000	1214	1240	light responsive element
TaGSTF31	2000	1241	1267	light responsive element
TaGSTF31	2000	1271	1297	light responsive element
TaGSTF31	2000	1300	1326	light responsive element
TaGSTF31	2000	774	799	MeJA responsive element
TaGSTF31	2000	1155	1180	MeJA responsive element
TaGSTF31	2000	791	820	light responsive element
TaGSTF31	2000	792	821	light responsive element
TaGSTF31	2000	1993	2020	light responsive element
TaGSTF31	2000	774	799	MeJA responsive element
TaGSTF31	2000	1155	1180	MeJA responsive element
TaGSTF31	2000	909	935	light responsive element
TaGSTF31	2000	547	576	light responsive element
TaGSTF31	2000	790	819	light responsive element
TaGSTF31	2000	909	935	light responsive element
TaGSTF31	2000	1194	1220	light responsive element
TaGSTF31	2000	1365	1391	light responsive element
TaGSTF31	2000	67	93	defense and stress responsive element
TaGSTF31	2000	209	235	defense and stress responsive element
TaGSTF31	2000	141	167	defense and stress responsive element
TaGSTF31	2000	163	189	defense and stress responsive element
TaGSTF31	2000	233	259	defense and stress responsive element
TaGSTF31	2000	255	281	defense and stress responsive element
TaGSTF31	2000	297	323	defense and stress responsive element
TaGSTF31	2000	909	935	abscisic acid responsive element
TaGSTF31	2000	910	935	abscisic acid responsive element
TaGSTF31	2000	1195	1220	abscisic acid responsive element
TaGSTF31	2000	1219	1248	abscisic acid responsive element
TaGSTF32	2000	499	524	MeJA responsive element
TaGSTF32	2000	920	945	MeJA responsive element
TaGSTF32	2000	992	1017	MeJA responsive element
TaGSTF32	2000	1028	1053	MeJA responsive element
TaGSTF32	2000	1040	1065	MeJA responsive element
TaGSTF32	2000	1112	1138	meristem expression element
TaGSTF32	2000	1675	1703	light responsive element
TaGSTF32	2000	384	410	light responsive element
TaGSTF32	2000	240	269	circadian control element
TaGSTF32	2000	1479	1510	light responsive element
TaGSTF32	2000	499	524	MeJA responsive element
TaGSTF32	2000	920	945	MeJA responsive element
TaGSTF32	2000	992	1017	MeJA responsive element
TaGSTF32	2000	1028	1053	MeJA responsive element
TaGSTF32	2000	1040	1065	MeJA responsive element
TaGSTF32	2000	920	948	auxin responsive element
TaGSTF32	2000	1012	1038	light responsive element
TaGSTF32	2000	1012	1038	light responsive element
TaGSTF32	2000	1089	1115	light responsive element
TaGSTF32	2000	1792	1818	light responsive element
TaGSTF32	2000	1206	1232	defense and stress responsive element
TaGSTF32	2000	1566	1592	defense and stress responsive element
TaGSTF32	2000	465	491	light responsive element
TaGSTF32	2000	1012	1038	abscisic acid responsive element
TaGSTF32	2000	1013	1038	abscisic acid responsive element
TaGSTF32	2000	1792	1817	abscisic acid responsive element
TaGSTU69	2000	1283	1312	light responsive element
TaGSTU69	2000	1058	1089	metabolism regulation element
TaGSTU69	2000	1110	1137	gibberellin responsive element
TaGSTU69	2000	218	245	gibberellin responsive element
TaGSTU69	2000	267	293	light responsive element
TaGSTU69	2000	1436	1466	light responsive element
TaGSTU69	2000	962	991	defense and stress responsive element
TaGSTU69	2000	351	377	light responsive element
TaGSTU69	2000	1319	1345	light responsive element
TaGSTU69	2000	1367	1393	light responsive element
TaGSTU69	2000	1553	1579	light responsive element
TaGSTU69	2000	350	378	light responsive element
TaGSTU69	2000	351	377	light responsive element
TaGSTU69	2000	379	405	light responsive element
TaGSTU69	2000	514	540	light responsive element
TaGSTU69	2000	952	978	light responsive element
TaGSTU69	2000	1285	1311	light responsive element
TaGSTU69	2000	1310	1336	light responsive element
TaGSTU69	2000	1319	1345	light responsive element
TaGSTU69	2000	1547	1573	light responsive element
TaGSTU69	2000	1065	1091	light responsive element
TaGSTU69	2000	1067	1093	light responsive element
TaGSTU69	2000	1844	1871	light responsive element
TaGSTU69	2000	1845	1871	light responsive element
TaGSTU69	2000	34	60	defense and stress responsive element
TaGSTU69	2000	726	752	defense and stress responsive element
TaGSTU69	2000	1055	1081	defense and stress responsive element
TaGSTU69	2000	1142	1168	defense and stress responsive element
TaGSTU69	2000	1161	1187	defense and stress responsive element
TaGSTU69	2000	1343	1369	defense and stress responsive element
TaGSTU69	2000	1102	1128	defense and stress responsive element
TaGSTU69	2000	1179	1205	defense and stress responsive element
TaGSTU69	2000	1882	1908	defense and stress responsive element
TaGSTU69	2000	1745	1771	defense and stress responsive element
TaGSTU69	2000	351	377	abscisic acid responsive element
TaGSTU69	2000	352	377	abscisic acid responsive element
TaGSTU69	2000	515	540	abscisic acid responsive element
TaGSTU69	2000	569	598	abscisic acid responsive element
TaGSTU69	2000	953	978	abscisic acid responsive element
TaGSTU69	2000	1283	1311	abscisic acid responsive element
TaGSTU69	2000	1285	1310	abscisic acid responsive element
TaGSTU69	2000	1317	1346	abscisic acid responsive element
TaGSTU69	2000	1319	1345	abscisic acid responsive element
TaGSTU69	2000	1320	1345	abscisic acid responsive element
TaGSTU69	2000	1368	1393	abscisic acid responsive element
TaGSTU69	2000	1548	1573	abscisic acid responsive element
TaGSTU69	2000	1553	1578	abscisic acid responsive element
TaGSTU70	2000	682	707	MeJA responsive element
TaGSTU70	2000	1103	1128	MeJA responsive element
TaGSTU70	2000	1900	1925	MeJA responsive element
TaGSTU70	2000	1909	1934	MeJA responsive element
TaGSTU70	2000	519	545	meristem expression element
TaGSTU70	2000	1842	1868	meristem expression element
TaGSTU70	2000	1389	1416	gibberellin responsive element
TaGSTU70	2000	669	696	light responsive element
TaGSTU70	2000	831	858	light responsive element
TaGSTU70	2000	682	707	MeJA responsive element
TaGSTU70	2000	1103	1128	MeJA responsive element
TaGSTU70	2000	1900	1925	MeJA responsive element
TaGSTU70	2000	1909	1934	MeJA responsive element
TaGSTU70	2000	1112	1138	light responsive element
TaGSTU70	2000	1294	1320	light responsive element
TaGSTU70	2000	1329	1355	light responsive element
TaGSTU70	2000	1414	1440	light responsive element
TaGSTU70	2000	1726	1754	light responsive element
TaGSTU70	2000	767	793	light responsive element
TaGSTU70	2000	1914	1940	light responsive element
TaGSTU70	2000	1928	1954	light responsive element
TaGSTU70	2000	306	333	light responsive element
TaGSTU70	2000	556	583	light responsive element
TaGSTU70	2000	164	190	light responsive element
TaGSTU70	2000	1615	1641	light responsive element
TaGSTU70	2000	1914	1940	light responsive element
TaGSTU70	2000	186	212	defense and stress responsive element
TaGSTU70	2000	1074	1100	defense and stress responsive element
TaGSTU70	2000	1133	1159	defense and stress responsive element
TaGSTU70	2000	1382	1408	defense and stress responsive element
TaGSTU70	2000	1861	1890	salicylic acid responsive element
TaGSTU70	2000	458	484	light responsive element
TaGSTU70	2000	1590	1616	auxin responsive element
TaGSTU70	2000	311	340	abscisic acid responsive element
TaGSTU70	2000	767	792	abscisic acid responsive element
TaGSTU70	2000	1615	1640	abscisic acid responsive element
TaGSTU70	2000	1914	1940	abscisic acid responsive element
TaGSTU70	2000	1915	1940	abscisic acid responsive element
TaGSTU70	2000	1929	1954	abscisic acid responsive element
TaGSTU71	2000	109	134	MeJA responsive element
TaGSTU71	2000	580	605	MeJA responsive element
TaGSTU71	2000	928	953	MeJA responsive element
TaGSTU71	2000	1131	1156	MeJA responsive element
TaGSTU71	2000	1261	1286	MeJA responsive element
TaGSTU71	2000	1313	1338	MeJA responsive element
TaGSTU71	2000	1766	1793	gibberellin responsive element
TaGSTU71	2000	1651	1680	light responsive element
TaGSTU71	2000	109	134	MeJA responsive element
TaGSTU71	2000	580	605	MeJA responsive element
TaGSTU71	2000	928	953	MeJA responsive element
TaGSTU71	2000	1131	1156	MeJA responsive element
TaGSTU71	2000	1261	1286	MeJA responsive element
TaGSTU71	2000	1313	1338	MeJA responsive element
TaGSTU71	2000	8	35	auxin responsive element
TaGSTU71	2000	1822	1851	metabolism regulation element
TaGSTU71	2000	44	70	light responsive element
TaGSTU71	2000	443	469	light responsive element
TaGSTU71	2000	929	955	light responsive element
TaGSTU71	2000	1209	1235	light responsive element
TaGSTU71	2000	1269	1296	light responsive element
TaGSTU71	2000	1270	1296	light responsive element
TaGSTU71	2000	633	659	defense and stress responsive element
TaGSTU71	2000	757	783	defense and stress responsive element
TaGSTU71	2000	1906	1932	defense and stress responsive element
TaGSTU71	2000	1710	1738	light responsive element
TaGSTU71	2000	1513	1539	auxin responsive element
TaGSTU71	2000	455	481	light responsive element
TaGSTU71	2000	1744	1772	seed-specific regulation element
TaGSTU71	2000	708	737	light responsive element
TaGSTU71	2000	45	70	abscisic acid responsive element
TaGSTU71	2000	444	469	abscisic acid responsive element
TaGSTU71	2000	930	955	abscisic acid responsive element
TaGSTU72	2000	1737	1766	light responsive element
TaGSTU72	2000	1007	1032	MeJA responsive element
TaGSTU72	2000	1913	1938	MeJA responsive element
TaGSTU72	2000	1155	1181	meristem expression element
TaGSTU72	2000	1081	1111	root specific element
TaGSTU72	2000	1379	1406	gibberellin responsive element
TaGSTU72	2000	542	568	light responsive element
TaGSTU72	2000	1007	1032	MeJA responsive element
TaGSTU72	2000	1913	1938	MeJA responsive element
TaGSTU72	2000	1952	1982	light responsive element
TaGSTU72	2000	1829	1856	gibberellin responsive element
TaGSTU72	2000	744	770	light responsive element
TaGSTU72	2000	1069	1095	light responsive element
TaGSTU72	2000	1858	1884	light responsive element
TaGSTU72	2000	650	679	defense and stress responsive element
TaGSTU72	2000	1632	1658	light responsive element
TaGSTU72	2000	1658	1684	light responsive element
TaGSTU72	2000	64	92	metabolism regulation element
TaGSTU72	2000	625	651	defense and stress responsive element
TaGSTU72	2000	441	467	defense and stress responsive element
TaGSTU72	2000	1659	1684	abscisic acid responsive element
TaGSTU73	2000	560	585	MeJA responsive element
TaGSTU73	2000	1667	1692	MeJA responsive element
TaGSTU73	2000	1928	1958	light responsive element
TaGSTU73	2000	1357	1386	circadian control element
TaGSTU73	2000	560	585	MeJA responsive element
TaGSTU73	2000	1667	1692	MeJA responsive element
TaGSTU73	2000	1924	1952	light responsive element
TaGSTU73	2000	128	154	light responsive element
TaGSTU73	2000	195	221	light responsive element
TaGSTU73	2000	597	623	light responsive element
TaGSTU73	2000	414	443	light responsive element
TaGSTU73	2000	172	198	light responsive element
TaGSTU73	2000	1971	1997	light responsive element
TaGSTU73	2000	1313	1339	defense and stress responsive element
TaGSTU73	2000	1813	1839	defense and stress responsive element
TaGSTU73	2000	732	758	defense and stress responsive element
TaGSTU73	2000	43	69	defense and stress responsive element
TaGSTU73	2000	912	938	light responsive element
TaGSTU73	2000	662	688	auxin responsive element
TaGSTU73	2000	1558	1584	auxin responsive element
TaGSTU73	2000	172	197	abscisic acid responsive element
TaGSTU74	2000	111	136	MeJA responsive element
TaGSTU74	2000	445	470	MeJA responsive element
TaGSTU74	2000	795	820	MeJA responsive element
TaGSTU74	2000	884	909	MeJA responsive element
TaGSTU74	2000	1188	1213	MeJA responsive element
TaGSTU74	2000	1210	1235	MeJA responsive element
TaGSTU74	2000	1249	1274	MeJA responsive element
TaGSTU74	2000	1693	1718	MeJA responsive element
TaGSTU74	2000	1606	1632	meristem expression element
TaGSTU74	2000	701	730	light responsive element
TaGSTU74	2000	588	614	light responsive element
TaGSTU74	2000	111	136	MeJA responsive element
TaGSTU74	2000	445	470	MeJA responsive element
TaGSTU74	2000	795	820	MeJA responsive element
TaGSTU74	2000	884	909	MeJA responsive element
TaGSTU74	2000	1188	1213	MeJA responsive element
TaGSTU74	2000	1210	1235	MeJA responsive element
TaGSTU74	2000	1249	1274	MeJA responsive element
TaGSTU74	2000	1693	1718	MeJA responsive element
TaGSTU74	2000	261	288	auxin responsive element
TaGSTU74	2000	833	860	auxin responsive element
TaGSTU74	2000	4	30	light responsive element
TaGSTU74	2000	1340	1366	light responsive element
TaGSTU74	2000	1080	1106	light responsive element
TaGSTU74	2000	666	693	light responsive element
TaGSTU74	2000	215	243	metabolism regulation element
TaGSTU74	2000	508	534	defense and stress responsive element
TaGSTU74	2000	1183	1209	auxin responsive element
TaGSTU74	2000	1081	1106	abscisic acid responsive element
TaGSTU75	2000	258	287	light responsive element
TaGSTU75	2000	1398	1423	MeJA responsive element
TaGSTU75	2000	1618	1643	MeJA responsive element
TaGSTU75	2000	1674	1699	MeJA responsive element
TaGSTU75	2000	1871	1896	MeJA responsive element
TaGSTU75	2000	623	649	meristem expression element
TaGSTU75	2000	1129	1158	defense and stress responsive element
TaGSTU75	2000	25	51	light responsive element
TaGSTU75	2000	76	102	light responsive element
TaGSTU75	2000	1570	1597	endosperm expression element
TaGSTU75	2000	1398	1423	MeJA responsive element
TaGSTU75	2000	1618	1643	MeJA responsive element
TaGSTU75	2000	1674	1699	MeJA responsive element
TaGSTU75	2000	1871	1896	MeJA responsive element
TaGSTU75	2000	152	179	light responsive element
TaGSTU75	2000	937	963	defense and stress responsive element
TaGSTU75	2000	1196	1222	defense and stress responsive element
TaGSTU75	2000	484	510	defense and stress responsive element
TaGSTU75	2000	1133	1159	light responsive element
TaGSTU75	2000	1344	1370	auxin responsive element
TaGSTU75	2000	1337	1366	abscisic acid responsive element
TaGSTU76	2000	396	421	MeJA responsive element
TaGSTU76	2000	756	781	MeJA responsive element
TaGSTU76	2000	763	788	MeJA responsive element
TaGSTU76	2000	810	835	MeJA responsive element
TaGSTU76	2000	1593	1618	MeJA responsive element
TaGSTU76	2000	1768	1793	MeJA responsive element
TaGSTU76	2000	596	628	light responsive element
TaGSTU76	2000	1619	1646	gibberellin responsive element
TaGSTU76	2000	166	195	light responsive element
TaGSTU76	2000	67	96	circadian control element
TaGSTU76	2000	396	421	MeJA responsive element
TaGSTU76	2000	756	781	MeJA responsive element
TaGSTU76	2000	763	788	MeJA responsive element
TaGSTU76	2000	810	835	MeJA responsive element
TaGSTU76	2000	1593	1618	MeJA responsive element
TaGSTU76	2000	1768	1793	MeJA responsive element
TaGSTU76	2000	724	751	auxin responsive element
TaGSTU76	2000	979	1005	light responsive element
TaGSTU76	2000	1005	1031	light responsive element
TaGSTU76	2000	61	87	light responsive element
TaGSTU76	2000	851	877	light responsive element
TaGSTU76	2000	902	928	light responsive element
TaGSTU76	2000	1887	1913	light responsive element
TaGSTU76	2000	849	878	light responsive element
TaGSTU76	2000	1485	1511	defense and stress responsive element
TaGSTU76	2000	61	86	abscisic acid responsive element
TaGSTU76	2000	852	877	abscisic acid responsive element
TaGSTU76	2000	900	929	abscisic acid responsive element
TaGSTU76	2000	902	927	abscisic acid responsive element
TaGSTU77	2000	627	652	MeJA responsive element
TaGSTU77	2000	803	828	MeJA responsive element
TaGSTU77	2000	320	351	light responsive element
TaGSTU77	2000	140	167	gibberellin responsive element
TaGSTU77	2000	69	96	light responsive element
TaGSTU77	2000	1736	1763	light responsive element
TaGSTU77	2000	627	652	MeJA responsive element
TaGSTU77	2000	803	828	MeJA responsive element
TaGSTU77	2000	405	435	light responsive element
TaGSTU77	2000	419	445	light responsive element
TaGSTU77	2000	302	328	light responsive element
TaGSTU77	2000	853	879	light responsive element
TaGSTU77	2000	864	890	light responsive element
TaGSTU77	2000	352	378	defense and stress responsive element
TaGSTU77	2000	464	490	defense and stress responsive element
TaGSTU77	2000	582	608	defense and stress responsive element
TaGSTU77	2000	699	725	defense and stress responsive element
TaGSTU77	2000	92	121	salicylic acid responsive element
TaGSTU77	2000	200	229	salicylic acid responsive element
TaGSTU77	2000	241	267	defense and stress responsive element
TaGSTU77	2000	808	834	auxin responsive element
TaGSTU77	2000	1254	1280	light responsive element
TaGSTU78	2000	1794	1819	MeJA responsive element
TaGSTU78	2000	1879	1904	MeJA responsive element
TaGSTU78	2000	1595	1626	light responsive element
TaGSTU78	2000	1408	1434	meristem expression element
TaGSTU78	2000	1906	1932	meristem expression element
TaGSTU78	2000	1386	1413	gibberellin responsive element
TaGSTU78	2000	1661	1688	gibberellin responsive element
TaGSTU78	2000	576	606	light responsive element
TaGSTU78	2000	185	211	light responsive element
TaGSTU78	2000	1671	1697	light responsive element
TaGSTU78	2000	1794	1819	MeJA responsive element
TaGSTU78	2000	1879	1904	MeJA responsive element
TaGSTU78	2000	1275	1302	gibberellin responsive element
TaGSTU78	2000	86	112	light responsive element
TaGSTU78	2000	851	877	light responsive element
TaGSTU78	2000	875	901	light responsive element
TaGSTU78	2000	1737	1763	light responsive element
TaGSTU78	2000	1825	1851	light responsive element
TaGSTU78	2000	54	80	light responsive element
TaGSTU78	2000	873	902	light responsive element
TaGSTU78	2000	875	901	light responsive element
TaGSTU78	2000	1811	1839	metabolism regulation element
TaGSTU78	2000	1062	1088	defense and stress responsive element
TaGSTU78	2000	1873	1899	defense and stress responsive element
TaGSTU78	2000	978	1004	defense and stress responsive element
TaGSTU78	2000	875	901	abscisic acid responsive element
TaGSTU78	2000	876	901	abscisic acid responsive element
TaGSTU78	2000	1738	1763	abscisic acid responsive element
TaGSTU78	2000	1823	1852	abscisic acid responsive element
TaGSTU78	2000	1826	1851	abscisic acid responsive element
TaGSTF33	2000	349	374	MeJA responsive element
TaGSTF33	2000	790	815	MeJA responsive element
TaGSTF33	2000	1275	1304.5	light responsive element
TaGSTF33	2000	1096	1122	meristem expression element
TaGSTF33	2000	141	173	light responsive element
TaGSTF33	2000	1547	1574	gibberellin responsive element
TaGSTF33	2000	574	603	light responsive element
TaGSTF33	2000	673	702	circadian control element
TaGSTF33	2000	349	374	MeJA responsive element
TaGSTF33	2000	790	815	MeJA responsive element
TaGSTF33	2000	19	46	auxin responsive element
TaGSTF33	2000	1445	1471	light responsive element
TaGSTF33	2000	683	709	light responsive element
TaGSTF33	2000	1157	1183	light responsive element
TaGSTF33	2000	11	37	light responsive element
TaGSTF33	2000	1157	1183	light responsive element
TaGSTF33	2000	277	303	defense and stress responsive element
TaGSTF33	2000	1671	1697	defense and stress responsive element
TaGSTF33	2000	1163	1189	defense and stress responsive element
TaGSTF33	2000	1685	1711	defense and stress responsive element
TaGSTF33	2000	847	876	salicylic acid responsive element
TaGSTF33	2000	270	296	light responsive element
TaGSTF33	2000	263	289	auxin responsive element
TaGSTF33	2000	684	709	abscisic acid responsive element
TaGSTF33	2000	1157	1183	abscisic acid responsive element
TaGSTF33	2000	1158	1183	abscisic acid responsive element
TaGSTU79	2000	1574	1601	gibberellin responsive element
TaGSTU79	2000	43	69	light responsive element
TaGSTU79	2000	918	944	light responsive element
TaGSTU79	2000	1746	1772	light responsive element
TaGSTU79	2000	569	599	light responsive element
TaGSTU79	2000	630	656	light responsive element
TaGSTU79	2000	767	793	light responsive element
TaGSTU79	2000	863	889	light responsive element
TaGSTU79	2000	1008	1034	light responsive element
TaGSTU79	2000	1499	1525	light responsive element
TaGSTU79	2000	1725	1751	light responsive element
TaGSTU79	2000	1877	1903	light responsive element
TaGSTU79	2000	410	439	metabolism regulation element
TaGSTU79	2000	1057	1083	light responsive element
TaGSTU79	2000	850	876	defense and stress responsive element
TaGSTU79	2000	389	418	salicylic acid responsive element
TaGSTU79	2000	1095	1121	auxin responsive element
TaGSTU79	2000	1500	1525	abscisic acid responsive element
TaGSTU79	2000	1878	1903	abscisic acid responsive element
TaGSTF57	2000	929	958.5	light responsive element
TaGSTF57	2000	385	418	light responsive element
TaGSTF57	2000	1990	2019	defense and stress responsive element
TaGSTF57	2000	162	188	light responsive element
TaGSTF57	2000	1693	1719	light responsive element
TaGSTF57	2000	1767	1793	light responsive element
TaGSTF57	2000	1771	1797	light responsive element
TaGSTF57	2000	351	377	light responsive element
TaGSTF57	2000	1661	1691	light responsive element
TaGSTF57	2000	821	848	auxin responsive element
TaGSTF57	2000	1943	1972	light responsive element
TaGSTF57	2000	1129	1155	defense and stress responsive element
TaGSTF57	2000	1165	1191	defense and stress responsive element
TaGSTF57	2000	1251	1277	defense and stress responsive element
TaGSTF57	2000	1842	1868	defense and stress responsive element
TaGSTF57	2000	1530	1556	defense and stress responsive element
TaGSTF57	2000	1720	1746	defense and stress responsive element
TaGSTF57	2000	1974	2000	defense and stress responsive element
TaGSTF57	2000	1889	1917	light responsive element
TaGSTF57	2000	1990	2016	light responsive element
TaGSTF57	2000	352	377	abscisic acid responsive element
TaGSTU132	2000	51	76	MeJA responsive element
TaGSTU132	2000	69	94	MeJA responsive element
TaGSTU132	2000	249	274	MeJA responsive element
TaGSTU132	2000	995	1020	MeJA responsive element
TaGSTU132	2000	1852	1877	MeJA responsive element
TaGSTU132	2000	143	174	light responsive element
TaGSTU132	2000	312	340	light responsive element
TaGSTU132	2000	1656	1684	light responsive element
TaGSTU132	2000	1537	1565	light responsive element
TaGSTU132	2000	1109	1135	light responsive element
TaGSTU132	2000	1993	2020	light responsive element
TaGSTU132	2000	51	76	MeJA responsive element
TaGSTU132	2000	69	94	MeJA responsive element
TaGSTU132	2000	249	274	MeJA responsive element
TaGSTU132	2000	995	1020	MeJA responsive element
TaGSTU132	2000	1852	1877	MeJA responsive element
TaGSTU132	2000	1095	1122	light responsive element
TaGSTU132	2000	250	276	light responsive element
TaGSTU132	2000	749	775	light responsive element
TaGSTU132	2000	1030	1056	light responsive element
TaGSTU132	2000	693	719	defense and stress responsive element
TaGSTU132	2000	44	70	defense and stress responsive element
TaGSTU132	2000	111	137	defense and stress responsive element
TaGSTU132	2000	707	733	light responsive element
TaGSTU132	2000	1692	1718	auxin responsive element
TaGSTU132	2000	251	276	abscisic acid responsive element
TaGSTU132	2000	749	774	abscisic acid responsive element
TaGSTU133	2000	916	945	light responsive element
TaGSTU133	2000	972	997	MeJA responsive element
TaGSTU133	2000	1302	1327	MeJA responsive element
TaGSTU133	2000	1852	1877	MeJA responsive element
TaGSTU133	2000	437	463	meristem expression element
TaGSTU133	2000	1657	1685	light responsive element
TaGSTU133	2000	1538	1566	light responsive element
TaGSTU133	2000	1993	2020	light responsive element
TaGSTU133	2000	972	997	MeJA responsive element
TaGSTU133	2000	1302	1327	MeJA responsive element
TaGSTU133	2000	1852	1877	MeJA responsive element
TaGSTU133	2000	1686	1715	defense and stress responsive element
TaGSTU133	2000	80	106	light responsive element
TaGSTU133	2000	281	311	light responsive element
TaGSTU133	2000	1113	1140	light responsive element
TaGSTU133	2000	799	825	defense and stress responsive element
TaGSTU133	2000	391	417	defense and stress responsive element
TaGSTU133	2000	813	839	light responsive element
TaGSTU133	2000	305	331	auxin responsive element
TaGSTU133	2000	314	340	auxin responsive element
TaGSTU133	2000	1725	1751	auxin responsive element
TaGSTU133	2000	80	105	abscisic acid responsive element
TaGSTU134	2000	1977	2006	light responsive element
TaGSTU134	2000	1160	1185	MeJA responsive element
TaGSTU134	2000	1853	1878	MeJA responsive element
TaGSTU134	2000	1845	1871	meristem expression element
TaGSTU134	2000	595	622	gibberellin responsive element
TaGSTU134	2000	1647	1675	light responsive element
TaGSTU134	2000	1215	1241	light responsive element
TaGSTU134	2000	1779	1805	light responsive element
TaGSTU134	2000	159	186	light responsive element
TaGSTU134	2000	1992	2019	light responsive element
TaGSTU134	2000	1160	1185	MeJA responsive element
TaGSTU134	2000	1853	1878	MeJA responsive element
TaGSTU134	2000	145	171	light responsive element
TaGSTU134	2000	659	688	defense and stress responsive element
TaGSTU134	2000	635	661	light responsive element
TaGSTU134	2000	1180	1209	metabolism regulation element
TaGSTU134	2000	1039	1066	light responsive element
TaGSTU134	2000	554	580	defense and stress responsive element
TaGSTU134	2000	171	197	auxin responsive element
TaGSTU134	2000	636	661	abscisic acid responsive element
TaGSTF58	2000	1457	1482	MeJA responsive element
TaGSTF58	2000	1750	1775	MeJA responsive element
TaGSTF58	2000	1784	1809	MeJA responsive element
TaGSTF58	2000	1906	1931	MeJA responsive element
TaGSTF58	2000	575	606	salicylic acid responsive element
TaGSTF58	2000	188	214	meristem expression element
TaGSTF58	2000	568	594	meristem expression element
TaGSTF58	2000	697	727	root specific element
TaGSTF58	2000	840	870	root specific element
TaGSTF58	2000	1364	1390	light responsive element
TaGSTF58	2000	1004	1031	light responsive element
TaGSTF58	2000	1457	1482	MeJA responsive element
TaGSTF58	2000	1750	1775	MeJA responsive element
TaGSTF58	2000	1784	1809	MeJA responsive element
TaGSTF58	2000	1906	1931	MeJA responsive element
TaGSTF58	2000	601	627	light responsive element
TaGSTF58	2000	802	828	light responsive element
TaGSTF58	2000	773	799	light responsive element
TaGSTF58	2000	773	799	light responsive element
TaGSTF58	2000	779	805	light responsive element
TaGSTF58	2000	883	909	light responsive element
TaGSTF58	2000	1830	1856	light responsive element
TaGSTF58	2000	1342	1368	light responsive element
TaGSTF58	2000	871	897	defense and stress responsive element
TaGSTF58	2000	964	990	defense and stress responsive element
TaGSTF58	2000	1084	1110	defense and stress responsive element
TaGSTF58	2000	773	799	abscisic acid responsive element
TaGSTF58	2000	774	799	abscisic acid responsive element
TaGSTF58	2000	1830	1855	abscisic acid responsive element
TaGSTF59	2000	1412	1438	light responsive element
TaGSTF59	2000	838	863	MeJA responsive element
TaGSTF59	2000	870	895	MeJA responsive element
TaGSTF59	2000	1371	1396	MeJA responsive element
TaGSTF59	2000	1872	1897	MeJA responsive element
TaGSTF59	2000	712	741	defense and stress responsive element
TaGSTF59	2000	1712	1741	defense and stress responsive element
TaGSTF59	2000	104	131	gibberellin responsive element
TaGSTF59	2000	796	823	gibberellin responsive element
TaGSTF59	2000	509	535	light responsive element
TaGSTF59	2000	838	863	MeJA responsive element
TaGSTF59	2000	870	895	MeJA responsive element
TaGSTF59	2000	1371	1396	MeJA responsive element
TaGSTF59	2000	1872	1897	MeJA responsive element
TaGSTF59	2000	879	905	light responsive element
TaGSTF59	2000	1892	1918	light responsive element
TaGSTF59	2000	890	916	defense and stress responsive element
TaGSTF59	2000	1984	2010	defense and stress responsive element
TaGSTF59	2000	1852	1881	salicylic acid responsive element
TaGSTF59	2000	880	905	abscisic acid responsive element
TaGSTF59	2000	1460	1489	abscisic acid responsive element
TaGSTF60	2000	519	544	MeJA responsive element
TaGSTF60	2000	352	378	meristem expression element
TaGSTF60	2000	519	544	MeJA responsive element
TaGSTF60	2000	387	413	light responsive element
TaGSTF60	2000	479	506	light responsive element
TaGSTF60	2000	387	413	light responsive element
TaGSTF60	2000	517	543	light responsive element
TaGSTF60	2000	716	742	light responsive element
TaGSTF60	2000	516	545	metabolism regulation element
TaGSTF60	2000	1614	1643	metabolism regulation element
TaGSTF60	2000	28	54	light responsive element
TaGSTF60	2000	1460	1486	light responsive element
TaGSTF60	2000	1490	1517	light responsive element
TaGSTF60	2000	602	628	defense and stress responsive element
TaGSTF60	2000	1668	1694	defense and stress responsive element
TaGSTF60	2000	757	783	defense and stress responsive element
TaGSTF60	2000	387	413	abscisic acid responsive element
TaGSTF60	2000	388	413	abscisic acid responsive element
TaGSTF60	2000	517	542	abscisic acid responsive element
TaGSTF60	2000	716	741	abscisic acid responsive element
TaGSTF61	2000	299	324	MeJA responsive element
TaGSTF61	2000	520	545	MeJA responsive element
TaGSTF61	2000	718	743	MeJA responsive element
TaGSTF61	2000	919	944	MeJA responsive element
TaGSTF61	2000	973	998	MeJA responsive element
TaGSTF61	2000	713	739	meristem expression element
TaGSTF61	2000	1166	1193	endosperm expression element
TaGSTF61	2000	299	324	MeJA responsive element
TaGSTF61	2000	520	545	MeJA responsive element
TaGSTF61	2000	718	743	MeJA responsive element
TaGSTF61	2000	919	944	MeJA responsive element
TaGSTF61	2000	973	998	MeJA responsive element
TaGSTF61	2000	5	31	light responsive element
TaGSTF61	2000	1340	1367	auxin responsive element
TaGSTF61	2000	545	572	light responsive element
TaGSTF61	2000	937	964	light responsive element
TaGSTF61	2000	1287	1317	light responsive element
TaGSTF61	2000	5	31	light responsive element
TaGSTF61	2000	525	554	metabolism regulation element
TaGSTF61	2000	1471	1500	metabolism regulation element
TaGSTF61	2000	1843	1869	light responsive element
TaGSTF61	2000	599	625	auxin responsive element
TaGSTF61	2000	5	31	abscisic acid responsive element
TaGSTF61	2000	6	31	abscisic acid responsive element
TaGSTF62	2000	231	256	MeJA responsive element
TaGSTF62	2000	762	787	MeJA responsive element
TaGSTF62	2000	1667	1694	light responsive element
TaGSTF62	2000	231	256	MeJA responsive element
TaGSTF62	2000	762	787	MeJA responsive element
TaGSTF62	2000	1380	1407	auxin responsive element
TaGSTF62	2000	1485	1511	light responsive element
TaGSTF62	2000	6	35	light responsive element
TaGSTF62	2000	368	394	light responsive element
TaGSTF62	2000	1063	1090	light responsive element
TaGSTF62	2000	1627	1653	defense and stress responsive element
TaGSTF62	2000	108	134	defense and stress responsive element
TaGSTF62	2000	1775	1801	auxin responsive element
TaGSTF62	2000	368	393	abscisic acid responsive element
TaGSTF63	2000	152	177	MeJA responsive element
TaGSTF63	2000	446	471	MeJA responsive element
TaGSTF63	2000	610	635	MeJA responsive element
TaGSTF63	2000	692	717	MeJA responsive element
TaGSTF63	2000	195	222	gibberellin responsive element
TaGSTF63	2000	1989	2016	light responsive element
TaGSTF63	2000	152	177	MeJA responsive element
TaGSTF63	2000	446	471	MeJA responsive element
TaGSTF63	2000	610	635	MeJA responsive element
TaGSTF63	2000	692	717	MeJA responsive element
TaGSTF63	2000	173	203	light responsive element
TaGSTF63	2000	602	628	light responsive element
TaGSTF63	2000	650	679	light responsive element
TaGSTF63	2000	173	202	light responsive element
TaGSTF63	2000	447	473	light responsive element
TaGSTF63	2000	602	628	light responsive element
TaGSTF63	2000	661	687	light responsive element
TaGSTF63	2000	774	800	defense and stress responsive element
TaGSTF63	2000	1010	1036	defense and stress responsive element
TaGSTF63	2000	503	529	defense and stress responsive element
TaGSTF63	2000	1047	1074	gibberellin responsive element
TaGSTF63	2000	402	428	auxin responsive element
TaGSTF63	2000	80	109	abscisic acid responsive element
TaGSTF63	2000	448	473	abscisic acid responsive element
TaGSTF63	2000	602	628	abscisic acid responsive element
TaGSTF63	2000	603	628	abscisic acid responsive element
TaGSTF64	2000	1258	1283	MeJA responsive element
TaGSTF64	2000	1880	1905	MeJA responsive element
TaGSTF64	2000	1230	1256	meristem expression element
TaGSTF64	2000	1461	1487	meristem expression element
TaGSTF64	2000	1258	1283	MeJA responsive element
TaGSTF64	2000	1880	1905	MeJA responsive element
TaGSTF64	2000	1759	1785	light responsive element
TaGSTF64	2000	1445	1474	light responsive element
TaGSTF64	2000	1328	1354	light responsive element
TaGSTF64	2000	1545	1571	light responsive element
TaGSTF64	2000	1325	1354	metabolism regulation element
TaGSTF64	2000	1918	1944	defense and stress responsive element
TaGSTF64	2000	1810	1836	defense and stress responsive element
TaGSTF64	2000	1329	1354	abscisic acid responsive element
TaGSTF64	2000	1757	1786	abscisic acid responsive element
TaGSTF64	2000	1759	1784	abscisic acid responsive element
TaGSTU135	2000	1778	1803	MeJA responsive element
TaGSTU135	2000	1863	1888	MeJA responsive element
TaGSTU135	2000	1890	1916	meristem expression element
TaGSTU135	2000	1362	1392	light responsive element
TaGSTU135	2000	489	519	light responsive element
TaGSTU135	2000	1382	1408	light responsive element
TaGSTU135	2000	1167	1194	light responsive element
TaGSTU135	2000	1778	1803	MeJA responsive element
TaGSTU135	2000	1863	1888	MeJA responsive element
TaGSTU135	2000	1072	1099	gibberellin responsive element
TaGSTU135	2000	1899	1925	light responsive element
TaGSTU135	2000	729	755	light responsive element
TaGSTU135	2000	1045	1071	light responsive element
TaGSTU135	2000	1764	1790	light responsive element
TaGSTU135	2000	1809	1835	light responsive element
TaGSTU135	2000	283	310	light responsive element
TaGSTU135	2000	729	755	light responsive element
TaGSTU135	2000	1043	1071	light responsive element
TaGSTU135	2000	585	613	metabolism regulation element
TaGSTU135	2000	359	385	defense and stress responsive element
TaGSTU135	2000	380	406	defense and stress responsive element
TaGSTU135	2000	1857	1883	defense and stress responsive element
TaGSTU135	2000	855	881	defense and stress responsive element
TaGSTU135	2000	704	733	salicylic acid responsive element
TaGSTU135	2000	729	755	abscisic acid responsive element
TaGSTU135	2000	730	755	abscisic acid responsive element
TaGSTU135	2000	1046	1071	abscisic acid responsive element
TaGSTU135	2000	1764	1789	abscisic acid responsive element
TaGSTU135	2000	1807	1836	abscisic acid responsive element
TaGSTU135	2000	1810	1835	abscisic acid responsive element
TaGSTU136	2000	1845	1874	light responsive element
TaGSTU136	2000	278	303	MeJA responsive element
TaGSTU136	2000	1661	1686	MeJA responsive element
TaGSTU136	2000	402	431.5	light responsive element
TaGSTU136	2000	480	506	meristem expression element
TaGSTU136	2000	802	828	meristem expression element
TaGSTU136	2000	1635	1661	meristem expression element
TaGSTU136	2000	459	485	light responsive element
TaGSTU136	2000	753	779	light responsive element
TaGSTU136	2000	278	303	MeJA responsive element
TaGSTU136	2000	1661	1686	MeJA responsive element
TaGSTU136	2000	506	533	gibberellin responsive element
TaGSTU136	2000	225	252	endosperm expression element
TaGSTU136	2000	313	339	light responsive element
TaGSTU136	2000	600	626	light responsive element
TaGSTU136	2000	1007	1036	light responsive element
TaGSTU136	2000	588	614	light responsive element
TaGSTU136	2000	600	626	light responsive element
TaGSTU136	2000	1129	1155	defense and stress responsive element
TaGSTU136	2000	930	956	defense and stress responsive element
TaGSTU136	2000	247	273	defense and stress responsive element
TaGSTU136	2000	361	387	defense and stress responsive element
TaGSTU136	2000	1517	1543	defense and stress responsive element
TaGSTU136	2000	465	493	light responsive element
TaGSTU136	2000	319	345	auxin responsive element
TaGSTU136	2000	314	339	abscisic acid responsive element
TaGSTU136	2000	598	627	abscisic acid responsive element
TaGSTU136	2000	600	626	abscisic acid responsive element
TaGSTU136	2000	601	626	abscisic acid responsive element
TaGSTU136	2000	881	909	seed-specific regulation element
TaGSTU137	2000	475	500	MeJA responsive element
TaGSTU137	2000	487	512	MeJA responsive element
TaGSTU137	2000	801	826	MeJA responsive element
TaGSTU137	2000	1220	1245	MeJA responsive element
TaGSTU137	2000	333	359	meristem expression element
TaGSTU137	2000	508	535	gibberellin responsive element
TaGSTU137	2000	326	352	light responsive element
TaGSTU137	2000	795	821	light responsive element
TaGSTU137	2000	1139	1165	light responsive element
TaGSTU137	2000	475	500	MeJA responsive element
TaGSTU137	2000	487	512	MeJA responsive element
TaGSTU137	2000	801	826	MeJA responsive element
TaGSTU137	2000	1220	1245	MeJA responsive element
TaGSTU137	2000	854	881	auxin responsive element
TaGSTU137	2000	964	990	light responsive element
TaGSTU137	2000	226	252	light responsive element
TaGSTU137	2000	943	969	light responsive element
TaGSTU137	2000	1723	1749	light responsive element
TaGSTU137	2000	942	970	light responsive element
TaGSTU137	2000	943	969	light responsive element
TaGSTU137	2000	1221	1247	light responsive element
TaGSTU137	2000	1722	1750	light responsive element
TaGSTU137	2000	1723	1749	light responsive element
TaGSTU137	2000	1895	1921	light responsive element
TaGSTU137	2000	13	43	metabolism regulation element
TaGSTU137	2000	996	1025	metabolism regulation element
TaGSTU137	2000	1218	1247	metabolism regulation element
TaGSTU137	2000	741	770	light responsive element
TaGSTU137	2000	216	242	defense and stress responsive element
TaGSTU137	2000	1635	1661	defense and stress responsive element
TaGSTU137	2000	393	419	defense and stress responsive element
TaGSTU137	2000	1812	1838	defense and stress responsive element
TaGSTU137	2000	227	252	abscisic acid responsive element
TaGSTU137	2000	943	969	abscisic acid responsive element
TaGSTU137	2000	944	969	abscisic acid responsive element
TaGSTU137	2000	1222	1247	abscisic acid responsive element
TaGSTU137	2000	1723	1749	abscisic acid responsive element
TaGSTU137	2000	1724	1749	abscisic acid responsive element
TaGSTU137	2000	364	392	seed-specific regulation element
TaGSTU137	2000	1007	1035	seed-specific regulation element
TaGSTU138	2000	1832	1857	MeJA responsive element
TaGSTU138	2000	1947	1974	gibberellin responsive element
TaGSTU138	2000	1037	1065	light responsive element
TaGSTU138	2000	1019	1045	light responsive element
TaGSTU138	2000	1832	1857	MeJA responsive element
TaGSTU138	2000	449	475	light responsive element
TaGSTU138	2000	1720	1746	light responsive element
TaGSTU138	2000	1653	1679	light responsive element
TaGSTU138	2000	1833	1859	light responsive element
TaGSTU138	2000	998	1024	defense and stress responsive element
TaGSTU138	2000	488	514	defense and stress responsive element
TaGSTU138	2000	787	813	auxin responsive element
TaGSTU138	2000	881	907	auxin responsive element
TaGSTU138	2000	1327	1353	auxin responsive element
TaGSTU138	2000	1733	1759	auxin responsive element
TaGSTU138	2000	1282	1308	light responsive element
TaGSTU138	2000	677	705	seed-specific regulation element
TaGSTU138	2000	679	708	abscisic acid responsive element
TaGSTU138	2000	1834	1859	abscisic acid responsive element
TaGSTU139	2000	1166	1191	MeJA responsive element
TaGSTU139	2000	1163	1194	metabolism regulation element
TaGSTU139	2000	10	38	light responsive element
TaGSTU139	2000	30	56	light responsive element
TaGSTU139	2000	1388	1414	light responsive element
TaGSTU139	2000	1166	1191	MeJA responsive element
TaGSTU139	2000	600	626	light responsive element
TaGSTU139	2000	1230	1259	metabolism regulation element
TaGSTU139	2000	1453	1479	light responsive element
TaGSTU139	2000	51	77	defense and stress responsive element
TaGSTU139	2000	1801	1827	defense and stress responsive element
TaGSTU139	2000	561	587	defense and stress responsive element
TaGSTU139	2000	1354	1380	defense and stress responsive element
TaGSTU139	2000	168	194	auxin responsive element
TaGSTU139	2000	262	288	auxin responsive element
TaGSTU139	2000	1630	1656	auxin responsive element
TaGSTU139	2000	366	395	abscisic acid responsive element
TaGSTU139	2000	1717	1746	light responsive element
TaGSTU139	2000	370	398	seed-specific regulation element
TaGSTU140	2000	289	314	MeJA responsive element
TaGSTU140	2000	771	796	MeJA responsive element
TaGSTU140	2000	1613	1638	MeJA responsive element
TaGSTU140	2000	1911	1936	MeJA responsive element
TaGSTU140	2000	108	134	meristem expression element
TaGSTU140	2000	1595	1621	meristem expression element
TaGSTU140	2000	1299	1326	gibberellin responsive element
TaGSTU140	2000	1249	1276	light responsive element
TaGSTU140	2000	289	314	MeJA responsive element
TaGSTU140	2000	771	796	MeJA responsive element
TaGSTU140	2000	1613	1638	MeJA responsive element
TaGSTU140	2000	1911	1936	MeJA responsive element
TaGSTU140	2000	1613	1641	auxin responsive element
TaGSTU140	2000	299	325	light responsive element
TaGSTU140	2000	1601	1627	light responsive element
TaGSTU140	2000	1364	1390	light responsive element
TaGSTU140	2000	621	650	metabolism regulation element
TaGSTU140	2000	574	603	light responsive element
TaGSTU140	2000	660	686	defense and stress responsive element
TaGSTU140	2000	1100	1126	defense and stress responsive element
TaGSTU140	2000	1652	1678	defense and stress responsive element
TaGSTU140	2000	1793	1819	defense and stress responsive element
TaGSTU140	2000	274	300	defense and stress responsive element
TaGSTU140	2000	387	413	defense and stress responsive element
TaGSTU140	2000	1364	1389	abscisic acid responsive element
TaGSTU141	2000	374	403	light responsive element
TaGSTU141	2000	827	852	MeJA responsive element
TaGSTU141	2000	1454	1479	MeJA responsive element
TaGSTU141	2000	1463	1488	MeJA responsive element
TaGSTU141	2000	1835	1860	MeJA responsive element
TaGSTU141	2000	878	908	light responsive element
TaGSTU141	2000	879	908	light responsive element
TaGSTU141	2000	869	896	light responsive element
TaGSTU141	2000	827	852	MeJA responsive element
TaGSTU141	2000	1454	1479	MeJA responsive element
TaGSTU141	2000	1463	1488	MeJA responsive element
TaGSTU141	2000	1835	1860	MeJA responsive element
TaGSTU141	2000	1720	1747	auxin responsive element
TaGSTU141	2000	499	525	light responsive element
TaGSTU141	2000	920	946	light responsive element
TaGSTU141	2000	965	991	light responsive element
TaGSTU141	2000	991	1017	light responsive element
TaGSTU141	2000	1012	1038	light responsive element
TaGSTU141	2000	1544	1577	light responsive element
TaGSTU141	2000	549	575	light responsive element
TaGSTU141	2000	1351	1377	light responsive element
TaGSTU141	2000	1321	1347	light responsive element
TaGSTU141	2000	7	33	defense and stress responsive element
TaGSTU141	2000	1126	1152	defense and stress responsive element
TaGSTU141	2000	1159	1185	defense and stress responsive element
TaGSTU141	2000	1436	1462	defense and stress responsive element
TaGSTU141	2000	50	76	defense and stress responsive element
TaGSTU141	2000	572	598	defense and stress responsive element
TaGSTU141	2000	338	364	auxin responsive element
TaGSTU141	2000	1193	1219	auxin responsive element
TaGSTU141	2000	1214	1240	auxin responsive element
TaGSTU141	2000	1377	1403	auxin responsive element
TaGSTU141	2000	262	291	abscisic acid responsive element
TaGSTU141	2000	1352	1377	abscisic acid responsive element
TaGSTU142	2000	293	322	light responsive element
TaGSTU142	2000	318	343	MeJA responsive element
TaGSTU142	2000	401	426	MeJA responsive element
TaGSTU142	2000	842	867	MeJA responsive element
TaGSTU142	2000	893	918	MeJA responsive element
TaGSTU142	2000	1100	1125	MeJA responsive element
TaGSTU142	2000	1152	1177	MeJA responsive element
TaGSTU142	2000	1299	1324	MeJA responsive element
TaGSTU142	2000	1847	1872	MeJA responsive element
TaGSTU142	2000	1900	1925	MeJA responsive element
TaGSTU142	2000	1909	1934	MeJA responsive element
TaGSTU142	2000	1091	1117	meristem expression element
TaGSTU142	2000	1176	1202	meristem expression element
TaGSTU142	2000	1612	1643	light responsive element
TaGSTU142	2000	1972	1999	light responsive element
TaGSTU142	2000	318	343	MeJA responsive element
TaGSTU142	2000	401	426	MeJA responsive element
TaGSTU142	2000	842	867	MeJA responsive element
TaGSTU142	2000	893	918	MeJA responsive element
TaGSTU142	2000	1100	1125	MeJA responsive element
TaGSTU142	2000	1152	1177	MeJA responsive element
TaGSTU142	2000	1299	1324	MeJA responsive element
TaGSTU142	2000	1847	1872	MeJA responsive element
TaGSTU142	2000	1900	1925	MeJA responsive element
TaGSTU142	2000	1909	1934	MeJA responsive element
TaGSTU142	2000	376	402	light responsive element
TaGSTU142	2000	508	534	light responsive element
TaGSTU142	2000	1328	1354	light responsive element
TaGSTU142	2000	1346	1372	light responsive element
TaGSTU142	2000	247	273	light responsive element
TaGSTU142	2000	733	759	light responsive element
TaGSTU142	2000	421	450	light responsive element
TaGSTU142	2000	1176	1205	light responsive element
TaGSTU142	2000	1750	1776	light responsive element
TaGSTU142	2000	1914	1940	light responsive element
TaGSTU142	2000	104	133	metabolism regulation element
TaGSTU142	2000	1894	1920	defense and stress responsive element
TaGSTU142	2000	622	648	defense and stress responsive element
TaGSTU142	2000	1861	1890	salicylic acid responsive element
TaGSTU142	2000	247	272	abscisic acid responsive element
TaGSTU142	2000	734	759	abscisic acid responsive element
TaGSTU142	2000	1914	1939	abscisic acid responsive element
TaGSTU143	2000	858	883	MeJA responsive element
TaGSTU143	2000	1192	1217	MeJA responsive element
TaGSTU143	2000	1831	1856	MeJA responsive element
TaGSTU143	2000	163	189	meristem expression element
TaGSTU143	2000	438	464	meristem expression element
TaGSTU143	2000	1428	1454	meristem expression element
TaGSTU143	2000	1016	1044	light responsive element
TaGSTU143	2000	316	345	light responsive element
TaGSTU143	2000	500	530	light responsive element
TaGSTU143	2000	858	883	MeJA responsive element
TaGSTU143	2000	1192	1217	MeJA responsive element
TaGSTU143	2000	1831	1856	MeJA responsive element
TaGSTU143	2000	856	882	light responsive element
TaGSTU143	2000	1270	1296	light responsive element
TaGSTU143	2000	1853	1879	light responsive element
TaGSTU143	2000	245	272	light responsive element
TaGSTU143	2000	1626	1653	light responsive element
TaGSTU143	2000	14	40	defense and stress responsive element
TaGSTU143	2000	361	387	defense and stress responsive element
TaGSTU143	2000	790	816	defense and stress responsive element
TaGSTU143	2000	833	859	defense and stress responsive element
TaGSTU143	2000	1066	1092	defense and stress responsive element
TaGSTU143	2000	1092	1118	defense and stress responsive element
TaGSTU143	2000	1098	1124	defense and stress responsive element
TaGSTU143	2000	1662	1691	salicylic acid responsive element
TaGSTU143	2000	1150	1176	auxin responsive element
TaGSTU143	2000	1302	1328	auxin responsive element
TaGSTU143	2000	1377	1403	auxin responsive element
TaGSTU143	2000	856	881	abscisic acid responsive element
TaGSTU143	2000	1268	1297	abscisic acid responsive element
TaGSTU143	2000	1271	1296	abscisic acid responsive element
TaGSTU143	2000	1853	1878	abscisic acid responsive element
TaGSTU143	2000	1209	1237	seed-specific regulation element
TaGSTU143	2000	1704	1732	seed-specific regulation element
TaGSTU144	2000	20	45	MeJA responsive element
TaGSTU144	2000	100	125	MeJA responsive element
TaGSTU144	2000	644	669	MeJA responsive element
TaGSTU144	2000	757	782	MeJA responsive element
TaGSTU144	2000	766	791	MeJA responsive element
TaGSTU144	2000	830	855	MeJA responsive element
TaGSTU144	2000	959	984	MeJA responsive element
TaGSTU144	2000	20	45	MeJA responsive element
TaGSTU144	2000	100	125	MeJA responsive element
TaGSTU144	2000	644	669	MeJA responsive element
TaGSTU144	2000	757	782	MeJA responsive element
TaGSTU144	2000	766	791	MeJA responsive element
TaGSTU144	2000	830	855	MeJA responsive element
TaGSTU144	2000	959	984	MeJA responsive element
TaGSTU144	2000	279	305	light responsive element
TaGSTU144	2000	373	399	light responsive element
TaGSTU144	2000	862	888	light responsive element
TaGSTU144	2000	980	1006	light responsive element
TaGSTU144	2000	1303	1329	light responsive element
TaGSTU144	2000	1662	1688	light responsive element
TaGSTU144	2000	1064	1090	light responsive element
TaGSTU144	2000	1596	1622	light responsive element
TaGSTU144	2000	846	875	metabolism regulation element
TaGSTU144	2000	1800	1827	light responsive element
TaGSTU144	2000	1801	1827	light responsive element
TaGSTU144	2000	1848	1875	light responsive element
TaGSTU144	2000	1144	1170	defense and stress responsive element
TaGSTU144	2000	1882	1908	defense and stress responsive element
TaGSTU144	2000	771	797	defense and stress responsive element
TaGSTU144	2000	1760	1786	defense and stress responsive element
TaGSTU144	2000	1092	1118	defense and stress responsive element
TaGSTU144	2000	1277	1303	defense and stress responsive element
TaGSTU144	2000	887	919	light responsive element
TaGSTU144	2000	1169	1195	auxin responsive element
TaGSTU144	2000	1597	1622	abscisic acid responsive element
TaGSTU144	2000	1662	1687	abscisic acid responsive element
TaGSTU145	2000	1825	1854	light responsive element
TaGSTU145	2000	1759	1784	MeJA responsive element
TaGSTU145	2000	1370	1396	meristem expression element
TaGSTU145	2000	1083	1115	light responsive element
TaGSTU145	2000	1023	1050	light responsive element
TaGSTU145	2000	1759	1784	MeJA responsive element
TaGSTU145	2000	160	186	light responsive element
TaGSTU145	2000	458	484	light responsive element
TaGSTU145	2000	590	616	light responsive element
TaGSTU145	2000	879	905	light responsive element
TaGSTU145	2000	1544	1570	light responsive element
TaGSTU145	2000	1616	1642	light responsive element
TaGSTU145	2000	1634	1660	light responsive element
TaGSTU145	2000	1806	1832	light responsive element
TaGSTU145	2000	1890	1916	light responsive element
TaGSTU145	2000	877	905	light responsive element
TaGSTU145	2000	1141	1167	light responsive element
TaGSTU145	2000	1442	1468	light responsive element
TaGSTU145	2000	1485	1511	light responsive element
TaGSTU145	2000	1565	1591	light responsive element
TaGSTU145	2000	1890	1916	light responsive element
TaGSTU145	2000	1087	1116	light responsive element
TaGSTU145	2000	1629	1655	defense and stress responsive element
TaGSTU145	2000	1402	1428	defense and stress responsive element
TaGSTU145	2000	314	340	defense and stress responsive element
TaGSTU145	2000	891	920	salicylic acid responsive element
TaGSTU145	2000	710	736	auxin responsive element
TaGSTU145	2000	400	429	abscisic acid responsive element
TaGSTU145	2000	595	624	abscisic acid responsive element
TaGSTU145	2000	880	905	abscisic acid responsive element
TaGSTU145	2000	1485	1510	abscisic acid responsive element
TaGSTU145	2000	1545	1570	abscisic acid responsive element
TaGSTU145	2000	1565	1590	abscisic acid responsive element
TaGSTU145	2000	1617	1642	abscisic acid responsive element
TaGSTU145	2000	1635	1660	abscisic acid responsive element
TaGSTU145	2000	1807	1832	abscisic acid responsive element
TaGSTU145	2000	1890	1916	abscisic acid responsive element
TaGSTU145	2000	1891	1916	abscisic acid responsive element
TaGSTF65	2000	827	852	MeJA responsive element
TaGSTF65	2000	864	889	MeJA responsive element
TaGSTF65	2000	871	896	MeJA responsive element
TaGSTF65	2000	1380	1406	meristem expression element
TaGSTF65	2000	1530	1557	gibberellin responsive element
TaGSTF65	2000	181	210	light responsive element
TaGSTF65	2000	827	852	MeJA responsive element
TaGSTF65	2000	864	889	MeJA responsive element
TaGSTF65	2000	871	896	MeJA responsive element
TaGSTF65	2000	317	343	light responsive element
TaGSTF65	2000	317	343	light responsive element
TaGSTF65	2000	572	598	light responsive element
TaGSTF65	2000	1258	1284	light responsive element
TaGSTF65	2000	758	784	defense and stress responsive element
TaGSTF65	2000	797	823	defense and stress responsive element
TaGSTF65	2000	805	831	defense and stress responsive element
TaGSTF65	2000	754	780	defense and stress responsive element
TaGSTF65	2000	1164	1190	defense and stress responsive element
TaGSTF65	2000	1660	1686	defense and stress responsive element
TaGSTF65	2000	280	306	defense and stress responsive element
TaGSTF65	2000	1674	1700	defense and stress responsive element
TaGSTF65	2000	1964	1990	defense and stress responsive element
TaGSTF65	2000	1497	1523	auxin responsive element
TaGSTF65	2000	317	343	abscisic acid responsive element
TaGSTF65	2000	318	343	abscisic acid responsive element
TaGSTF65	2000	572	597	abscisic acid responsive element
TaGSTU146	2000	288	313	MeJA responsive element
TaGSTU146	2000	294	319	MeJA responsive element
TaGSTU146	2000	461	486	MeJA responsive element
TaGSTU146	2000	981	1006	MeJA responsive element
TaGSTU146	2000	277	303	meristem expression element
TaGSTU146	2000	1516	1543	gibberellin responsive element
TaGSTU146	2000	1867	1894	light responsive element
TaGSTU146	2000	288	313	MeJA responsive element
TaGSTU146	2000	294	319	MeJA responsive element
TaGSTU146	2000	461	486	MeJA responsive element
TaGSTU146	2000	981	1006	MeJA responsive element
TaGSTU146	2000	712	739	gibberellin responsive element
TaGSTU146	2000	379	405	light responsive element
TaGSTU146	2000	673	699	light responsive element
TaGSTU146	2000	792	818	light responsive element
TaGSTU146	2000	1687	1713	light responsive element
TaGSTU146	2000	1116	1142	light responsive element
TaGSTU146	2000	1441	1467	light responsive element
TaGSTU146	2000	1666	1692	light responsive element
TaGSTU146	2000	1823	1849	light responsive element
TaGSTU146	2000	1988	2014	light responsive element
TaGSTU146	2000	561	591	metabolism regulation element
TaGSTU146	2000	282	308	defense and stress responsive element
TaGSTU146	2000	823	849	defense and stress responsive element
TaGSTU146	2000	670	696	defense and stress responsive element
TaGSTU146	2000	741	767	defense and stress responsive element
TaGSTU146	2000	789	815	defense and stress responsive element
TaGSTU146	2000	522	548	auxin responsive element
TaGSTU146	2000	88	117	abscisic acid responsive element
TaGSTU146	2000	1442	1467	abscisic acid responsive element
TaGSTU146	2000	1824	1849	abscisic acid responsive element
TaGSTU146	2000	1988	2013	abscisic acid responsive element
TaGSTF9	2000	552	581	light responsive element
TaGSTF9	2000	751	776	MeJA responsive element
TaGSTF9	2000	843	868	MeJA responsive element
TaGSTF9	2000	38	64	meristem expression element
TaGSTF9	2000	1390	1417	gibberellin responsive element
TaGSTF9	2000	1882	1909	light responsive element
TaGSTF9	2000	751	776	MeJA responsive element
TaGSTF9	2000	843	868	MeJA responsive element
TaGSTF9	2000	305	332	auxin responsive element
TaGSTF9	2000	147	177	light responsive element
TaGSTF9	2000	1493	1521	light responsive element
TaGSTF9	2000	880	906	light responsive element
TaGSTF9	2000	909	935	light responsive element
TaGSTF9	2000	1248	1275	endosperm expression element
TaGSTF9	2000	318	344	light responsive element
TaGSTF9	2000	1170	1196	light responsive element
TaGSTF9	2000	567	596	metabolism regulation element
TaGSTF9	2000	1573	1602	metabolism regulation element
TaGSTF9	2000	809	835	light responsive element
TaGSTF9	2000	1852	1881	light responsive element
TaGSTF9	2000	385	413	palisade mesophyll cells differentiation element
TaGSTF9	2000	1965	1991	defense and stress responsive element
TaGSTF9	2000	518	544	defense and stress responsive element
TaGSTF9	2000	86	112	light responsive element
TaGSTF9	2000	232	258	light responsive element
TaGSTF9	2000	1414	1440	light responsive element
TaGSTF9	2000	1927	1953	light responsive element
TaGSTF9	2000	319	344	abscisic acid responsive element
TaGSTF9	2000	1171	1196	abscisic acid responsive element
TaGSTF9	2000	1557	1587	abscisic acid responsive element
TaGSTF9	2000	1042	1071	light responsive element
TaGSTF9	2000	1296	1324	seed-specific regulation element
TaGSTU14	2000	489	514	MeJA responsive element
TaGSTU14	2000	794	819	MeJA responsive element
TaGSTU14	2000	1287	1312	MeJA responsive element
TaGSTU14	2000	1308	1333	MeJA responsive element
TaGSTU14	2000	1688	1713	MeJA responsive element
TaGSTU14	2000	434	460	meristem expression element
TaGSTU14	2000	1160	1186	light responsive element
TaGSTU14	2000	1974	2001	light responsive element
TaGSTU14	2000	489	514	MeJA responsive element
TaGSTU14	2000	794	819	MeJA responsive element
TaGSTU14	2000	1287	1312	MeJA responsive element
TaGSTU14	2000	1308	1333	MeJA responsive element
TaGSTU14	2000	1688	1713	MeJA responsive element
TaGSTU14	2000	489	517	auxin responsive element
TaGSTU14	2000	1153	1181	light responsive element
TaGSTU14	2000	503	529	light responsive element
TaGSTU14	2000	466	492	light responsive element
TaGSTU14	2000	466	492	light responsive element
TaGSTU14	2000	746	774	light responsive element
TaGSTU14	2000	747	773	light responsive element
TaGSTU14	2000	1433	1459	light responsive element
TaGSTU14	2000	572	601	metabolism regulation element
TaGSTU14	2000	1653	1682	metabolism regulation element
TaGSTU14	2000	731	757	defense and stress responsive element
TaGSTU14	2000	1701	1727	defense and stress responsive element
TaGSTU14	2000	710	736	defense and stress responsive element
TaGSTU14	2000	1009	1035	defense and stress responsive element
TaGSTU14	2000	1588	1614	defense and stress responsive element
TaGSTU14	2000	94	120	defense and stress responsive element
TaGSTU14	2000	1254	1280	defense and stress responsive element
TaGSTU14	2000	1404	1430	defense and stress responsive element
TaGSTU14	2000	913	939	light responsive element
TaGSTU14	2000	923	949	auxin responsive element
TaGSTU14	2000	466	492	abscisic acid responsive element
TaGSTU14	2000	467	492	abscisic acid responsive element
TaGSTU14	2000	748	773	abscisic acid responsive element
TaGSTU14	2000	1239	1268	abscisic acid responsive element
TaGSTU14	2000	1434	1459	abscisic acid responsive element
TaGSTU15	2000	324	349	MeJA responsive element
TaGSTU15	2000	343	368	MeJA responsive element
TaGSTU15	2000	641	666	MeJA responsive element
TaGSTU15	2000	1054	1079	MeJA responsive element
TaGSTU15	2000	1816	1841	MeJA responsive element
TaGSTU15	2000	1825	1850	MeJA responsive element
TaGSTU15	2000	439	465	light responsive element
TaGSTU15	2000	1450	1476	light responsive element
TaGSTU15	2000	59	86	light responsive element
TaGSTU15	2000	352	379	light responsive element
TaGSTU15	2000	324	349	MeJA responsive element
TaGSTU15	2000	343	368	MeJA responsive element
TaGSTU15	2000	641	666	MeJA responsive element
TaGSTU15	2000	1054	1079	MeJA responsive element
TaGSTU15	2000	1816	1841	MeJA responsive element
TaGSTU15	2000	1825	1850	MeJA responsive element
TaGSTU15	2000	483	511	light responsive element
TaGSTU15	2000	402	428	light responsive element
TaGSTU15	2000	1093	1119	light responsive element
TaGSTU15	2000	1418	1444	light responsive element
TaGSTU15	2000	1460	1486	light responsive element
TaGSTU15	2000	1848	1874	light responsive element
TaGSTU15	2000	1891	1917	light responsive element
TaGSTU15	2000	945	971	light responsive element
TaGSTU15	2000	1093	1119	light responsive element
TaGSTU15	2000	1313	1342	light responsive element
TaGSTU15	2000	1315	1341	light responsive element
TaGSTU15	2000	1418	1444	light responsive element
TaGSTU15	2000	1460	1486	light responsive element
TaGSTU15	2000	1681	1707	light responsive element
TaGSTU15	2000	1848	1874	light responsive element
TaGSTU15	2000	1891	1917	light responsive element
TaGSTU15	2000	613	642	metabolism regulation element
TaGSTU15	2000	1859	1885	defense and stress responsive element
TaGSTU15	2000	1902	1928	defense and stress responsive element
TaGSTU15	2000	500	526	defense and stress responsive element
TaGSTU15	2000	190	216	defense and stress responsive element
TaGSTU15	2000	910	936	defense and stress responsive element
TaGSTU15	2000	1029	1055	defense and stress responsive element
TaGSTU15	2000	1832	1860	light responsive element
TaGSTU15	2000	1240	1266	light responsive element
TaGSTU15	2000	856	882	auxin responsive element
TaGSTU15	2000	403	428	abscisic acid responsive element
TaGSTU15	2000	1093	1119	abscisic acid responsive element
TaGSTU15	2000	1094	1119	abscisic acid responsive element
TaGSTU15	2000	1315	1340	abscisic acid responsive element
TaGSTU15	2000	1418	1444	abscisic acid responsive element
TaGSTU15	2000	1419	1444	abscisic acid responsive element
TaGSTU15	2000	1460	1486	abscisic acid responsive element
TaGSTU15	2000	1461	1486	abscisic acid responsive element
TaGSTU15	2000	1681	1706	abscisic acid responsive element
TaGSTU15	2000	1848	1874	abscisic acid responsive element
TaGSTU15	2000	1849	1874	abscisic acid responsive element
TaGSTU15	2000	1891	1917	abscisic acid responsive element
TaGSTU15	2000	1892	1917	abscisic acid responsive element
TaGSTU15	2000	1819	1847	seed-specific regulation element
TaTCHQD1	2000	16	41	MeJA responsive element
TaTCHQD1	2000	545	571	meristem expression element
TaTCHQD1	2000	1731	1760	defense and stress responsive element
TaTCHQD1	2000	40	66	light responsive element
TaTCHQD1	2000	16	41	MeJA responsive element
TaTCHQD1	2000	56	82	defense and stress responsive element
TaTCHQD1	2000	1915	1941	defense and stress responsive element
TaTCHQD1	2000	1523	1549	light responsive element
TaGSTU16	2000	169	195	light responsive element
TaGSTU16	2000	13	38	MeJA responsive element
TaGSTU16	2000	1542	1567	MeJA responsive element
TaGSTU16	2000	5	31	meristem expression element
TaGSTU16	2000	397	424	gibberellin responsive element
TaGSTU16	2000	1981	2010	light responsive element
TaGSTU16	2000	1989	2018	light responsive element
TaGSTU16	2000	1991	2019	light responsive element
TaGSTU16	2000	1398	1424	light responsive element
TaGSTU16	2000	1499	1525	light responsive element
TaGSTU16	2000	13	38	MeJA responsive element
TaGSTU16	2000	1542	1567	MeJA responsive element
TaGSTU16	2000	1525	1552	light responsive element
TaGSTU16	2000	1526	1552	light responsive element
TaGSTU16	2000	199	225	defense and stress responsive element
TaGSTU16	2000	1231	1257	defense and stress responsive element
TaGSTU16	2000	1245	1271	defense and stress responsive element
TaGSTU16	2000	1993	2021	light responsive element
TaGSTU16	2000	1911	1937	defense and stress responsive element
TaGSTU16	2000	1714	1743	salicylic acid responsive element
TaGSTU16	2000	1966	1992	auxin responsive element
TaGSTU16	2000	415	443	seed-specific regulation element
TaGSTU17	2000	737	762	MeJA responsive element
TaGSTU17	2000	840	865	MeJA responsive element
TaGSTU17	2000	934	959	MeJA responsive element
TaGSTU17	2000	795	821	meristem expression element
TaGSTU17	2000	1060	1091	auxin responsive element
TaGSTU17	2000	264	291	gibberellin responsive element
TaGSTU17	2000	392	419	gibberellin responsive element
TaGSTU17	2000	737	762	MeJA responsive element
TaGSTU17	2000	840	865	MeJA responsive element
TaGSTU17	2000	934	959	MeJA responsive element
TaGSTU17	2000	1142	1169	endosperm expression element
TaGSTU17	2000	1109	1139	light responsive element
TaGSTU17	2000	1112	1138	light responsive element
TaGSTU17	2000	1518	1544	light responsive element
TaGSTU17	2000	504	530	light responsive element
TaGSTU17	2000	566	592	light responsive element
TaGSTU17	2000	738	764	light responsive element
TaGSTU17	2000	888	914	light responsive element
TaGSTU17	2000	895	921	light responsive element
TaGSTU17	2000	1109	1141	light responsive element
TaGSTU17	2000	1110	1140	light responsive element
TaGSTU17	2000	1112	1138	light responsive element
TaGSTU17	2000	1986	2012	light responsive element
TaGSTU17	2000	735	763	metabolism regulation element
TaGSTU17	2000	1110	1139	light responsive element
TaGSTU17	2000	180	206	defense and stress responsive element
TaGSTU17	2000	1133	1159	defense and stress responsive element
TaGSTU17	2000	1221	1247	defense and stress responsive element
TaGSTU17	2000	1410	1436	defense and stress responsive element
TaGSTU17	2000	1630	1656	defense and stress responsive element
TaGSTU17	2000	1296	1324	light responsive element
TaGSTU17	2000	1637	1666	salicylic acid responsive element
TaGSTU17	2000	505	530	abscisic acid responsive element
TaGSTU17	2000	567	592	abscisic acid responsive element
TaGSTU17	2000	739	764	abscisic acid responsive element
TaGSTU17	2000	802	831	abscisic acid responsive element
TaGSTU17	2000	1112	1138	abscisic acid responsive element
TaGSTU17	2000	1113	1138	abscisic acid responsive element
TaGSTU17	2000	1518	1543	abscisic acid responsive element
TaGSTU17	2000	1749	1778	abscisic acid responsive element
TaGSTU17	2000	1987	2012	abscisic acid responsive element
TaGSTU18	2000	1155	1180	MeJA responsive element
TaGSTU18	2000	1229	1254	MeJA responsive element
TaGSTU18	2000	1555	1580	MeJA responsive element
TaGSTU18	2000	1642	1667	MeJA responsive element
TaGSTU18	2000	1858	1883	MeJA responsive element
TaGSTU18	2000	1129	1157	light responsive element
TaGSTU18	2000	10	39	circadian control element
TaGSTU18	2000	1155	1180	MeJA responsive element
[truncated: 7,163 more rows]
