# Supplementary material for: Genome-wide identification and expression profiling of glutathione transferase gene family under multiple stresses and hormone treatments in wheat (Triticum aestivum L.)
Source: BMC Genomics. 2019 Dec 16;20:986. doi: 10.1186/s12864-019-6374-x (PMC6916456; doi:10.1186/s12864-019-6374-x)
Supplement: Supplementary file 6 — Additional file 6. The distribution of TaGST genes on wheat chromosomes. [file 12864_2019_6374_MOESM6_ESM.xlsx]

## Sheet: Sheet1
Additional file 6. The distribution of TaGST genes on wheat chromosomes
Chr. No.	Tau	Phi	Theta	Lambde	Zeta	TCHQD	EF1G	DHAR	Sum
1A	13	8						1	22
2A	9	1				1			11
3A	13	6							19
4A	9	1		4					14
5A	7	6			3				16
6A	2						1		3
7A	13	2		1	1		1	1	19
1B	13	9						1	23
2B	8	1				1			10
3B	23	6							29
4B	3	6		3					12
5B	7	6	1		4				18
6B	5						1		6
7B	6	4	1		1		1	1	14
1D	15	9							24
2D	7	4				1			12
3D	21	6							27
4D	2	4		4					10
5D	8	4	1		3				16
6D	2	1							3
7D	11	3		1	1		1	1	18
Scaffold	3			1					4
