# Supplementary material for: Genome-wide identification and expression profiling of glutathione transferase gene family under multiple stresses and hormone treatments in wheat (Triticum aestivum L.)
Source: BMC Genomics. 2019 Dec 16;20:986. doi: 10.1186/s12864-019-6374-x (PMC6916456; doi:10.1186/s12864-019-6374-x)
Supplement: Supplementary file 7 — Additional file 7. Ka/Ks ratios of tandem duplication TaGST genes. [file 12864_2019_6374_MOESM7_ESM.xlsx]

## Sheet: Sheet1
	Additional file 7. Ka/Ks ratios of tandem duplication TaGST genes
No.	Gene name	Chr. No.	Class	Gene name	Chr. No.	Class	Ka	Ks	Ka/Ks
1	TaGSTL7	4B	Lambda	TaGSTL8	4B	lambda	0.19496	0.56405	0.345644
2	TaGSTF2	1A	phi	TaGSTF3	1A	phi	0.0398867	0.129997	0.306827
3	TaGSTF6	1A	phi	TaGSTF7	1A	phi	0.0725806	0.272722	0.266134
4	TaGSTF14	3A	phi	TaGSTF15	3A	phi	0.267973	0.3935	0.680998
5	TaGSTF17	5A	phi	TaGSTF18	5A	phi	0.0500867	0.277561	0.180453
6	TaGSTF20	5A	phi	TaGSTF21	5A	phi	0.128625	1.50392	0.0855261
7	TaGSTF23	7A	phi	TaGSTF24	7A	phi	0.052904	0.164651	0.32131
8	TaGSTF27	1B	phi	TaGSTF28	1B	phi	0.0691468	0.13098	0.52792
9	TaGSTF44	4B	phi	TaGSTF45	4B	phi	0.132033	1.41018	0.0936291
10	TaGSTF45	4B	phi	TaGSTF46	4B	phi	0.445869	2.02392	0.2203
11	TaGSTF59	1D	phi	TaGSTF60	1D	phi	0.0660458	0.140551	0.469906
12	TaGSTF62	1D	phi	TaGSTF63	1D	phi	0.084754	0.207602	0.408252
13	TaGSTF70	3D	phi	TaGSTF71	3D	phi	0.0028699	0.00924036	0.310583
14	TaGSTF74	3D	phi	TaGSTF75	3D	phi	0.259526	0.340691	0.761763
15	TaGSTF77	4D	phi	TaGSTF78	4D	phi	0.130935	1.79411	0.0729801
16	TaGSTF78	4D	phi	TaGSTF79	4D	phi	0.43986	2.80245	0.156955
17	TaGSTU2	1A	tau	TaGSTU3	1A	tau	0.0171599	0.0371593	0.461794
18	TaGSTU4	1A	tau	TaGSTU5	1A	tau	0.242739	0.407218	0.596091
19	TaGSTU10	1A	tau	TaGSTU11	1A	tau	0.190243	0.470317	0.404501
20	TaGSTU18	2A	tau	TaGSTU19	2A	tau	0.0999353	0.320583	0.31173
21	TaGSTU28	3A	tau	TaGSTU29	3A	tau	0.0729117	0.246618	0.295646
22	TaGSTU34	3A	tau	TaGSTU35	3A	tau	0.176763	0.364112	0.485463
23	TaGSTU37	4A	tau	TaGSTU38	4A	tau	0.148137	0.370574	0.39975
24	TaGSTU50	5A	tau	TaGSTU51	5A	tau	0.0808372	0.213698	0.378277
25	TaGSTU52	6A	tau	TaGSTU53	6A	tau	0.0317088	0.0813296	0.38988
26	TaGSTU83	2B	tau	TaGSTU84	2B	tau	0.250569	0.479255	0.522829
27	TaGSTU91	3B	tau	TaGSTU92	3B	tau	0.0739737	0.203748	0.363065
28	TaGSTU99	3B	tau	TaGSTU100	3B	tau	0.115388	0.337392	0.342
29	TaGSTU100	3B	tau	TaGSTU101	3B	tau	0.138816	0.406711	0.341312
30	TaGSTU106	3B	tau	TaGSTU107	3B	tau	0.0494345	0.147467	0.335225
31	TaGSTU109	3B	tau	TaGSTU110	3B	tau	0.0245011	0.0844882	0.289994
32	TaGSTU119	5B	tau	TaGSTU120	5B	tau	0.0626326	0.222499	0.281496
33	TaGSTU121	6B	tau	TaGSTU122	6B	tau	0.0104989	0.0590192	0.177889
34	TaGSTU122	6B	tau	TaGSTU123	6B	tau	0.0079735	0.0246936	0.322897
35	TaGSTU123	6B	tau	TaGSTU124	6B	tau	0.0135531	0.0364076	0.372261
36	TaGSTU138	1D	tau	TaGSTU139	1D	tau	0.269029	0.670027	0.40152
37	TaGSTU150	2D	tau	TaGSTU151	2D	tau	0.212297	0.874782	0.242685
38	TaGSTU158	3D	tau	TaGSTU159	3D	tau	0.0531462	0.138062	0.384944
39	TaGSTU159	3D	tau	TaGSTU160	3D	tau	0.0709702	0.293974	0.241416
40	TaGSTU167	3D	tau	TaGSTU168	3D	tau	0.0614842	0.141888	0.433331
41	TaGSTU183	5D	tau	TaGSTU184	5D	tau	0.0710245	0.262023	0.271062
42	TaGSTU185	6D	tau	TaGSTU186	6D	tau	0.021556	0.126082	0.170968
43	TaGSTU188	7D	tau	TaGSTU189	7D	tau	0.149354	0.332747	0.448853
