# Supplementary material for: Genome-wide identification and expression profiling of glutathione transferase gene family under multiple stresses and hormone treatments in wheat (Triticum aestivum L.)
Source: BMC Genomics. 2019 Dec 16;20:986. doi: 10.1186/s12864-019-6374-x (PMC6916456; doi:10.1186/s12864-019-6374-x)
Supplement: Supplementary file 8 — Additional file 8. Ka/Ks ratios of segmental duplication TaGST genes. [file 12864_2019_6374_MOESM8_ESM.xlsx]

## Sheet: Sheet1
	Additional file 8. Ka/Ks ratios of segmental duplication TaGST genes
No.	Gene name	Chr.	Class	Gene name	Chr.	Class	Ka	Ks	Ka/Ks
		No.			No.
1	TaDHAR1	1A	DHAR	TaDHAR3	1B	DHAR	0.0251948	0.0836132	0.301326
2	TaDHAR2	7A	DHAR	TaDHAR4	7B	DHAR	0.0116019	0.0434454	0.267045
3	TaDHAR2	7A	DHAR	TaDHAR5	7D	DHAR	0.00616231	0.0552609	0.111513
4	TaDHAR4	7B	DHAR	TaDHAR5	7D	DHAR	0.00829884	0.0415811	0.199582
5	TaEF1G2	7A	EF1G	TaEF1G5	7D	EF1G	0.00322292	0.0649674	0.0496083
6	TaGSTL1	4A	lambda	TaGSTL7	4B	lambda	0.246635	1.39696	0.176552
7	TaGSTL1	4A	lambda	TaGSTL10	4D	lambda	0.24891	1.28803	0.193249
8	TaGSTL4	4A	lambda	TaGSTL6	4B	lambda	0.0220604	0.0899279	0.245312
9	TaGSTL4	4A	lambda	TaGSTL9	4D	lambda	0.01894	0.0944706	0.200486
10	TaGSTL5	7A	lambda	TaGSTL13	7D	lambda	0.177389	0.39781	0.445914
11	TaGSTL6	4B	lambda	TaGSTL9	4D	lambda	0.0146525	0.0769906	0.190315
12	TaGSTL7	4B	lambda	TaGSTL10	4D	lambda	0.00750945	0.0380129	0.19755
13	TaGSTT1	5B	theta	TaGSTT3	5D	theta	0.0162946	0.161452	0.100925
14	TaGSTZ1	5A	zeta	TaGSTZ6	5B	zeta	0.0158894	0.109409	0.14523
15	TaGSTZ1	5A	zeta	TaGSTZ10	5D	zeta	0.014911	0.0765631	0.194755
16	TaGSTZ2	5A	zeta	TaGSTZ7	5B	zeta	0.00824326	0.0765882	0.107631
17	TaGSTZ2	5A	zeta	TaGSTZ11	5D	zeta	0.00824184	0.0693334	0.118873
18	TaGSTZ4	7A	zeta	TaGSTZ9	7B	zeta	0.0186216	0.0554525	0.335813
19	TaGSTZ4	7A	zeta	TaGSTZ13	7D	zeta	0.0165296	0.0412003	0.401201
20	TaGSTZ6	5B	zeta	TaGSTZ10	5D	zeta	0.0149012	0.0767335	0.194193
21	TaGSTZ7	5B	zeta	TaGSTZ11	5D	zeta	0.00824326	0.0839548	0.0981869
22	TaGSTZ9	7B	zeta	TaGSTZ13	7D	zeta	0.00615178	0.0412948	0.148972
23	TaTCHQD1	2A	TCHQD	TaTCHQD2	2B	TCHQD	0.00659254	0.079507	0.0829178
24	TaTCHQD1	2A	TCHQD	TaTCHQD3	2D	TCHQD	0.00824637	0.0796201	0.103571
25	TaTCHQD2	2B	TCHQD	TaTCHQD3	2D	TCHQD	0.00164091	0.0331698	0.0494701
26	TaGSTF1	1A	phi	TaGSTF57	1D	phi	0.0122996	0.167562	0.0734032
27	TaGSTF8	1A	phi	TaGSTF33	1B	phi	0.00962253	0.0688763	0.139707
28	TaGSTF8	1A	phi	TaGSTF65	1D	phi	0.00515614	0.0718395	0.071773
29	TaGSTF9	2A	phi	TaGSTF66	2D	phi	0.0204616	0.083082	0.246282
30	TaGSTF10	3A	phi	TaGSTF73	3D	phi	0.0104934	0.0599653	0.17499
31	TaGSTF11	3A	phi	TaGSTF72	3D	phi	0.0245212	0.095204	0.257564
32	TaGSTF14	3A	phi	TaGSTF39	3B	phi	0.0273379	0.110121	0.248253
33	TaGSTF14	3A	phi	TaGSTF74	3D	phi	0.0215146	0.148713	0.144672
34	TaGSTF17	5A	phi	TaGSTF50	5B	phi	0.0384181	0.279303	0.13755
35	TaGSTF17	5A	phi	TaGSTF80	5D	phi	0.0393632	0.250135	0.157368
36	TaGSTF19	5A	phi	TaGSTF52	5B	phi	0.0349978	0.117076	0.298933
37	TaGSTF19	5A	phi	TaGSTF83	5D	phi	0.0225196	0.0729857	0.308548
38	TaGSTF23	7A	phi	TaGSTF56	7B	phi	0.067257	0.201941	0.333052
39	TaGSTF23	7A	phi	TaGSTF87	7D	phi	0.0550803	0.197618	0.278721
40	TaGSTF25	1B	phi	TaGSTF58	1D	phi	0.0120323	0.0966854	0.124448
41	TaGSTF27	1B	phi	TaGSTF59	1D	phi	0.010108	0.049198	0.205455
42	TaGSTF30	1B	phi	TaGSTF62	1D	phi	0.0326249	0.118134	0.276169
43	TaGSTF33	1B	phi	TaGSTF65	1D	phi	0.00353931	0.0734157	0.0482092
44	TaGSTF34	2B	phi	TaGSTF67	2D	phi	0.0287805	0.105684	0.272325
45	TaGSTF37	3B	phi	TaGSTF72	3D	phi	0.0224163	0.110354	0.203132
46	TaGSTF39	3B	phi	TaGSTF74	3D	phi	0.019167	0.112418	0.170498
47	TaGSTF43	4B	phi	TaGSTF76	4D	phi	0.00617844	0.0303199	0.203775
48	TaGSTF44	4B	phi	TaGSTF77	4D	phi	0.00195823	0.0390544	0.050141
49	TaGSTF44	4B	phi	TaGSTF20	5A	phi	0.00587854	0.11721	0.0501537
50	TaGSTF46	4B	phi	TaGSTF78	4D	phi	0.439958	2.56097	0.171794
51	TaGSTF46	4B	phi	TaGSTF22	5A	phi	0.00195249	0.154043	0.012675
52	TaGSTF50	5B	phi	TaGSTF80	5D	phi	0.0260634	0.145786	0.178779
53	TaGSTF51	5B	phi	TaGSTF81	5D	phi	0.0561686	0.0789032	0.711867
54	TaGSTF52	5B	phi	TaGSTF83	5D	phi	0.0318541	0.0913289	0.348784
55	TaGSTF54	7B	phi	TaGSTF85	7D	phi	0.0222764	0.0812519	0.274164
56	TaGSTF55	7B	phi	TaGSTF86	7D	phi	0.0654554	0.144468	0.453078
57	TaGSTF56	7B	phi	TaGSTF87	7D	phi	0.0342561	0.127088	0.269546
58	TaGSTF77	4D	phi	TaGSTF20	5A	phi	0.00391263	0.0738025	0.0530148
59	TaGSTF79	4D	phi	TaGSTF22	5A	phi	0.00587183	0.154129	0.0380967
60	TaGSTU2	1A	tau	TaGSTU68	1B	tau	0.0935258	0.471363	0.198416
61	TaGSTU2	1A	tau	TaGSTU133	1D	tau	0.0114143	0.0692315	0.164871
62	TaGSTU4	1A	tau	TaGSTU69	1B	tau	0.260311	0.428941	0.606869
63	TaGSTU4	1A	tau	TaGSTU144	1D	tau	0.24401	0.433752	0.562556
64	TaGSTU6	1A	tau	TaGSTU70	1B	tau	0.0416196	0.119457	0.348406
65	TaGSTU6	1A	tau	TaGSTU142	1D	tau	0.0267564	0.091567	0.292206
66	TaGSTU7	1A	tau	TaGSTU71	1B	tau	0.0470013	0.185092	0.253935
67	TaGSTU7	1A	tau	TaGSTU141	1D	tau	0.0515552	0.226059	0.228061
68	TaGSTU8	1A	tau	TaGSTU72	1B	tau	0.0318325	0.113539	0.280365
69	TaGSTU8	1A	tau	TaGSTU140	1D	tau	0.0201001	0.0874924	0.229736
70	TaGSTU9	1A	tau	TaGSTU73	1B	tau	0.242379	1.09236	0.221886
71	TaGSTU9	1A	tau	TaGSTU138	1D	tau	0.148607	0.861353	0.172528
72	TaGSTU10	1A	tau	TaGSTU76	1B	tau	0.0161885	0.0898443	0.180184
73	TaGSTU10	1A	tau	TaGSTU136	1D	tau	0.193357	0.525061	0.368257
74	TaGSTU12	1A	tau	TaGSTU78	1B	tau	0.0345661	0.0644298	0.536492
75	TaGSTU12	1A	tau	TaGSTU135	1D	tau	0.02873	0.040201	0.714658
76	TaGSTU13	1A	tau	TaGSTU79	1B	tau	0.00465118	0.0544652	0.0853973
77	TaGSTU13	1A	tau	TaGSTU146	1D	tau	0.00574715	0.0656482	0.0875447
78	TaGSTU15	2A	tau	TaGSTU80	2B	tau	0.0251069	0.0376761	0.66639
79	TaGSTU16	2A	tau	TaGSTU82	2B	tau	0.0403698	0.0718647	0.561748
80	TaGSTU16	2A	tau	TaGSTU148	2D	tau	0.0171383	0.0327563	0.523205
81	TaGSTU17	2A	tau	TaGSTU83	2B	tau	0.146423	0.424256	0.345128
82	TaGSTU17	2A	tau	TaGSTU149	2D	tau	0.129006	0.350283	0.368291
83	TaGSTU18	2A	tau	TaGSTU87	2B	tau	0.189482	0.696394	0.272091
84	TaGSTU18	2A	tau	TaGSTU150	2D	tau	0.112309	0.320357	0.350574
85	TaGSTU21	2A	tau	TaGSTU86	2B	tau	0.0289541	0.228889	0.126498
86	TaGSTU21	2A	tau	TaGSTU152	2D	tau	0.0268116	0.106247	0.252352
87	TaGSTU23	3A	tau	TaGSTU88	3B	tau	0.149013	0.29228	0.509832
88	TaGSTU23	3A	tau	TaGSTU154	3D	tau	0.0504641	0.151852	0.332325
89	TaGSTU24	3A	tau	TaGSTU155	3D	tau	0.0280558	0.0230898	1.21507
90	TaGSTU25	3A	tau	TaGSTU156	3D	tau	0.0307243	0.0966158	0.318005
91	TaGSTU26	3A	tau	TaGSTU90	3B	tau	0.0199864	0.107583	0.185777
92	TaGSTU26	3A	tau	TaGSTU157	3D	tau	0.0155102	0.0625362	0.248019
93	TaGSTU28	3A	tau	TaGSTU91	3B	tau	0.0451043	0.118318	0.381211
94	TaGSTU28	3A	tau	TaGSTU158	3D	tau	0.0573624	0.159084	0.360579
95	TaGSTU29	3A	tau	TaGSTU92	3B	tau	0.0469055	0.131449	0.356835
96	TaGSTU31	3A	tau	TaGSTU93	3B	tau	0.0351512	0.128492	0.273567
97	TaGSTU31	3A	tau	TaGSTU162	3D	tau	0.0213434	0.0460135	0.463851
98	TaGSTU32	3A	tau	TaGSTU94	3B	tau	0.0296544	0.153258	0.193493
99	TaGSTU33	3A	tau	TaGSTU95	3B	tau	0.0338658	0.197325	0.171624
100	TaGSTU33	3A	tau	TaGSTU164	3D	tau	0.0240328	0.230897	0.104084
101	TaGSTU34	3A	tau	TaGSTU97	3B	tau	0.0405504	0.205355	0.197465
102	TaGSTU34	3A	tau	TaGSTU165	3D	tau	0.0444861	0.167545	0.265517
103	TaGSTU36	4A	tau	TaGSTU113	4B	tau	0.0477869	0.0686623	0.69597
104	TaGSTU36	4A	tau	TaGSTU176	4D	tau	0.0299559	0.0560591	0.534363
105	TaGSTU37	4A	tau	TaGSTU59	7A	tau	0.121822	0.376272	0.323761
106	TaGSTU37	4A	tau	TaGSTU192	7D	tau	0.0573611	0.259639	0.220927
107	TaGSTU39	4A	tau	TaGSTU58	7A	tau	0.0280173	0.108066	0.259261
108	TaGSTU39	4A	tau	TaGSTU190	7D	tau	0.0280406	0.114629	0.24462
109	TaGSTU40	4A	tau	TaGSTU55	7A	tau	0.068882	0.224097	0.307375
110	TaGSTU40	4A	tau	TaGSTU189	7D	tau	0.115849	0.420181	0.275713
111	TaGSTU42	4A	tau	TaGSTU188	7D	tau	0.0466299	0.118458	0.393641
112	TaGSTU45	5A	tau	TaGSTU114	5B	tau	0.0545961	0.150267	0.363328
113	TaGSTU45	5A	tau	TaGSTU177	5D	tau	0.0703021	0.13334	0.52724
114	TaGSTU46	5A	tau	TaGSTU115	5B	tau	0.0544991	0.139966	0.389375
115	TaGSTU46	5A	tau	TaGSTU179	5D	tau	0.374726	0.705882	0.530862
116	TaGSTU47	5A	tau	TaGSTU116	5B	tau	0.0238985	0.0747028	0.319914
117	TaGSTU47	5A	tau	TaGSTU180	5D	tau	0.00987831	0.105128	0.0939646
118	TaGSTU48	5A	tau	TaGSTU117	5B	tau	0.106872	0.216676	0.493237
119	TaGSTU48	5A	tau	TaGSTU181	5D	tau	0.0781631	0.151112	0.517255
120	TaGSTU49	5A	tau	TaGSTU118	5B	tau	0.0339099	0.0881448	0.384707
121	TaGSTU49	5A	tau	TaGSTU182	5D	tau	0.0253917	0.0932678	0.272245
122	TaGSTU50	5A	tau	TaGSTU119	5B	tau	0.0228928	0.0979166	0.233799
123	TaGSTU50	5A	tau	TaGSTU183	5D	tau	0.0332961	0.0979166	0.340046
124	TaGSTU52	6A	tau	TaGSTU122	6B	tau	0.0390299	0.178823	0.21826
125	TaGSTU52	6A	tau	TaGSTU185	6D	tau	0.0157074	0.149847	0.104823
126	TaGSTU53	6A	tau	TaGSTU123	6B	tau	0.0462931	0.132422	0.349589
127	TaGSTU56	7A	tau	TaGSTU188	7D	tau	0.0514569	0.0913241	0.563454
128	TaGSTU58	7A	tau	TaGSTU190	7D	tau	0.0197153	0.111951	0.176107
129	TaGSTU59	7A	tau	TaGSTU192	7D	tau	0.132889	0.375489	0.35391
130	TaGSTU60	7A	tau	TaGSTU193	7D	tau	0.0494685	0.144916	0.341359
131	TaGSTU61	7A	tau	TaGSTU126	7B	tau	0.0347672	0.124073	0.280215
132	TaGSTU62	7A	tau	TaGSTU127	7B	tau	0.0411524	0.141966	0.289875
133	TaGSTU62	7A	tau	TaGSTU194	7D	tau	0.048078	0.135754	0.354155
134	TaGSTU63	7A	tau	TaGSTU195	7D	tau	0.328988	0.408362	0.805628
135	TaGSTU64	7A	tau	TaGSTU130	7B	tau	0.0315007	0.158745	0.198436
136	TaGSTU64	7A	tau	TaGSTU196	7D	tau	0.0250763	0.144471	0.173573
137	TaGSTU65	7A	tau	TaGSTU131	7B	tau	0.00639776	0.103781	0.0616468
138	TaGSTU65	7A	tau	TaGSTU197	7D	tau	0.0104714	0.102395	0.102264
139	TaGSTU68	1B	tau	TaGSTU133	1D	tau	0.0968435	0.452864	0.213847
140	TaGSTU69	1B	tau	TaGSTU144	1D	tau	0.0175134	0.0702267	0.249383
141	TaGSTU70	1B	tau	TaGSTU142	1D	tau	0.0336757	0.0997947	0.33745
142	TaGSTU71	1B	tau	TaGSTU141	1D	tau	0.0382312	0.163866	0.233308
143	TaGSTU72	1B	tau	TaGSTU140	1D	tau	0.0240328	0.0806747	0.297898
144	TaGSTU73	1B	tau	TaGSTU138	1D	tau	0.279006	0.70866	0.393709
145	TaGSTU76	1B	tau	TaGSTU136	1D	tau	0.213413	0.560982	0.380427
146	TaGSTU78	1B	tau	TaGSTU135	1D	tau	0.036534	0.0583384	0.626242
147	TaGSTU79	1B	tau	TaGSTU146	1D	tau	0.00382045	0.0786218	0.0485927
148	TaGSTU82	2B	tau	TaGSTU148	2D	tau	0.00589201	0.0486493	0.121112
149	TaGSTU83	2B	tau	TaGSTU149	2D	tau	0.0733535	0.133274	0.550397
150	TaGSTU86	2B	tau	TaGSTU152	2D	tau	0.0394145	0.241446	0.163244
151	TaGSTU88	3B	tau	TaGSTU154	3D	tau	0.112044	0.32911	0.340447
152	TaGSTU90	3B	tau	TaGSTU157	3D	tau	0.0222074	0.0851979	0.260657
153	TaGSTU91	3B	tau	TaGSTU158	3D	tau	0.0615264	0.144989	0.424351
154	TaGSTU92	3B	tau	TaGSTU159	3D	tau	0.0635195	0.211573	0.300226
155	TaGSTU93	3B	tau	TaGSTU162	3D	tau	0.029144	0.115672	0.251955
156	TaGSTU95	3B	tau	TaGSTU164	3D	tau	0.0153115	0.122582	0.124908
157	TaGSTU97	3B	tau	TaGSTU165	3D	tau	0.0278432	0.11179	0.249067
158	TaGSTU106	3B	tau	TaGSTU166	3D	tau	0.16535	0.26449	0.625167
159	TaGSTU109	3B	tau	TaGSTU174	3D	tau	0.0477434	0.269333	0.177265
160	TaGSTU111	4B	tau	TaGSTU175	4D	tau	0.0190547	0.0493498	0.386115
161	TaGSTU113	4B	tau	TaGSTU176	4D	tau	0.0248351	0.0602129	0.412455
162	TaGSTU114	5B	tau	TaGSTU177	5D	tau	0.0578624	0.198022	0.292201
163	TaGSTU115	5B	tau	TaGSTU179	5D	tau	0.34795	0.712846	0.488114
164	TaGSTU116	5B	tau	TaGSTU180	5D	tau	0.0138389	0.0932334	0.148433
165	TaGSTU117	5B	tau	TaGSTU181	5D	tau	0.0429126	0.0862829	0.497348
166	TaGSTU118	5B	tau	TaGSTU182	5D	tau	0.0142377	0.097752	0.145651
167	TaGSTU119	5B	tau	TaGSTU183	5D	tau	0.0144633	0.101604	0.142349
168	TaGSTU121	6B	tau	TaGSTU186	6D	tau	0.0228977	0.145029	0.157884
169	TaGSTU127	7B	tau	TaGSTU194	7D	tau	0.0515182	0.161248	0.319496
170	TaGSTU130	7B	tau	TaGSTU196	7D	tau	0.0170247	0.102237	0.166521
171	TaGSTU131	7B	tau	TaGSTU197	7D	tau	0.0128506	0.124946	0.102849
