# Supplementary material for: Genome-wide identification and expression profiling of glutathione transferase gene family under multiple stresses and hormone treatments in wheat (Triticum aestivum L.)
Source: BMC Genomics. 2019 Dec 16;20:986. doi: 10.1186/s12864-019-6374-x (PMC6916456; doi:10.1186/s12864-019-6374-x)
Supplement: Supplementary file 9 — Additional file 9. Syntenic relationships of GST genes between wheat and rice. The information of TaGST genes and OsGST genes with syntenic relationships including gene name, gene ID, chromosomal number and locations was listed. [file 12864_2019_6374_MOESM9_ESM.xlsx]

## Sheet: Sheet1
Additional file 9. Syntenic relationships of GST genes between wheat and rice
No.	Gene name	Gene ID	Chr. No.	Start position(bp)	End position(bp)	Gene name	Gene ID	Chr. No.	Start position(bp)	End position(bp)
1	TaGSTF14	TraesCS3A02G452800.1	3A	690960280	690961731	OsGSTF4	Os01t0933900.01	Os1	40962722	40964240
2	TaGSTU25	TraesCS3A02G260800.1	3A	483743285	483748593	OsGSTU40	Os01t0692000.01	Os1	28566638	28567684
3	TaGSTF10	TraesCS3A02G302100.1	3A	535323539	535326920	OsGSTF2	Os01t0764000.01	Os1	32148159	32152034
4	TaGSTF37	TraesCS3B02G334300.1	3B	540481899	540484046	OsGSTF2	Os01t0764000.01	Os1	32148159	32152034
5	TaGSTU98	TraesCS3B02G538500.1	3B	778392323	778393501	OsGSTU7	Os01t0949700.01	Os1	41839952	41841440
6	TaGSTF72	TraesCS3D02G299700.1	3D	414639646	414641978	OsGSTF2	Os01t0764000.01	Os1	32148159	32152034
7	TaGSTF74	TraesCS3D02G445300.1	3D	554382638	554383999	OsGSTF4	Os01t0933900.01	Os1	40962722	40964240
8	TaGSTU166	TraesCS3D02G485700.1	3D	582055926	582056890	OsGSTU7	Os01t0949700.01	Os1	41839952	41841440
9	TaGSTU156	TraesCS3D02G261100.1	3D	363249574	363250775	OsGSTU40	Os01t0692000.01	Os1	28566638	28567684
10	TaEF1G2	TraesCS7A02G362900.1	7A	537058890	537062386	OsEF1G1	Os02t0220500.01	Os2	6716992	6720422
11	TaEF1G5	TraesCS7D02G360200.2	7D	463038117	463041530	OsEF1G1	Os02t0220500.01	Os2	6716992	6720422
12	TaGSTF43	TraesCS4B02G330800.1	4B	621674219	621675854	OsGSTF14	Os03t0134900.01	Os3	1938240	1939691
13	TaGSTF44	TraesCS4B02G330900.1	4B	621678745	621680030	OsGSTF16	Os03t0135200.01	Os3	1952302	1952932
14	TaGSTF76	TraesCS4D02G327700.1	4D	486917282	486918750	OsGSTF14	Os03t0134900.01	Os3	1938240	1939691
15	TaGSTF77	TraesCS4D02G327800.1	4D	486922491	486923842	OsGSTF16	Os03t0135200.01	Os3	1952302	1952932
16	TaGSTU50	TraesCS5A02G424000.1	5A	609789941	609790492	OsGSTU1	Os03t0785900.01	Os3	32619263	32620205
17	TaGSTF20	TraesCS5A02G502300.1	5A	667201045	667202298	OsGSTF15	Os03t0135100.01	Os3	1948386	1949543
18	TaGSTU49	TraesCS5A02G374800.1	5A	572992697	572993806	OsGSTU44	Os03t0643700.01	Os3	24825376	24826577
19	TaGSTU119	TraesCS5B02G426300.1	5B	602066902	602067861	OsGSTU1	Os03t0785900.01	Os3	32619263	32620205
20	TaGSTU118	TraesCS5B02G376800.1	5B	554640861	554641603	OsGSTU44	Os03t0643700.01	Os3	24825376	24826577
21	TaGSTU183	TraesCS5D02G432600.1	5D	488783628	488784473	OsGSTU1	Os03t0785900.01	Os3	32619263	32620205
22	TaGSTU182	TraesCS5D02G384400.1	5D	453885651	453886602	OsGSTU44	Os03t0643700.01	Os3	24825376	24826577
23	TaTCHQD1	TraesCS2A02G306100.1	2A	526344388	526346178	OsTCHQD1	Os04t0435500.01	Os4	21662080	21664310
24	TaTCHQD2	TraesCS2B02G322800.1	2B	461522947	461523871	OsTCHQD1	Os04t0435500.01	Os4	21662080	21664310
25	TaTCHQD3	TraesCS2D02G304500.1	2D	390394960	390396808	OsTCHQD1	Os04t0435500.01	Os4	21662080	21664310
26	TaGSTU13	TraesCS1A02G258500.1	1A	451617712	451619073	OsGSTU16	Os05t0412800.01	Os5	20192522	20193783
27	TaGSTU79	TraesCS1B02G269100.1	1B	473284911	473286231	OsGSTU16	Os05t0412800.01	Os5	20192522	20193783
28	TaGSTF31	TraesCS1B02G114300.1	1B	133429772	133430637	OsGSTF17	Os05t0148900.01	Os5	2796435	2797546
29	TaGSTU146	TraesCS1D02G257800.1	1D	350652789	350654171	OsGSTU16	Os05t0412800.01	Os5	20192522	20193783
30	TaGSTU63	TraesCS7A02G187300.1	7A	143037299	143038253	OsGSTU38	Os06t0227500.00	Os6	6613117	6613440
31	TaDHAR2	TraesCS7A02G190700.1	7A	148480258	148494419	OsDHAR2	Os06t0232600.01	Os6	6892773	6895614
32	TaEF1G2	TraesCS7A02G362900.1	7A	537058890	537062386	OsEF1G1	Os06t0571400.02	Os6	22135802	22139387
33	TaDHAR4	TraesCS7B02G095600.2	7B	109918651	109941511	OsDHAR2	Os06t0232600.01	Os6	6892773	6895614
34	TaDHAR5	TraesCS7D02G191700.1	7D	147002014	147014202	OsDHAR2	Os06t0232600.01	Os6	6892773	6895614
35	TaEF1G5	TraesCS7D02G360200.2	7D	463038117	463041530	OsEF1G2	Os06t0571400.02	Os6	22135802	22139387
36	TaGSTU48	TraesCS5A02G247500.2	5A	461522459	461523124	OsGSTU17	Os09t0467200.01	Os9	17747275	17748705
37	TaGSTU117	TraesCS5B02G244700.1	5B	426086669	426087433	OsGSTU17	Os09t0467200.01	Os9	17747275	17748705
38	TaGSTU181	TraesCS5D02G254000.1	5D	360749836	360750916	OsGSTU17	Os09t0467200.01	Os9	17747275	17748705
39	TaGSTF8	TraesCS1A02G203900.1	1A	365617809	365619048	OsGSTF6	Os10t0543800.00	Os10	21231593	21233093
40	TaGSTU12	TraesCS1A02G187000.1	1A	337947843	337949587	OsGSTU15	Os10t0525400.01	Os10	20432061	20433202
41	TaGSTU10	TraesCS1A02G186700.1	1A	337703103	337704240	OsGSTU12	Os10t0527800.01	Os10	20498004	20499096
42	TaGSTU9	TraesCS1A02G186600.1	1A	337677452	337678504	OsGSTU4	Os10t0528300.01	Os10	20556396	20557613
43	TaGSTU8	TraesCS1A02G186500.1	1A	337657366	337658581	OsGSTU30	Os10t0529500.01	Os10	20595069	20596048
44	TaGSTU6	TraesCS1A02G186300.1	1A	337653975	337655149	OsGSTU23	Os10t0530400.01	Os10	20619376	20620523
45	TaGSTU4	TraesCS1A02G186100.1	1A	337300647	337301870	OsGSTU50	Os10t0530900.01	Os10	20633891	20634928
46	TaGSTF33	TraesCS1B02G217700.1	1B	394892482	394893702	OsGSTF6	Os10t0543800.00	Os10	21231593	21233093
47	TaGSTU78	TraesCS1B02G194900.1	1B	349830457	349831844	OsGSTU15	Os10t0525400.01	Os10	20432061	20433202
48	TaGSTU76	TraesCS1B02G194700.1	1B	349595182	349596291	OsGSTU12	Os10t0527800.01	Os10	20498004	20499096
49	TaGSTU73	TraesCS1B02G194400.1	1B	349550279	349564113	OsGSTU4	Os10t0528300.01	Os10	20556396	20557613
50	TaGSTU72	TraesCS1B02G194300.1	1B	349546083	349547712	OsGSTU30	Os10t0529500.01	Os10	20595069	20596048
51	TaGSTU71	TraesCS1B02G194200.1	1B	349541423	349542213	OsGSTU26	Os10t0530200.01	Os10	20610080	20611336
52	TaGSTU70	TraesCS1B02G194100.1	1B	349510875	349512100	OsGSTU23	Os10t0530400.01	Os10	20619376	20620523
53	TaGSTU69	TraesCS1B02G194000.1	1B	349348308	349349633	OsGSTU50	Os10t0530900.01	Os10	20633891	20634928
54	TaGSTF65	TraesCS1D02G207400.1	1D	293613935	293615174	OsGSTF6	Os10t0543800.00	Os10	21231593	21233093
55	TaGSTU135	TraesCS1D02G189600.1	1D	261892130	261893166	OsGSTU15	Os10t0525400.01	Os10	20432061	20433202
56	TaGSTU136	TraesCS1D02G189700.1	1D	262016656	262017784	OsGSTU19	Os10t0527400.01	Os10	20488627	20489877
57	TaGSTU141	TraesCS1D02G190200.1	1D	262302522	262303640	OsGSTU23	Os10t0530400.01	Os10	20619376	20620523
58	TaGSTU142	TraesCS1D02G190300.1	1D	262310633	262311796	OsGSTU13	Os10t0530500.01	Os10	20622453	20623389
59	TaGSTU144	TraesCS1D02G190600.1	1D	262341401	262342767	OsGSTU50	Os10t0530900.01	Os10	20633891	20634928
60	TaGSTU46	TraesCS5A02G143500.1	5A	318814498	318815618	OsGSTU52	Os12t0123200.01	Os12	1097476	1098442
61	TaGSTU115	TraesCS5B02G142500.1	5B	268494209	268496589	OsGSTU52	Os12t0123200.01	Os12	1097476	1098442
