# Supplementary material for: Genome-wide identification and expression profiling of glutathione transferase gene family under multiple stresses and hormone treatments in wheat (Triticum aestivum L.)
Source: BMC Genomics. 2019 Dec 16;20:986. doi: 10.1186/s12864-019-6374-x (PMC6916456; doi:10.1186/s12864-019-6374-x)
Supplement: Supplementary file 10 — Additional file 10. The expression levels of TaGST genes involved in 15 tissues. [file 12864_2019_6374_MOESM10_ESM.xlsx]

## Sheet: Sheet1
Additional file 10. The expression levels of TaGST genes involved in 15 tissues
No.	Gene name	ID	Grain, 2 dpa (n=2)	Grain, 14 dpa (n=2)	Grain, 30 dpa (n=2)	Leaf, seedling stage (n=2)	Leaf, tillering stage (n=2)	Leaf, 2 dpa (n=2)	Roots, seedling stage (n=2)	Roots, three leaf stage (n=2)	Roots, Flag leaf stage (n=2)	Spike, two nodes detectable (n=2)	Spike, Flag leaf stage (n=2)	Spike, anthesis (n=2)	Stem, 1 cm spike (n=2)	Stem, two nodes detectable (n=2)	Stem, anthesis (n=2)
1	TaDHAR1	TraesCS1A02G045700	288.308	26.6618	76.3817	85.8909	72.2157	84.7256	104.814	43.0179	40.4111	84.8376	126.007	169.013	93.8156	116.816	107.269
2	TaDHAR2	TraesCS7A02G190700	13.783	1.92768	2.34061	59.2231	45.9265	31.6934	1.88559	1.61841	1.87995	6.03497	10.5206	13.9837	8.2838	13.6567	57.6593
3	TaDHAR3	TraesCS1B02G059100	0.327511	0.113206	0.134389	0.0945575	0.164728	0.212121	0.554615	0.425968	0.367264	0.394686	0.581499	0.30317	0.595635	0.450795	0.263371
4	TaDHAR4	TraesCS7B02G095600	8.53913	0.642687	0.246554	29.4124	20.4802	15.9484	0.924338	1.26341	1.37047	3.39507	5.39046	5.68954	4.04266	4.30853	24.6322
5	TaDHAR5	TraesCS7D02G191700	12.5516	0.436693	0.641621	53.2633	32.4118	17.1177	1.22985	1.52595	1.43922	6.37982	8.80814	10.5738	7.67267	11.1958	50.2332
6	TaEF1G1	TraesCS6A02G186000	0	0.00603615	0.0497369	0	0.0214342	0.06882	0.0109207	0	0.012933	0.0377771	0.0141175	0	0.0495314	0	0
7	TaEF1G2	TraesCS7A02G362900	226.446	45.9635	222.566	168.149	144.654	65.2934	201.93	209.846	187.557	246.469	197.459	223.339	265.059	206.54	78.4497
8	TaEF1G3	TraesCS6B02G215000	0	4.34491e-09	0.288531	0	0	0	0	0	0	0	0	0	0	0	0
9	TaEF1G4	TraesCS7B02G266300	42.346	8.62329	39.2591	32.884	25.7216	13.6207	38.9676	59.136	57.0977	64.8582	56.4838	51.956	52.9151	44.2023	15.5524
10	TaEF1G5	TraesCS7D02G360200	241.651	46.7957	279.154	179.237	156.208	69.4391	207.042	230.076	206.783	262.221	207.367	239.583	297.375	239.145	84.4184
11	TaGSTL1	TraesCS4A02G103700	0.0937512	0.0838744	0	0	0.0323971	1.92029	0.0129245	0	0.0153805	0	0.124983	0.160768	0.0275164	0.355538	0
12	TaGSTL2	TraesCS4A02G103800	67.1624	0.698076	0.341129	30.9543	21.2698	7.31255	3.03169	1.67253	2.17344	49.3308	29.6912	56.8443	51.4068	56.1007	10.4777
13	TaGSTL3	TraesCS4A02G103900	0.159405	0.0570739	0.0992165	0.0691715	0.630772	1.92054	0.0422462	0.564476	0.59751	0.0576555	0.187013	0.510366	0	0.661606	0.641282
14	TaGSTL4	TraesCS4A02G104300	0.658838	0.0132869	1.45674	1.02398	0.232359	0.2472	28.485	18.7249	17.7505	0.128172	0.0871852	0.317292	0.328626	1.25819	0.511756
15	TaGSTL5	TraesCS7A02G455000	0	0	0	0	0	0	0.8841	1.94369	1.87386	0.0659044	0.0172829	0.0173351	0	0	0
16	TaGSTL6	TraesCS4B02G199700	1.1644	0.0947609	0.631569	0.838073	0.276159	0.383895	16.7253	9.40757	9.49562	0.408645	0.0859978	1.23844	0.221291	1.29449	3.17447
17	TaGSTL7	TraesCS4B02G200000	10.8731	2.46194	1.71541	16.8711	22.9407	31.5008	8.41358	3.95987	5.1042	6.95971	7.61463	12.8773	8.29977	21.5782	22.7742
18	TaGSTL8	TraesCS4B02G200100	113.918	3.00935	3.5911	43.4881	37.5326	36.001	0.352977	0	0.309493	61.5757	56.4507	70.0025	57.0562	80.9866	44.2527
19	TaGSTL9	TraesCS4D02G200700	1.4019	0.0749218	0.138418	0.582754	0.223671	0.357883	16.6516	3.40801	3.60495	0.126963	0.0333509	0.815883	0.188797	2.49701	0.221496
20	TaGSTL10	TraesCS4D02G201100	5.63788	6.9306	60.8584	7.29118	33.5112	127.906	6.48733	7.49491	10.2106	5.08451	8.58718	40.6031	3.54995	84.4401	69.182
21	TaGSTL11	TraesCS4D02G201200	1.53371	0.252156	0.127765	0.83159	0.141899	0.7025	0	0	0	0.51655	0.485054	0.514975	0.485239	0.764621	0.601476
22	TaGSTL12	TraesCS4D02G201300	0.0572095	0.0078278	0.0176474	0.0154291	1.25401	9.22834	0.0142553	0.113934	0	0.03244	0.113121	3.53397	0.0151687	0.117536	0.692141
23	TaGSTL13	TraesCS7D02G444000	0	0	0	0	0	0	0	0	0	0.0271834	0	0	0	0	0
24	TaGSTL14	TraesCSU02G231100	0	0.00968175	0	0	0	0	0	1.52563	1.45151	0.328929	0	0	0	0	0
25	TaGSTT1	TraesCS5B02G572400	5.15038	0.358479	3.95402	4.36515	3.10109	4.29808	8.46045	7.0694	11.4367	3.56386	5.21068	6.52158	3.26172	4.9401	8.6044
26	TaGSTT2	TraesCS7B02G000300	9.75427	1.90098	4.7503	3.56324	5.19299	21.1003	24.9705	27.1848	28.637	1.44236	3.57782	8.58267	6.66587	19.9686	10.9591
27	TaGSTT3	TraesCS5D02G563900	0.0765785	0.0261311	0.207704	0.040515	0	0.262133	0	0.509364	0.390621	0.0743985	0.217497	0.186723	0.090806	0.0727215	0.121364
28	TaGSTZ1	TraesCS5A02G051800	19.836	2.65246	103.607	10.4026	14.8689	46.6136	28.3819	35.0789	33.3598	9.22552	14.3306	29.5202	14.3026	23.1017	18.7743
29	TaGSTZ2	TraesCS5A02G302900	34.0687	2.13263	37.6655	20.4393	20.6992	97.6837	19.5478	18.7424	25.6208	2.09688	3.99091	21.9178	2.25802	7.9947	34.2978
30	TaGSTZ3	TraesCS5A02G303000	19.2102	2.94614	12.9487	11.7756	9.89699	28.9648	23.1497	12.2622	16.3693	8.7248	19.2086	24.0247	17.7433	33.1392	34.5207
31	TaGSTZ4	TraesCS7A02G468400	8.03321	0.499511	0.977275	6.51946	2.67828	4.40288	10.6592	6.84035	8.3721	2.90658	4.74174	5.42847	7.27437	7.94052	3.97545
32	TaGSTZ5	TraesCS5B02G055900	8.48533	0.62549	70.8637	1.41845	2.18537	6.97654	12.2171	15.832	13.8151	1.5195	2.17509	10.4609	0.621285	1.80801	0.497829
33	TaGSTZ6	TraesCS5B02G057800	13.3514	1.43525	61.5394	14.2746	13.0247	27.2935	21.8533	21.8151	19.0079	8.49132	10.2438	16.6612	12.7194	12.437	11.4101
34	TaGSTZ7	TraesCS5B02G303200	0.823977	0.0489723	1.19961	0.5976	0.214533	1.73985	1.29413	0.266659	0.85471	0.194488	0.45121	1.27218	0.415655	0.593532	1.9054
35	TaGSTZ8	TraesCS5B02G303300	11.4868	2.10203	10.3145	6.66031	7.86069	16.8041	20.3108	14.544	14.6593	7.11547	13.7248	19.2565	13.7402	26.4341	31.0181
36	TaGSTZ9	TraesCS7B02G370000	0.823009	0.0104028	0.019593	1.37911	1.0207	1.05697	0.220525	0.633893	0.464616	1.4028	1.92575	1.38937	1.61774	0.447579	0.237427
37	TaGSTZ10	TraesCS5D02G062900	12.5651	1.8961	131.285	9.39921	14.4429	42.4067	36.321	37.5323	38.7503	9.83492	12.9286	19.0032	12.5089	13.4067	13.19
38	TaGSTZ11	TraesCS5D02G309700	8.94354	2.82348	27.7842	13.4494	13.6151	96.7652	53.8792	24.0948	31.677	1.85756	2.74919	34.4661	6.14229	27.6942	105.537
39	TaGSTZ12	TraesCS5D02G309800	18.1119	2.77388	20.5386	9.48442	7.55272	28.0148	22.9948	16.9414	19.9403	7.40176	12.8782	22.2613	15.1847	26.0205	31.0864
40	TaGSTZ13	TraesCS7D02G456000	8.24407	0.159494	0.0554486	14.9337	2.13869	1.13873	4.545	1.95868	1.86321	1.14806	2.69006	2.53593	2.19284	0.982036	3.64434
41	TaTCHQD1	TraesCS2A02G306100	7.5118	0.840322	0.391233	2.3369	9.51277	17.1422	15.2064	10.9572	10.4409	6.42282	5.19536	3.33691	6.38849	19.6955	4.04903
42	TaTCHQD2	TraesCS2B02G322800	7.38225	0.657393	0.3075	2.60421	3.89054	4.70218	5.70561	5.57864	5.40591	2.42407	4.90332	4.20577	3.83934	8.90044	3.26606
43	TaTCHQD3	TraesCS2D02G304500	28.5902	1.35377	0.210654	3.22012	16.7499	33.4081	25.8937	22.4635	21.2674	9.46188	10.461	7.46035	12.0327	40.4269	5.27295
44	TaGSTF1	TraesCS1A02G013900	0.302696	0	0	0	0	0	0.5008	1.46302	1.16193	0	0	0	0	0.0850391	0.146025
45	TaGSTF2	TraesCS1A02G078800	75.3621	10.2553	140.395	61.4843	74.0221	119.831	76.2595	63.0068	58.4952	11.0269	50.194	55.9727	24.4107	60.3045	122.936
46	TaGSTF3	TraesCS1A02G078900	0.205752	0.161079	0.0338803	1.49393	1.94646	0.101988	1.49103	0.38484	0.831118	0.265028	5.85119	0.680336	1.47805	0.431397	2.04094
47	TaGSTF4	TraesCS1A02G102700	0.702446	0.317119	2.34264	0.193338	0.118373	0.457869	20.1471	51.5335	40.8618	1.97322	2.19215	0.60183	1.94026	2.09759	0.334804
48	TaGSTF5	TraesCS1A02G102800	1.40291	0.126689	0.439861	1.13521	0.976154	2.96161	5.35762	16.2711	13.7775	0.889327	0.630507	0.702166	0.951689	1.79144	0.785269
49	TaGSTF6	TraesCS1A02G102900	2.62827	0.112236	1.61455	0.0177766	0.0782379	0.212691	0.0507432	0.265343	0.26785	0	0.0197414	0.718569	0	0.355558	0.0373877
50	TaGSTF7	TraesCS1A02G103000	0.0649267	0.0080692	1.55947	0.0900718	0.0977932	0.727235	4.48426	9.37344	8.90306	0	0.0498067	0.53238	0.860849	3.75581	1.96462
51	TaGSTF8	TraesCS1A02G203900	0.195162	0.0143819	0.0694743	6.80623	5.23641	0.0423552	24.1274	11.8758	12.2045	13.9624	2.27079	0.066738	19.6707	11.864	0.952325
52	TaGSTF9	TraesCS2A02G045400	0	0	0	0	0	0.0513935	0	0.264943	0	0	0	0	0.134293	0	0
53	TaGSTF10	TraesCS3A02G302100	81.6119	9.4627	24.3672	38.1902	28.0384	55.4177	290.004	306.159	262.233	26.2013	47.9441	63.2073	46.7953	54.83	29.4733
54	TaGSTF11	TraesCS3A02G302300	0	0	0.026967	0	0	0	0.0285349	0	0	0	0	0	0	0	0
55	TaGSTF12	TraesCS3A02G309000	0	0	0.278769	0.290193	0.0980686	0.068579	0.43671	0.153088	0.263323	0	0.0457598	0	0.105295	0.206819	0
56	TaGSTF13	TraesCS3A02G309100	0	0.0215941	0.510806	0.0487146	0.132531	0.0467621	0.416162	1.29129	0.595457	0	0	0	0.108091	0.0830795	0
57	TaGSTF14	TraesCS3A02G452800	4.30361	0.122877	0.155793	0.353923	0.201507	0.157955	1.43764	3.30883	2.26191	0.34044	1.08378	2.04387	0.482414	1.14886	1.9322
58	TaGSTF15	TraesCS3A02G452900	181.449	2.96396	1.48964	64.1838	17.6953	36.7666	17.3682	16.2382	13.0707	37.4216	70.5288	79.3859	56.1649	48.698	11.0212
59	TaGSTF16	TraesCS4A02G349700	0	0.0126505	0	0	0	0.499258	1.09184	7.47748	6.45618	0	0	0.05021	0	0.0279813	0
60	TaGSTF17	TraesCS5A02G024000	0.0709315	0	0	0	0	0	0	0.0454439	0.0435563	0.0401599	0	0.0193524	0	0	0
61	TaGSTF18	TraesCS5A02G024100	0.15415	0.142165	0	0.270962	1.05901	1.32889	18.3685	59.2372	49.7399	0.0868872	0.689435	0.263806	2.20246	4.31878	1.51552
62	TaGSTF19	TraesCS5A02G432600	0.038679	0.194114	0.110076	0.0366665	0.747231	6.01649	0.227914	1.73908	1.76642	0	0.0390247	0.724104	0.0913063	2.14237	8.36451
63	TaGSTF20	TraesCS5A02G502300	0.404945	0.126105	0.29687	7.92212	5.29533	0.0315484	20.646	14.4466	13.9837	30.0299	7.7882	0.199308	32.4027	18.0285	0.351639
64	TaGSTF21	TraesCS5A02G502400	0.111016	0.00946035	0	5.45366	4.03472	0.089839	10.0508	5.59298	4.89644	10.9096	4.97274	0.0761145	14.6078	4.95617	1.01539
65	TaGSTF22	TraesCS5A02G502500	26.9699	0.888656	0.148834	83.9865	20.9212	5.78071	10.9878	9.55037	9.83747	28.1248	27.1566	16.7374	31.5885	31.4699	42.4131
66	TaGSTF23	TraesCS7A02G525600	0	0	0	0	0	0	0	0	0	0	0	0	0	0	0
67	TaGSTF24	TraesCS7A02G525700	1.44969	0.061587	0.180534	0	0.468389	0.778801	1.09708	5.20193	5.32973	0.699781	0.937967	0.980231	2.29414	2.75773	0.0652445
68	TaGSTF25	TraesCS1B02G097200	26.058	1.73009	4.81297	55.6576	70.5567	73.8602	15.9019	15.3682	13.0786	24.3289	79.3223	35.2296	65.8264	36.6835	87.1564
69	TaGSTF26	TraesCS1B02G097400	80.225	7.76724	12.2643	43.3315	35.4538	16.5236	28.4149	21.5957	20.9629	5.13569	27.7244	27.2277	21.4788	16.5865	77.8568
70	TaGSTF27	TraesCS1B02G113500	0.23093	0.355928	1.9271	0.106232	0.0766152	0.398684	5.52679	16.6198	12.8043	0.378584	0.380711	0.0527695	0.663172	1.06354	0.0716752
71	TaGSTF28	TraesCS1B02G113600	0	0	0	0	0.0188576	0	0.0415806	0.153219	0.128734	0.0216532	0	0	0	0.0181029	0.0229287
72	TaGSTF29	TraesCS1B02G113700	0.968795	0.326564	24.212	4.81996	1.71955	0.777192	8.84507	10.0828	11.3034	1.09274	1.99351	0.566102	4.05755	3.38399	2.93259
73	TaGSTF30	TraesCS1B02G113800	4.28585	0.220735	1.67835	2.57984	3.47215	9.24334	2.30479	3.45476	3.48781	0.577814	2.01966	3.22472	1.13548	4.33012	7.4957
74	TaGSTF31	TraesCS1B02G114300	0.662389	0	0	0	0	0.0895206	1.06434	2.74376	2.4009	0	0	0.166078	0	0.063308	0
75	TaGSTF32	TraesCS1B02G114400	0	0	0	0	0	0	0.286386	0.311758	0.432198	0	0	0.0202264	0	0.0179507	0
76	TaGSTF33	TraesCS1B02G217700	0.156849	0.00694135	0.0443423	4.35839	2.84211	0.0143999	16.1808	7.69456	8.01535	12.3087	3.69378	0.288222	13.9613	8.6241	0.87007
77	TaGSTF34	TraesCS2B02G420800	0	0	0	0	0	0	0	0.0726625	0.121569	0	0	0	0	0	0
78	TaGSTU84	TraesCS2B02G574600	0	0	0	0.0986835	1.86923	0.399784	0.283025	0.422559	0.364781	0	0	0	0.0957474	0.111688	0
79	TaGSTF35	TraesCS3B02G152200	0.0823675	0	1.67562	0.322082	1.23454	1.17526	0	0.213767	8.07165e-10	0	0.0551525	0.187278	0.151168	0.229895	0
80	TaGSTF36	TraesCS3B02G152300	8.0784e-09	0	0.000227307	0.000658367	0.0148022	0.000274873	0	1.52028e-06	0.0339584	0	1.16359e-05	0.0241712	3.37638e-05	8.03537e-08	0
81	TaGSTF37	TraesCS3B02G334300	6.25153	0.21931	4.30937	0.117201	1.83869	3.00002	0.468885	2.83079	3.79969	1.02606	1.02937	2.38359	1.16328	1.75839	0
82	TaGSTF38	TraesCS3B02G334500	153.34	17.8081	39.2061	82.8487	68.7566	67.3466	427.985	407.728	341.973	78.2882	110.249	103.948	265.341	231.724	146.764
83	TaGSTF39	TraesCS3B02G490400	6.84593	0.247084	0.0269317	1.52682	0.673373	0.626368	6.02779	9.72147	6.87561	0.60165	2.35834	3.76839	1.58861	4.15181	7.5621
84	TaGSTF40	TraesCS3B02G490600	3.67634	0	0.433395	2.43361	3.16118	6.47894	0.815912	0.340833	1.40818	3.62938	5.88933	5.47093	2.24359	2.67189	2.98371
85	TaGSTF41	TraesCS4B02G059100	0.246325	0.258523	22.6394	0.128547	4.8929	12.9505	2.47729	4.31098	4.12437	0.0532515	4.50344e-08	1.70203	0.421102	0.111785	0
86	TaGSTF42	TraesCS4B02G059300	0.113096	2.13338	138.257	0.342747	12.7988	14.1322	2.4467	11.6951	9.90072	0.0599602	0.279295	1.70939	2.06921	1.13148	0.0176523
87	TaGSTF43	TraesCS4B02G330800	0.189914	0.0710357	0.192322	3.26592	3.26365	0	4.02168	2.99443	2.89387	13.3849	2.59599	0.167099	13.1186	5.98445	0.306601
88	TaGSTF44	TraesCS4B02G330900	0.806547	0.157527	0.100781	9.58161	8.01991	0.120286	29.7727	22.6334	20.8075	53.5369	11.0445	0.590318	48.7901	28.4283	0.497509
89	TaGSTF45	TraesCS4B02G331000	0.0500135	0	0.0263806	2.3623	1.28495	0	1.58382	1.26201	1.37652	2.40925	1.38241	0.0251939	4.54861	2.02223	0.153902
90	TaGSTF46	TraesCS4B02G331100	13.1875	0.758571	1.1709	31.9738	7.06216	3.10675	6.513	6.25132	6.07885	7.1037	9.30736	9.25676	13.2196	13.2525	11.5587
91	TaGSTF47	TraesCS5B02G020700	0.295057	0	0	0.21104	0.25706	0.094234	9.46468	68.7022	53.7606	0.0216863	0.323391	0.46191	3.32589	3.63679	2.39779
92	TaGSTF48	TraesCS5B02G020900	0	0.0122108	0	0	0	0	0	0.409903	0.555748	0	0.109964	0.0524384	0	0.0746889	0.111667
93	TaGSTF49	TraesCS5B02G021100	0	0	0	0	0	0	0	0	0.0267222	0	0	0	0	0	0
94	TaGSTF50	TraesCS5B02G021800	0.215609	0.0674214	0.0360014	9.99805	0.380354	0.376219	86.2506	267.788	215.526	0.215747	0.339967	0.431211	9.29428	8.2113	0.0176793
95	TaGSTF51	TraesCS5B02G259700	1.05659	0.0376357	0	16.0347	2.87573	0	0.378802	0.142494	0.0776785	0	0.0600086	0.0345924	0	0	0
96	TaGSTF52	TraesCS5B02G435000	0.514629	0.184582	0.611246	0.04564	1.82456	12.3844	0.537606	2.54776	1.77734	0.065368	0.0956253	0.402709	0.0891846	0.501046	0.0755277
97	TaGSTF53	TraesCS7B02G084400	0.074907	0	0.0157129	0.912888	1.07957	0.127809	2.33949	4.42999	3.52946	0.0482831	0.184749	0.433492	0.772571	3.57634	0.721219
98	TaGSTF54	TraesCS7B02G096300	6.09436	0.082301	0.0586665	30.2364	5.51014	1.46422	8.67733	3.27558	3.66915	9.8637	30.7411	5.59971	16.0812	17.4488	26.7529
99	TaGSTF55	TraesCS7B02G398800	0	0.0109362	0	0	0	0.326327	2.60182	4.01835	2.73341	0	0	0.0431592	0	0.0240011	0.329439
100	TaGSTF56	TraesCS7B02G443300	0	0	0	0	0	0	0	0	0	0	0.0323626	0	0.0342966	0	0
101	TaGSTF57	TraesCS1D02G011800	0.122349	0	0	0	0	0	0.430324	1.77016	1.39435	0	0	0	0	0	0
102	TaGSTF58	TraesCS1D02G081200	194.653	13.5303	35.3032	65.6552	109.314	199.481	176.486	145.637	121.641	70.8916	230.879	125.865	98.6791	149.836	128.28
103	TaGSTF59	TraesCS1D02G094700	0.517747	0.31836	5.05732	0.248832	0.908863	11.0404	26.2444	94.9798	70.9744	0.186283	1.91501	18.1173	4.02022	7.96842	7.49477
104	TaGSTF60	TraesCS1D02G094800	0.494067	0.176982	0	0.125342	1.16789	1.39214	0.569242	1.78358	1.45609	0.0610237	0.487673	2.02206	1.3257	5.81996	3.2797
105	TaGSTF61	TraesCS1D02G094900	0.638665	0.0534074	0.0746852	0.635275	1.12649	2.27583	4.20893	15.5845	13.0744	0.27339	0.67067	1.47695	2.72557	4.20556	1.08503
106	TaGSTF62	TraesCS1D02G095000	6.95416	0.120653	0.831855	0.110625	0.584183	0.921891	0.673458	3.00052	2.88812	0.0251198	0.269143	2.13521	0.319522	2.33638	1.31955
107	TaGSTF63	TraesCS1D02G095100	0.0187461	0.00963205	0	0	0	0.183009	1.62779	2.81222	2.8088	0	0	0.070665	0	0.145763	0.0961113
108	TaGSTF64	TraesCS1D02G095400	0.326377	0.0966808	0	0.113086	0.367729	5.23545	18.9764	26.2559	21.9916	0.090872	1.41198	3.18674	0.273618	1.40502	0.448912
109	TaGSTF65	TraesCS1D02G207400	0.128662	0.037137	0.0282614	3.98806	3.23849	0.0460713	19.6745	11.4173	11.6829	5.47833	1.03999	0.0606167	15.0901	9.20729	0.724278
110	TaGSTF66	TraesCS2D02G044100	0	0.02678	0	0.053166	1.41222	1.32919	0.0163223	1.07163	1.72571	0	0	0.0748586	0.83228	0.736763	0.0795632
111	TaGSTF67	TraesCS2D02G400000	0	0	0	0	0	0	0	0	0	0	0	0	0.03336	0	0
112	TaGSTF68	TraesCS2D02G503200	0	0	0.0296506	4.82452	9.11686	0	9.57312	7.6582	8.20349	0	0.0647981	0.0581144	66.596	39.6622	34.4179
113	TaGSTF69	TraesCS2D02G579500	0.0353246	0	0.0184627	9.62558	21.3514	0.0170272	15.1705	15.0039	16.1887	0	0.126435	0.124417	180.689	111.337	83.0262
114	TaGSTF70	TraesCS3D02G133100	0.419674	0.444806	9.71473	1.10684	6.37089	7.10175	1.36583	0.696041	0.975558	1.14898	1.80756	1.92715	1.18468	1.26079	1.13326
115	TaGSTF71	TraesCS3D02G133200	0.248469	0.192963	4.20578	7.04019	9.66246	8.0412	0.632734	4.0959	3.91094	0.252933	1.41807	4.62723	0.230595	1.60458	4.88499
116	TaGSTF72	TraesCS3D02G299700	0	0	0.277894	0	0.218236	0.076033	0	0.13649	0	0	0	0	0	0	0
117	TaGSTF73	TraesCS3D02G299900	217.66	15.3395	35.761	99.2914	64.4943	56.8533	563.667	555.802	465.373	80.082	121.704	155.669	166.131	154.179	64.4613
118	TaGSTF74	TraesCS3D02G445300	8.32485	0.305287	0.0425963	1.59526	0.958598	0.36829	6.77004	9.08006	7.37695	2.70908	3.07265	2.72554	2.25517	4.04917	1.67197
119	TaGSTF75	TraesCS3D02G445400	137.06	13.7332	34.3535	85.3405	28.638	48.1743	56.7221	125.522	102.087	38.9139	62.6172	86.5006	73.293	74.7614	36.0913
120	TaGSTF76	TraesCS4D02G327700	0.211711	0.160492	0.50605	5.5493	5.00096	0	5.15965	4.07981	3.66673	9.72635	1.66175	0.107362	15.4359	8.56288	0.113504
121	TaGSTF77	TraesCS4D02G327800	0.402716	0.157372	0.384945	8.12738	6.30706	0.0180497	18.0689	14.5084	12.9791	41.8682	9.87993	0.416173	36.8227	21.5653	0.085792
122	TaGSTF78	TraesCS4D02G327900	0.227554	0	0.0684407	4.07566	3.70634	0.020692	8.67014	4.92294	4.27193	11.5993	4.81398	0.109153	13.3388	6.31191	0.452972
123	TaGSTF79	TraesCS4D02G328000	21.8429	2.65461	8.9673	57.7989	23.8531	14.4583	13.5316	15.8399	16.2783	19.2865	23.5458	19.3641	23.1022	21.7812	23.7817
124	TaGSTF80	TraesCS5D02G030000	0.769592	0.231041	0.107095	2.82403	0.708902	1.29947	64.7112	128.018	121.668	0.178906	0.628351	0.395	8.74754	12.2816	1.55955
125	TaGSTF81	TraesCS5D02G268900	0	0	0	1.39298	1.09058	0.035569	0.0487701	0.116307	0.0452934	0.079983	0.442763	0	2.54513	0.626595	1.4064
126	TaGSTF82	TraesCS5D02G418100	0	0	0	0	0	0	0.981459	5.1081	4.95748	0	0.0213202	0	0	0	0
127	TaGSTF83	TraesCS5D02G440700	3.28456	0.101533	6.85465	0.205625	5.15935	9.90639	0.596597	1.86432	1.4559	2.75193	1.39098	0.200471	0.416729	1.75208	0.315286
128	TaGSTF84	TraesCS6D02G016700	0.531753	0.316536	0	0.106381	0.789123	0.539435	0	0.207084	0.075446	0.052954	0.161785	12.4425	0.43254	15.9817	46.9074
129	TaGSTF85	TraesCS7D02G192500	10.5373	0.0365972	0.0589435	7.16826	1.42263	0.580708	1.06808	0.590078	0.809656	0.287377	3.74438	0.792307	3.38511	2.09178	10.8827
130	TaGSTF86	TraesCS7D02G479100	0	0.0176221	0	0	0.0158249	0.0368439	4.76471	10.8138	12.0024	0	0	0.035222	0.0218264	0.0157433	0.0196148
131	TaGSTF87	TraesCS7D02G514500	0.246326	0.025738	0	0	0.643273	3.99028	0.249722	4.77202	4.54	0.134078	0.0766441	0.154405	0.250638	0.455214	0.0183516
132	TaGSTU1	TraesCS1A02G016800	0	0	0	0	0	0.0211525	6.26741	8.46999	7.5893	0	0	0	0	0	0
133	TaGSTU2	TraesCS1A02G017300	0	0	0	0	0	0	0	1.37289	1.68582	0	0	0	0	0	0
134	TaGSTU3	TraesCS1A02G017400	0	0	0	0	0	0.099455	0.271877	5.64986	6.53555	0	0.0225602	0	0	0	0
135	TaGSTU4	TraesCS1A02G186100	0.486453	0.357602	5.16007	5.39476	11.5207	23.2309	9.65663	23.7353	16.6579	0.117407	0.213023	7.06795	7.55509	18.0882	0.349577
136	TaGSTU5	TraesCS1A02G186200	2.03266	0.0267099	0	0.435837	0.22656	0.116647	5.41367	6.70134	6.11245	0.545922	3.40266	1.99713	1.08798	2.73873	1.64173
137	TaGSTU6	TraesCS1A02G186300	0.0430557	0.0289473	0.0583053	0.0396948	1.19557	3.64954	0.201879	1.4313	0.846107	0	0	0	0.0592804	0.320568	0.0207727
138	TaGSTU7	TraesCS1A02G186400	0.0543189	0	0.0297578	0.0304525	0.206488	1.22034	0.206824	0.642267	0.66052	0	0.0182285	0.0321319	0.0339637	0.175971	0
139	TaGSTU8	TraesCS1A02G186500	0.745818	0.0395262	0.27035	0.466274	2.41179	6.95097	5.33037	26.636	18.8268	0.27002	0.877721	0.288853	4.03217	5.00672	0.0873697
140	TaGSTU9	TraesCS1A02G186600	0.237433	0.0092189	0	0.0503434	0.245068	0.208039	5.66811	3.94146	4.03458	0	0.0180426	0.194027	0.202783	1.65887	0
141	TaGSTU10	TraesCS1A02G186700	4.38621	1.06465	1.34294	0.222333	2.96592	45.3488	75.8986	91.4447	85.7656	0.126436	0.594345	3.2993	0.2987	6.21401	1.84015
142	TaGSTU11	TraesCS1A02G186800	4.96912	0.490945	2.67496	0.627692	12.3656	27.9653	1.74755	12.0783	10.1965	0.25652	0.24848	3.21871	0.846988	2.20594	0.352564
143	TaGSTU12	TraesCS1A02G187000	0.108092	0.358631	5.99519	0.161279	0.165496	0.389194	4.42258	8.96663	5.84366	0.185088	0.134141	0.312104	0.962105	2.25261	0.20232
144	TaGSTU13	TraesCS1A02G258500	4.09002	0.439262	0.805964	0.563377	1.97753	0.0152978	2.75389	3.66681	3.68009	45.2832	22.4174	4.4854	13.9613	4.43003	0.263627
145	TaGSTU14	TraesCS2A02G144300	0.313664	0.121986	0.154361	0.15683	0.0903978	0.973867	0.450737	1.84727	1.04391	0.188834	0.427972	0.211847	0.165215	1.10874	0.395149
146	TaGSTU15	TraesCS2A02G218700	0.651107	0.0333443	0.054872	1.34628	2.02105	3.15562	1.00657	5.52533	3.99174	2.93191	0.933786	1.80024	0.494127	5.09331	1.36435
147	TaGSTU16	TraesCS2A02G504300	4.98034	0.13187	0.0214847	10.2795	11.4662	40.2471	0.0650446	0.0362432	0.0452751	1.09926	2.30735	4.71988	1.51852	2.65274	27.2612
148	TaGSTU17	TraesCS2A02G544400	0	0	0	0	0	0	0	0	0	0	0	0	0	0	0
149	TaGSTU18	TraesCS2A02G577900	0	0	0	0	0	0	0.0751014	0	0.090493	0	0	0	0	0.0232619	0
150	TaGSTU19	TraesCS2A02G578000	0	0	0	0	0	0	0.126985	0.967584	0.776799	0	0	0	0	0.0219192	0.0802429
151	TaGSTU20	TraesCS2A02G578200	0	0	0	0	0	0	0	0.609179	0.738735	0	0	0	0	0.017788	0
152	TaGSTU21	TraesCS2A02G578300	0	0	0	0	0	0	0	0	0	0	0	0	0	0	0
153	TaGSTU22	TraesCS2A02G578400	0	0	0	0	0	0.155908	4.98233	22.0399	24.9518	0	0	0	0.0246216	0.0948733	0
154	TaGSTU23	TraesCS3A02G021200	0	0	0	0	0	0	0.126419	0.254486	0.222905	0	0	0	0	0	0.0495514
155	TaGSTU24	TraesCS3A02G129800	0.552879	0.0339462	0.642806	0.241483	0.120585	0.532798	0.0591941	0.265251	0.269848	0.245603	0.194026	0.599631	0.243306	0.370537	0.352015
156	TaGSTU25	TraesCS3A02G260800	0.0434698	0	0.71109	0	0	7.77823	0.188175	6.74095	4.38434	0.0195389	0.0846747	2.65689	0.0349684	2.0252	2.9925
157	TaGSTU26	TraesCS3A02G376700	0.660066	0.00941455	0	16.2629	1.23235	0.82997	3.55953	2.98808	2.9178	0.0869754	0.0589372	0.0907499	1.5896	1.71079	0.675698
158	TaGSTU27	TraesCS3A02G379200	0	0	0	0	0	0	0	0.159002	0.0267222	0	0	0	0	0	0
159	TaGSTU28	TraesCS3A02G437400	0.381682	0	0	0.0363019	0	0.164557	0.797077	2.44403	2.42098	0.0126392	4.19179	0.0241115	0.354976	0.154356	0.0128937
160	TaGSTU29	TraesCS3A02G437500	0.0606525	0	0	0	0	0	0.115797	0.116834	0.157155	0	0.138558	0	0	0	0
161	TaGSTU30	TraesCS3A02G437600	0.0219432	0.018927	0	0	0	0.0187237	0.137963	0.33241	0.21032	0	0	0	0	0	0
162	TaGSTU31	TraesCS3A02G437900	0.204735	0.00896195	0.139993	0.0355926	0.0353383	0.0429958	0.293065	1.31519	0.914723	0	0	0.0179393	0	0.103332	0.0199773
163	TaGSTU32	TraesCS3A02G459500	0	0	0	0	0	0	0.131369	1.21729	1.42916	0	0	0	0	0.0226817	0
164	TaGSTU33	TraesCS3A02G487700	0	0.00969425	0	0	0	0	2.1955	5.80677	6.0311	0	0	0	0	0	0
165	TaGSTU34	TraesCS3A02G488200	0.0649375	0.0373616	0.960874	0.0727373	0.158157	0.0974286	0.135042	1.22556	1.50575	0.0752901	0.0209448	0.058063	0.212457	0.186417	0.0590123
166	TaGSTU35	TraesCS3A02G488300	0.0359146	0	0.290959	0	0.0361612	0	0	0	0	0.172793	0	0	0	0	0
167	TaGSTU36	TraesCS4A02G008400	0	0	0	0	0.019178	0.0376044	0.142453	0.534709	0.51754	0	0.063872	0.0732578	0	0.0217668	0.418301
168	TaGSTU37	TraesCS4A02G429800	0	0	0	0	0.0430693	0	1.61095	3.32367	2.67095	0.0474912	0.0997203	0.115651	0.0271619	0.026602	2.82253
169	TaGSTU38	TraesCS4A02G429900	0	0	0	0	0	0	0	0.128299	0.0550185	0	0	0.0247744	0.0305215	0	0.0825225
170	TaGSTU39	TraesCS4A02G435300	0.0317815	0	0.119281	0	0.0231491	0	0.121266	0.32588	0.173298	0	0	0	0	0.0316541	0
171	TaGSTU40	TraesCS4A02G454500	0	0.828536	0.800512	0	0	0	0	0.0087366	0	0.0182175	0	0	0	0	0
172	TaGSTU41	TraesCS4A02G454700	0	0.322775	0	0	0.0176338	0	0	0	0	0	0	0	0	0	0
173	TaGSTU42	TraesCS4A02G454800	6.21591	0.83505	2.01356	23.1195	26.9766	63.565	7.32761	39.8788	28.5024	4.74195	6.83948	36.5813	10.7621	40.7368	17.7422
174	TaGSTU43	TraesCS4A02G455000	0.051777	0.0127881	0	1.17781	3.35168	21.0678	0.679069	5.73106	5.58167	0.0509481	0.147492	0.949087	0.659097	0.0466311	4.04852
175	TaGSTU44	TraesCS4A02G469800	0	0	0	0	0	0.0245837	1.43623	0.61297	0.889621	0	0	0	0	0	0
176	TaGSTU45	TraesCS5A02G021700	0	0	0	0.0348584	0	0.0170696	0.279187	2.02286	0.997892	0	0	0	0.0807205	0.0145989	0
177	TaGSTU46	TraesCS5A02G143500	0.757945	0.0988041	0.0175612	0.645845	2.70864	6.75868	0.386414	0.176091	0.159282	0.162942	0.107371	2.06706	0.17124	1.04385	0.603024
178	TaGSTU47	TraesCS5A02G190900	2.67162	0.0227709	0	2.54331	1.14639	0.666338	1.17332	1.48692	1.04443	0.505898	3.31271	1.72016	2.84626	3.17083	5.32058
179	TaGSTU48	TraesCS5A02G247500	0	0.0181153	0	0.0354018	0	0	0	0.0543765	0	0.0334901	0.058511	0	0	0	0.075088
180	TaGSTU49	TraesCS5A02G374800	0.0370267	0.0169397	0	0	0	0	0	0.063201	0.256466	0.0794859	0.0523678	0	0	0	0
181	TaGSTU50	TraesCS5A02G424000	0.784654	0.583696	0.12207	0.073077	1.22502	14.1623	0.235807	1.50049	1.58058	0.141452	0.275353	0.112348	0.0773045	0.54932	0
182	TaGSTU51	TraesCS5A02G424100	101.827	41.7542	102.299	137.921	135.587	228.781	79.3707	71.1539	71.2206	10.9368	28.7188	69.0001	67.607	54.5031	41.3422
183	TaGSTU52	TraesCS6A02G139000	0.102368	0	0.0203981	0.149	0	0	3.1943	6.44024	6.75989	0.0195429	0	0	0.260593	0.33484	0
184	TaGSTU53	TraesCS6A02G139100	0.914341	0.0621022	0	0.14703	0.0436262	0.0189917	6.21769	12.4113	11.6328	0.109827	0.163724	0	1.38703	0.620051	0
185	TaGSTU54	TraesCS7A02G021900	0	0	0	0	0	0.0216069	5.27335	2.10426	1.70595	0	0	0	0	0	0
186	TaGSTU55	TraesCS7A02G034200	0	0.116562	0.250096	0	0	0	0	0	0	0	0	0	0	0	0
187	TaGSTU56	TraesCS7A02G034300	0.0776048	0.404185	22.2833	3.96012	3.76226	30.3194	22.5226	33.1359	24.3526	0.010232	0.0314123	1.94824	0.188323	6.64159	0.31048
188	TaGSTU57	TraesCS7A02G034500	0	0.0159491	0	0.260398	1.47745	0.672188	1.2832	4.38483	3.41517	0.0503838	0.125874	0.01581	0.210526	0.0193013	0
189	TaGSTU58	TraesCS7A02G049400	0.0368537	0.0427933	6.40928	0	0.0914887	0.155459	0.0791531	0.327193	0.297347	0.0475168	0.0348694	0	0.0621395	0.10102	0
190	TaGSTU59	TraesCS7A02G059900	0.0782373	0.0179317	0	0.241483	0.209435	0.502354	0.778292	1.29621	1.41865	0	0.149741	0.035451	0.0988045	0.0302749	0.50869
191	TaGSTU60	TraesCS7A02G083700	4.72945	0.040558	6.33495	0.493171	0.369873	0.599939	2.64794	6.5335	4.68314	0.11732	1.5956	0.575295	0.223933	0.759555	0.0263097
192	TaGSTU61	TraesCS7A02G129500	0	0	0	0	0	0	0.0249922	0.67901	0.336522	0	0	0	0	0	0.0306474
193	TaGSTU62	TraesCS7A02G132000	0.450468	0.00838745	1.24331	0	0.0150388	0.0221096	0.0808589	0.36084	0.258115	0	0.073216	0.0183371	0	0.146654	0
194	TaGSTU63	TraesCS7A02G187300	0	0	1.31012	0	0.060232	0.613429	0.142264	0.264932	0.287856	0	0.0183282	0.298994	0.106684	0.156436	0.223764
195	TaGSTU64	TraesCS7A02G374900	3.96158	0.172903	0	2.285	0.111816	0.294846	0.278526	0.190521	0.204901	0.183041	0.19424	0.031943	0.0510454	0.178407	0.0356595
196	TaGSTU65	TraesCS7A02G477900	24.6596	0.216645	0.0725698	13.147	3.19078	8.4	35.2424	40.9158	35.9845	4.92833	6.34068	1.44104	15.197	8.72965	0.488011
197	TaGSTU66	TraesCS7A02G531100	0	0	0	0	0	0	0	0	0	0	0	0	0	0	0
198	TaGSTU67	TraesCS1B02G021100	0	0	0	0	0	0.0181059	0.2532	1.24178	1.28127	0	0	0	0.0214405	0.0210636	0
199	TaGSTU68	TraesCS1B02G021400	0	0	0	0	0	0	0	0	0	0	0	0	0	0	0
200	TaGSTU69	TraesCS1B02G194000	0.919132	0.088484	0.143876	0.410421	0.538678	0.855541	1.12169	2.03815	2.13199	0.658482	1.32056	0.638315	0.432809	1.84078	0.975042
201	TaGSTU70	TraesCS1B02G194100	1.18634	0.340763	2.96176	0.827605	7.37857	7.4105	4.2451	9.23029	8.08872	0.126893	0.223745	0.664558	0.528849	1.514	0.33089
202	TaGSTU71	TraesCS1B02G194200	0	0	0.0307553	0	0	0.0276137	0	0	0	0	0	0	0	0	0
203	TaGSTU72	TraesCS1B02G194300	11.676	0.285793	1.49824	5.60311	8.07382	13.7073	38.7353	49.0876	49.9275	3.34681	1.69348	0.497802	4.82737	10.5467	0.200053
204	TaGSTU73	TraesCS1B02G194400	0	0	0.0239501	0.0517665	0	0.156863	0.546539	0.879847	1.23378	0	0	0	0	0	0
205	TaGSTU74	TraesCS1B02G194500	1.66684	0.117941	0.125016	0.2393	0.426606	0.0397169	3.72365	4.79289	4.81007	1.28425	0.588546	0.066963	1.69712	5.49704	0
206	TaGSTU75	TraesCS1B02G194600	0.285905	0	0	0	0.0888065	0.415242	3.3252	3.62815	2.73716	0	0	0	0	0.227643	0
207	TaGSTU76	TraesCS1B02G194700	9.94056	1.1137	2.35457	1.21954	5.14924	40.0601	52.2013	63.5085	61.1505	0.856004	4.88082	9.70125	4.8088	10.4731	5.10903
208	TaGSTU77	TraesCS1B02G194800	0.0247426	0	0.00184578	0	0.0451232	0	0	0	0	0	0	0	0	0	0
209	TaGSTU78	TraesCS1B02G194900	1.20382	0.150767	3.37348	0.174915	0.48415	6.4936	0.858703	3.52154	2.97857	0.0514192	0.0547923	2.1782	0.0680454	0.900034	0.0535518
210	TaGSTU79	TraesCS1B02G269100	7.22454	0.352463	0.607639	0.987498	3.65051	0.466275	3.50148	5.6478	5.18803	35.651	13.2419	3.36383	9.50479	9.52804	1.13732
211	TaGSTU80	TraesCS2B02G244100	11.8936	0.592559	1.95014	1.75709	35.5078	16.735	8.14931	21.6371	19.303	9.10465	2.15999	1.86756	2.43504	28.7983	0.231624
212	TaGSTU81	TraesCS2B02G523700	0	0.103442	0.0207811	0.0389292	0	0	0	0	0	0	0	0	0	0	0
213	TaGSTU82	TraesCS2B02G532600	16.3632	0.291305	0.0144603	33.8866	43.735	111.158	0.28327	1.16901	0.925069	1.33966	7.43751	37.9988	4.50971	18.0553	135.887
214	TaGSTU83	TraesCS2B02G574500	0.094147	0	0	0.0248186	0.177801	0.367957	0	0.425077	0.428131	0.114709	0.0537017	0.0608031	0.0113052	0.0939235	0
215	TaGSTU85	TraesCS2B02G609400	0	0	0	0	0	0	2.38148	20.999	18.9125	0	0	0	0	0.119586	0
216	TaGSTU86	TraesCS2B02G609500	0	0	0	0	0	0.0241669	0.596965	5.99646	4.88216	0	0	0	0	0	0.0203647
217	TaGSTU87	TraesCS2B02G609600	0	0	0	0	0	0.0693994	0.0093376	0.768023	0.922005	0	0	0	0	0	0.0113122
218	TaGSTU88	TraesCS3B02G025000	0	0.0206846	0	0.0375929	0.0114124	0	2.9612	6.33112	5.34997	0	0.0137845	0.0138888	0	0.0307516	0
219	TaGSTU89	TraesCS3B02G234100	3.33758	0.242067	17.7029	0.608339	2.14821	16.5502	4.11059	9.74606	6.95927	3.20763	2.45316	4.582	2.39614	7.34786	5.02919
220	TaGSTU90	TraesCS3B02G409200	0	0	0	0	0	0	0	0	0.0453657	0	0	0	0	0	0
221	TaGSTU91	TraesCS3B02G471500	4.85275	0.171234	0.0357529	0	0.0485529	0.289341	0.418419	1.14134	1.28119	0.0134895	0.257435	0.048856	0.0850154	0.129916	0
222	TaGSTU92	TraesCS3B02G471600	0.210097	0.0242908	0.406617	0.609938	0.764247	1.27082	1.96469	2.75229	2.41686	0.203442	0.473795	0.827791	0.283369	0.659725	0.70955
223	TaGSTU93	TraesCS3B02G471900	0.0781471	0.0348181	1.23513	0.0175374	0	0.0343529	0.0150197	0.722851	0.445124	0	0.0194679	0.242144	0.0362885	0.0293799	0.0365253
224	TaGSTU94	TraesCS3B02G499200	0	0	0	0	0	0	0	0.149207	0.170795	0	0	0	0	0	0
225	TaGSTU95	TraesCS3B02G535300	0	0.0475972	0.0212413	0	0.0200266	0	5.96605	12.9098	12.3367	0.0979992	0.0221107	0	0.456809	0.134771	0
226	TaGSTU96	TraesCS3B02G535700	0.0388394	0	0.0173726	0	0	0.0186982	1.50852	5.29992	4.33389	0.207429	0.181179	0.0357758	0.131223	0.059512	0
227	TaGSTU97	TraesCS3B02G536100	0.151521	0.199491	20.7069	0.0175157	1.06806	4.35716	0.931566	5.36801	4.31804	0	0.053784	1.07989	0.371076	2.9091	0.0729965
228	TaGSTU98	TraesCS3B02G538500	0	0	0	0	0	0	0.0953724	0.0266367	0	0.424826	0.101381	0	0	0.0275382	0.226937
229	TaGSTU99	TraesCS3B02G538600	0	0	0	0	0	0	0.713548	1.27423	1.25133	0.169303	0.0179744	0.01639	0.061009	0	0.14625
230	TaGSTU100	TraesCS3B02G538700	0	0	0	0	0	0	0	0	0	0.192002	0.0290396	0	0	0	0
231	TaGSTU101	TraesCS3B02G538800	0	0	0	0	0	0	0.108016	0.228675	0.223451	0.135076	0.0177238	0.0161571	0	0	0.0721305
232	TaGSTU102	TraesCS3B02G539000	0	0.0596197	1.12355	0	0.037149	0	2.12512	1.5877	1.82918	0	0	0	0.171779	0.321163	0
233	TaGSTU103	TraesCS3B02G539100	0	0.0349054	0.101025	0	0	0	13.3476	18.5947	20.8635	0	0	0	0.361086	0.236584	0
234	TaGSTU104	TraesCS3B02G539300	0	0	0.0468403	0	0	0.152577	0.683742	0.715633	0.657062	0	0.113147	0.070629	0.0470591	0.0195873	0
235	TaGSTU105	TraesCS3B02G539800	0	0	0	0	0	0	0	0	0	0	0	0	0	0	0
236	TaGSTU106	TraesCS3B02G540100	0.0224398	0.0284787	0.0208413	0.621305	0.259456	0.0746515	16.9515	21.6227	21.4154	0.0363487	0.0634906	0	0.213104	2.88842	4.65181
237	TaGSTU107	TraesCS3B02G540200	0.0367632	0	1.52601	0.0825793	0.0143085	0.742081	2.34585	12.7143	10.7576	0	0.0377476	0.550162	0.0661689	0.64336	0
238	TaGSTU108	TraesCS3B02G540700	0	0	0	0.0361913	0.14142	0.103184	0.739147	0.418474	0.325852	0.035115	0.104866	0	0.393695	0.111131	0
239	TaGSTU109	TraesCS3B02G571100	0	0	0	0	0	0	0.289614	0.179582	0.152021	0	0	0	0	0	0
240	TaGSTU110	TraesCS3B02G571200	0	0.0384745	0	0	0	0	1.19277	2.03611	1.88644	0	0	0	0.109751	0.0363182	0
241	TaGSTU111	TraesCS4B02G225200	0.0253578	0.0186218	0.0123677	0.173868	0.108949	1.14139	1.0974	2.1839	1.63327	0.104387	0.14312	0.0806874	0.358218	0.106841	0.0121026
242	TaGSTU112	TraesCS4B02G274400	0.512672	0.0202673	2.69777	0.675682	1.48241	2.19835	3.23408	8.64115	7.19766	0.223022	0.531898	0.317566	0.490941	0.722769	0.471687
243	TaGSTU113	TraesCS4B02G296500	0.425026	0	0.0164023	0.0348183	0.12929	1.90255	0.638116	1.89099	1.83479	0.181	0.15419	0.225997	0.149506	0.0411308	1.24191
244	TaGSTU114	TraesCS5B02G018400	0	0.0092076	0	0	0.014812	0	1.13651	3.69236	3.8914	0	0	0	0.0320764	0	0.0733691
245	TaGSTU115	TraesCS5B02G142500	0.263797	0.121989	0.255912	0.5926	1.19647	1.76141	0.299109	0.464291	0.271815	0.0160653	0.345015	0.958993	0.0922629	0.309563	0.44202
246	TaGSTU116	TraesCS5B02G192400	0.45139	0.0122624	0.0208888	0.508293	0.224638	0.0143176	0.460541	0.715098	0.694188	0.197024	0.554811	0.522925	0.255922	0.0860657	0.312866
247	TaGSTU117	TraesCS5B02G244700	0	0	0	0	0	0	0	0	0	0	0	0	0	0	0
248	TaGSTU118	TraesCS5B02G376800	0	0	0	0	0	0	0	0	0	0.026661	0	0	0	0	0
249	TaGSTU119	TraesCS5B02G426300	1.27822	0.156895	0.29654	0.560026	1.82787	11.6569	4.89811	4.64982	4.41036	1.10972	0.663624	0.106203	0.424011	1.49552	0.0185395
250	TaGSTU120	TraesCS5B02G426400	63.2309	52.0688	82.2257	103.644	66.7792	157.543	81.6017	93.7771	97.1017	18.1456	19.5194	33.1033	46.8628	45.1362	34.6688
251	TaGSTU121	TraesCS6B02G167300	0.0578597	0.00829565	0.0624535	0.138203	0.176791	0.208614	3.75693	10.5535	10.4916	0.371439	0.188855	0.0897588	0.448795	0.211416	0.163649
252	TaGSTU122	TraesCS6B02G167400	0	0	0	0	0	0	1.58508	4.01904	3.38526	0	0	0	0.159466	0	0
253	TaGSTU123	TraesCS6B02G167500	0.057346	0	0	0	0.022616	0	3.75983	11.0092	9.11958	0	0	0	1.7238	0.19947	0
254	TaGSTU124	TraesCS6B02G167600	0.021587	0.0362543	0	0.0245395	0	0	4.89492	13.3699	11.1339	0	0	0.017611	0.919318	0.130522	0
255	TaGSTU125	TraesCS6B02G429400	4.06257e-09	0	0	1.76767e-08	4.92272	40.9931	0	0	0	3.87712e-08	6.92296e-08	0.143821	7.2353e-09	3.38935e-09	0.079156
256	TaGSTU126	TraesCS7B02G029300	0	0.0114188	0	0	0.0221839	0.156321	0.059135	0.390965	0.567435	0.126678	0.0941276	0.129865	0.0655518	0.416454	0.276048
257	TaGSTU127	TraesCS7B02G032700	0	0	0	0	0	0	0	0	0	0.0485124	0	0	0	0	0
258	TaGSTU128	TraesCS7B02G057500	0	0	0	0	0	0	0.0202114	0.0116162	0.0244665	0	0	0	0	0	0
259	TaGSTU129	TraesCS7B02G058000	0	0	0	0	0	0	0	0	0	0	0	0	0	0	0
260	TaGSTU130	TraesCS7B02G252500	2.56561	0.147014	0	0.10438	0.0493808	0.0429425	0	0.0381997	0.0177793	0.495212	0.234884	0.254273	0.0560271	0.132005	0
261	TaGSTU131	TraesCS7B02G380300	5.00796	0.210016	1.47202	7.09426	1.92281	1.13905	13.464	11.5814	11.5235	2.85807	3.74729	2.31769	10.4883	8.01421	1.11028
262	TaGSTU132	TraesCS1D02G014500	0	0	0	0	0	0.133453	0.385445	1.2704	1.69842	0	0.0192421	0	0.0388454	0	0
263	TaGSTU133	TraesCS1D02G017000	0	0	0	0	0	0	0.0524055	0.0295517	0.0292896	0	0	0	0	0	0
264	TaGSTU134	TraesCS1D02G017200	0	0	0	0	0	0	0	0	0	0	0	0	0	0	0
265	TaGSTU135	TraesCS1D02G189600	0.348738	0.147613	2.62952	0.253609	2.31257	6.57869	0.42039	2.47186	1.96988	0.035115	0.140425	3.01135	0.112608	1.87052	1.63499
266	TaGSTU136	TraesCS1D02G189700	0.265047	0.050819	0.0940495	0.0934488	1.35754	1.84412	0.217315	2.834	2.90133	0.0150093	0.118379	1.48568	0.488291	0.336548	0.0503723
267	TaGSTU137	TraesCS1D02G189800	0.419318	0.18946	3.94183	1.39917	6.72182	49.7377	60.4688	81.3094	73.9688	0.694168	0.842808	1.20532	0.685261	2.58243	0.364009
268	TaGSTU138	TraesCS1D02G189900	0	0.0812995	0.43874	0	0	0.020154	3.17855	3.85112	4.55284	0	0.0358834	0	0.697748	0.357101	0
269	TaGSTU139	TraesCS1D02G190000	0.510589	0.269	3.35996	0.147001	0.415258	9.10449	10.2848	16.4007	14.3171	0.137684	0.241246	0.102553	1.04574	0.708301	0.018149
270	TaGSTU140	TraesCS1D02G190100	0.334888	0.0270325	0.422814	0.101504	1.28551	8.27906	3.3523	15.5316	12.4947	0	0.2269	0.28605	0.769985	0.50217	0.0479214
271	TaGSTU141	TraesCS1D02G190200	0.129622	0	0.324072	0.0484976	0.0455759	0.0419935	0.64367	0.458785	0.368387	0.0473423	0	0	0	0.144407	0
272	TaGSTU142	TraesCS1D02G190300	0.26629	0.0711412	0.290816	0.18054	2.89701	3.62926	0.716929	3.18185	2.7395	0.0443436	0.0799736	0.236392	0.180759	0.286747	0.0160526
273	TaGSTU143	TraesCS1D02G190500	0.0383662	0	0	0.0861278	0	0.0173722	0.552934	0.097599	0.167281	0	0	0	0	0.0201938	0
274	TaGSTU144	TraesCS1D02G190600	0.828163	0.0081562	0.0341921	5.28543	1.14979	0.435792	22.3501	21.2858	19.6162	1.04438	3.8933	1.00469	3.172	7.19836	5.77968
275	TaGSTU145	TraesCS1D02G191100	0.509925	0.883842	5.43328	0.64674	4.04716	7.37763	2.21096	40.4512	18.3041	0.0534481	0.342884	2.65706	3.36788	13.6676	0.384022
276	TaGSTU146	TraesCS1D02G257800	0.790436	0.537242	1.34777	0.67572	2.55098	0.0281381	2.4517	4.15862	3.58912	37.4335	8.55274	1.66646	14.6115	3.11971	0.0640904
277	TaGSTU147	TraesCS2D02G224700	1.75636	0.049715	2.58145	1.96754	4.41355	3.24077	2.81914	10.8292	8.65791	4.18426	0.762118	2.48085	1.48331	9.12675	0.502274
278	TaGSTU148	TraesCS2D02G504900	29.7539	0.233277	0.0432046	25.6568	32.4691	60.3284	0.040552	0	0.0585007	2.40637	6.3156	18.2775	2.70611	12.8647	132.844
279	TaGSTU149	TraesCS2D02G545400	0.187131	0	0	0	0.0443874	0.0526426	0.0108226	0.296401	0.224338	0.197997	0.0267959	0.0620274	0.0260283	0	0
280	TaGSTU150	TraesCS2D02G589300	0	0	0	0	0.104702	1.93752	1.44329	9.27942	9.4564	0	0	0.0759317	0.0391642	0.849754	0
281	TaGSTU151	TraesCS2D02G589400	0	0	0	0	0.0108754	0.361879	0.395512	3.85347	4.12771	0	0	0	0.0856727	0.431953	0.0668447
282	TaGSTU152	TraesCS2D02G589500	0	0	0	0	0.0301516	0	0.0251488	0.956712	1.04598	0	0	0	0	0	0
283	TaGSTU153	TraesCS2D02G589600	0	0	0	0	0.0845893	2.54854	3.55541	25.6406	24.6316	0	0	0.0181474	0.0929475	0.420994	0.0404103
284	TaGSTU154	TraesCS3D02G025800	0.254497	0.184503	0.267044	0.0327042	0.0509175	0.0209711	4.54122	5.27726	4.26729	0.218846	0.0723509	0.0664173	0.0701752	0.209136	0.053038
285	TaGSTU155	TraesCS3D02G130700	0.117098	0.0878119	0.121363	0.69077	0.29994	1.31411	0.823096	1.67079	1.84411	0.145102	0.268674	0.274631	0.323591	0.270632	0.95253
286	TaGSTU156	TraesCS3D02G261100	0.0996364	0.0144426	0.0695255	0	0.041043	0.990688	0.14263	0.0636825	0.284925	0.0883729	0.101804	0.805177	0.0419016	1.09244	2.47807
287	TaGSTU157	TraesCS3D02G369600	1.75853	0.0179527	0.0910285	17.6908	3.50055	3.34259	16.397	24.4244	22.7594	0.772494	2.47584	0.713252	7.62673	14.5567	2.85652
288	TaGSTU158	TraesCS3D02G429600	0.481715	0.0546399	0	0	0.0110591	0.0128731	0	0.155364	0.15391	0	0	0.0121311	0	0	0
289	TaGSTU159	TraesCS3D02G429700	7.85884	0.226008	0.0231452	0.125226	0.0199805	0.86629	1.30835	3.39595	3.82956	0.0561066	1.32496	0.15548	0.124878	0.166274	0.0492401
290	TaGSTU160	TraesCS3D02G429800	0	0	0	0.0176451	0	0.0609396	3.07035	2.40866	2.10245	0	0	0	0	0.0348709	0.0183624
291	TaGSTU161	TraesCS3D02G429900	0.107616	0	0	0.138146	0.130943	0.620405	0.453556	0.972227	0.504791	0.0468342	0.0332424	0.0970234	0.0821253	0.297036	0.084774
292	TaGSTU162	TraesCS3D02G430200	0.397537	0.0589451	3.36998	0	0.261962	1.86095	0.465382	1.62603	1.28514	0	0	0.311887	0.0184237	0.274232	0
293	TaGSTU163	TraesCS3D02G452100	0	0	0	0	0	0	0	0	5.5631e-07	0	0	0.0228876	0	0	0
294	TaGSTU164	TraesCS3D02G482700	0	0.036539	0.118239	0.0176239	0.0190435	0.116331	3.5785	7.71305	5.73452	0.0546159	0	0	0.122562	0.0648495	0.0593414
295	TaGSTU165	TraesCS3D02G483000	0.014542	0.0636563	51.462	0	0.023338	0.25997	0.0238053	0.65252	0.448581	0.0754854	0.103306	0.12767	0.0348649	0.665913	0
296	TaGSTU166	TraesCS3D02G485700	0.35377	0.0104055	0	0.809047	0.87159	2.01618	0.351776	1.78101	1.65206	0.560225	0.522261	0.117718	0.916243	0.446456	0.0208652
297	TaGSTU167	TraesCS3D02G486100	0.479663	0.119823	0	0	0.0941184	1.74494	8.94524	21.4099	20.2167	0.0390614	0.0222379	0	0.10626	1.2323	0
298	TaGSTU168	TraesCS3D02G486200	0.110482	0.0299497	0.0502198	0.592428	0.995567	1.5776	13.417	17.8342	17.3941	0.27165	0.326375	0.140133	0.971139	0.604085	0.322831
299	TaGSTU169	TraesCS3D02G486800	0	0.0496859	0.37015	1.20251e-08	0	0.20124	3.29333	4.17814	4.25847	6.19465e-09	0.0586195	0.222559	0.534744	0.0868255	3.89676e-08
300	TaGSTU170	TraesCS3D02G487200	0.332462	0.0101977	0.150468	0.0408401	0.0405281	0.551767	0.667199	0.828037	0.450937	0.0223676	0	0.110629	0.173137	0.191691	0.0228642
301	TaGSTU171	TraesCS3D02G487300	0	0.0258581	0.0180912	0.066969	0.0798601	0.0166956	36.4956	37.9612	41.5189	0.050627	0	0	0.727898	0.752218	0
302	TaGSTU172	TraesCS3D02G487400	0	0.0597027	0.144186	0	0	0	3.61942	2.72912	2.68552	0	0	0	0.626006	0.528438	0
303	TaGSTU173	TraesCS3D02G490700	0.0331171	0.131808	0.0577278	0	0	0	0.0149314	0.0336064	0	0	0.0169869	0	0	0.0256642	0
304	TaGSTU174	TraesCS3D02G512200	0	0.0288222	0	0	0	0	1.77429	2.78531	2.51405	0.0170921	0.0785393	0	0.138548	0.0307866	0
305	TaGSTU175	TraesCS4D02G225800	0.389797	0.0124241	0.007029	0.698902	0.253854	0.0496373	4.21515	9.20604	8.49159	0.238387	0.0997518	0.19548	0.633154	0.434677	0.0776663
306	TaGSTU176	TraesCS4D02G295400	0.571493	0.0079697	0.0753965	0.104036	0.0468413	0.055496	0.294874	1.56884	1.88789	0.252202	0.488173	0.266824	0.176807	0.149024	0.142021
307	TaGSTU177	TraesCS5D02G027300	0.0301534	0.103824	0.0240903	0.0765566	0.114546	0.181805	0.702558	5.01368	4.49604	0.153354	0.254068	0.362801	0.274782	0.0955273	0.0823711
308	TaGSTU178	TraesCS5D02G027500	0	0.0253789	0	2.1738	1.07003	10.6374	1.21351	3.11483	3.01399	0.0386596	0.0276803	0.0266853	0.122518	0.165677	2.38963
309	TaGSTU179	TraesCS5D02G148500	0	0	0	0.150898	1.42988	1.09706	0.0291273	0	0.382881	0	0	0.218816	0	0.121756	0
310	TaGSTU180	TraesCS5D02G200100	2.1159	0.0466511	0.0653671	3.07679	1.80364	0.920787	2.32572	2.33855	2.2862	1.0193	3.74608	1.9242	2.85846	2.30099	3.08552
311	TaGSTU181	TraesCS5D02G254000	2.00741	0.220153	7.50992	0.423608	1.05656	7.72622	6.14312	6.50624	5.8636	0.0157039	0.0835214	2.272	0.527342	2.63675	0.140717
312	TaGSTU182	TraesCS5D02G384400	0	0	0	0	0	0	0	0.215909	0.0517526	0	0	0	0	0.0228449	0
313	TaGSTU183	TraesCS5D02G432600	0.408202	0.0957926	0.0759545	0.0802384	2.14292	6.05053	2.20935	9.33	10.4719	0.434583	0.0459828	0.0391396	0.194387	2.41566	0.847643
314	TaGSTU184	TraesCS5D02G432700	75.6856	41.5675	125.997	33.5799	63.7189	159.255	38.2542	54.9623	50.8561	10.9102	10.9676	38.9057	23.3864	37.699	32.6987
315	TaGSTU185	TraesCS6D02G127700	0.715377	0.0300316	0.0567713	1.15065	0.159152	0.0853104	15.4344	27.0709	27.3905	0	0.242526	0.100745	4.84808	1.93912	0.0313748
316	TaGSTU186	TraesCS6D02G127800	0.305717	0.153524	0.0150239	0.81206	0.297436	0.0734694	15.4225	35.1086	32.3306	0.124747	0.335074	0	4.75791	1.22664	0
317	TaGSTU187	TraesCS7D02G019400	0	0	0	0	0	0	0.377922	0.61089	0.532268	0	0	0	0	0	0
318	TaGSTU188	TraesCS7D02G030700	100.675	3.75569	26.1199	39.0115	41.0256	47.9158	132.875	262.812	185.391	8.35246	55.3781	106.116	58.5515	151.788	160.514
319	TaGSTU189	TraesCS7D02G030800	0.0574892	0	0	0.155084	0.14988	3.92369	0.530034	3.48332	2.91163	0.0531391	0.153914	0	0.302538	0	0
320	TaGSTU190	TraesCS7D02G044500	0.0173142	0.0160243	4.16946	0	0	0.0755401	0.268711	1.40277	1.02384	0	0.1892	0.052452	0.238442	0.462257	0.124262
321	TaGSTU191	TraesCS7D02G050800	0.200417	0	0	2.94614	1.32695	3.86102	1.82715	2.56784	1.50446	0.0131967	0.0157738	0.303683	0.743711	0.184491	0.103315
322	TaGSTU192	TraesCS7D02G054400	0	0	0	0	0	0	0	0	0.0143409	0	0	0	0	0	0.0870801
323	TaGSTU193	TraesCS7D02G078700	2.61186	0.211401	0	1.98348	1.48527	4.29849	4.26199	15.9028	11.344	0.103087	0.130613	1.0424	0.534806	1.89555	0.341216
324	TaGSTU194	TraesCS7D02G131600	0.21315	0	0	0	0	0.444261	0.695756	4.35844	3.18845	0.0872538	0.569388	0.326742	0.054891	0.228202	0.0383896
325	TaGSTU195	TraesCS7D02G188400	0	0.0363166	3.16995	0	0	0.995132	0.117297	0.337492	0.433223	0	0	0.177254	0	0.0288557	0
326	TaGSTU196	TraesCS7D02G348500	7.27583	0.181018	0	0.427573	0.610811	0.214672	0.0426241	0.108346	0.139689	0.612989	0.141179	0.140162	0.0578135	0.085332	0.0329446
327	TaGSTU197	TraesCS7D02G465400	70.9776	0.255849	10.4871	37.712	5.86906	0.913599	60.3187	47.6692	52.0808	7.33701	15.6804	4.75509	33.1645	27.0917	0.124112
328	TaGSTU198	TraesCSU02G183000	0	0	0	0	0	0.0332503	0.146199	1.47585	0.868295	0	0	0	0	0	0
329	TaGSTU199	TraesCSU02G184900	0	0	0	0	0	0.0332503	0.146199	1.47585	0.868295	0	0	0	0	0	0
330	TaGSTU200	TraesCSU02G234300	0.0815941	0.0818383	0.0432482	0	0	0.0430516	0.104109	0.176344	0	0	0	0.0745635	0.0445844	0	0
