# Supplementary material for: Genome-wide identification and expression profiling of glutathione transferase gene family under multiple stresses and hormone treatments in wheat (Triticum aestivum L.)
Source: BMC Genomics. 2019 Dec 16;20:986. doi: 10.1186/s12864-019-6374-x (PMC6916456; doi:10.1186/s12864-019-6374-x)
Supplement: Supplementary file 11 — Additional file 11. The expression levels of TaGST genes under abiotic and biotic stress treatments. The figures represented the TPM ratios of treatment to control groups. [file 12864_2019_6374_MOESM11_ESM.xlsx]

## Sheet: Sheet1
Additional file 11. The expression levels of TaGST genes under abiotic and biotic stress treatments
No.	Gene name	ID	drought and heat stress for 1 hour (n=2)	drought and heat stress for 6 hours (n=2)	heat stress for 1 hour (n=2)	heat stress for 6 hours (n=2)	drought stress for 1 hour (n=2)	drought stress for 6 hours (n=2)	cold stress for 2 weeks (n=3)	Powdery mildew pathogen E09 24 hours (n=3)	Powdery mildew pathogen E09 48 hours (n=3)	Powdery mildew pathogen E09 72 hours (n=3)	stripe rust pathogen CYR31 24 hours (n=3)	stripe rust pathogen CYR31 48 hours(n=3)	stripe rust pathogen CYR31 72 hours(n=3)
1	TaDHAR1	TraesCS1A02G045700	1.65747	2.10761	1.43689	2.66243	0.849608	0.789295	1.73257	0.937294	0.786306	0.95439	0.630403	1.1018	0.734599
2	TaDHAR2	TraesCS7A02G190700	0.744496	1.17431	0.607182	1.24875	0.849269	0.44118	1.97162	0.942416	1.32155	0.789053	0.768107	0.720501	1.00421
3	TaDHAR3	TraesCS1B02G059100	20.4382	11.0459	20.5354	5.59308	0.610355	0.425537	22.0408	0	0	0.180319	0.37136	0.527563	1.32176
4	TaDHAR4	TraesCS7B02G095600	0.435231	0.556071	0.539201	1.03748	0.960342	0.490142	1.24213	0.944726	0.566863	0.612498	0.730318	0.753906	0.928535
5	TaDHAR5	TraesCS7D02G191700	0.631955	1.11168	0.500449	1.25651	0.954104	0.450934	0.999555	1.02382	1.36263	0.832975	0.548536	0.688316	0.816239
6	TaEF1G1	TraesCS6A02G186000	0.16512	1.85398	0.178835	2.11057	1.0754	0.129619	0	0	0	0.0657705	0	0.0213487	0
7	TaEF1G2	TraesCS7A02G362900	0.404957	1.01114	0.566718	1.21815	1.059	1.26369	1.24538	1.25367	1.70714	1.90912	0.525788	0.66789	0.811766
8	TaEF1G3	TraesCS6B02G215000	0	0	0	0	0	0	0	0	0	0	0	0	0
9	TaEF1G4	TraesCS7B02G266300	0.463577	1.05876	0.759677	1.41115	1.02694	1.14183	1.0199	1.43851	0.827248	1.45483	1.05702	1.49671	2.26703
10	TaEF1G5	TraesCS7D02G360200	0.443111	1.24375	0.610073	1.45842	1.06821	1.31574	1.37317	1.25496	1.73866	1.80901	0.561099	0.642638	0.801744
11	TaGSTL1	TraesCS4A02G103700	0.359685	0.559309	1.36901	0.495686	0.669154	1.31015	1.95863	0.279596	2.45273	0.933829	0.485626	0.552135	0.49648
12	TaGSTL2	TraesCS4A02G103800	0.597215	0.808336	0.566901	1.61262	1.11174	0.672525	1.63895	1.01498	1.34134	1.59406	0.963381	1.61514	1.01934
13	TaGSTL3	TraesCS4A02G103900	4.5858	3.03311	3.00651	0	2.21733	1.36457	0	0	0	0	0	0	0
14	TaGSTL4	TraesCS4A02G104300	0.234055	0.140314	1.31109	0.255181	1.02424	0.298277	0.251035	2.6224	1.95489	0.576401	1.07024	1.04676	2.3363
15	TaGSTL5	TraesCS7A02G455000	0.62531	0.0386668	1.66557	0.354971	1.13756	0.280757	0.533947	0	0	0	0	0	0
16	TaGSTL6	TraesCS4B02G199700	0.681824	0.666789	1.62395	0.22147	0.842919	0.241574	0.938754	0	0.536618	0.115946	0	0.458043	1.27757
17	TaGSTL7	TraesCS4B02G200000	3.26219	2.868	1.82208	2.53607	1.56392	0.55114	2.27157	0.633344	0.368837	0.253511	0.193242	0.405736	3.4042
18	TaGSTL8	TraesCS4B02G200100	0.636724	0.620506	0.727478	0.690282	1.03434	0.79823	1.14242	0.768774	0.872554	0.922223	0.940034	1.89026	1.343
19	TaGSTL9	TraesCS4D02G200700	0.68344	1.23552	2.53628	0.501993	1.11473	0.606482	3.0042	0.660318	0.147052	0.0512521	0.116036	0.6287	0.557155
20	TaGSTL10	TraesCS4D02G201100	2.05586	2.76372	1.83426	1.95101	1.48313	3.02066	1.46527	0.315526	0.256104	0.324286	0.158516	0.435777	2.39126
21	TaGSTL11	TraesCS4D02G201200	0.0956769	0.854976	0.586333	0.894502	1.03377	0.138225	0.876841	0	3.84667e-05	0	0	0	1.75711
22	TaGSTL12	TraesCS4D02G201300	0.157938	0.126858	0.559126	0.0754754	1.18369	0.412624	7.45581	0.528233	0.728815	0.370639	0.279609	0.447035	0.841591
23	TaGSTL13	TraesCS7D02G444000	0	0	0	0	0	0	0	0	0	0	0	0	0
24	TaGSTL14	TraesCSU02G231100	0	0	0.0154781	0	0	0	0	0	0	0	0	0	0
25	TaGSTT1	TraesCS5B02G572400	0.815021	1.43997	0.891262	1.71863	1.13771	1.1543	0.775489	0	0.873429	4.74253	1.06125	3.99221	5.30962
26	TaGSTT2	TraesCS7B02G000300	0.442425	0.432799	0.66476	0.624726	1.10927	1.05516	0.511448	0.860437	1.97601	1.78447	0.929623	0.87878	0.481864
27	TaGSTT3	TraesCS5D02G563900	0	0	0	0.384985	0.313765	0.431322	0.618235	0	0	0.249049	0	0.20011	0
28	TaGSTZ1	TraesCS5A02G051800	0.850861	2.81263	1.09794	3.89308	1.15895	2.22177	1.40478	1.06588	1.65875	1.27326	0.910265	0.582178	0.56926
29	TaGSTZ2	TraesCS5A02G302900	0.577472	1.84807	0.791991	3.24654	0.921649	1.86083	0.552141	1.75808	2.68586	2.29008	0.85031	1.15127	0.605388
30	TaGSTZ3	TraesCS5A02G303000	0.333681	0.752016	0.52724	1.11145	0.821465	1.39497	0.393134	1.36717	3.13086	2.5544	1.20372	0.752057	0.587279
31	TaGSTZ4	TraesCS7A02G468400	0.344339	0.466262	0.49656	0.74822	0.848045	0.73309	0.553426	1.15514	2.72541	2.88425	1.02693	0.873758	0.633029
32	TaGSTZ5	TraesCS5B02G055900	0.492083	1.87821	0.57588	2.78287	1.14353	1.78285	0.598781	1.74375	3.13725	3.51559	1.13449	0.785005	0.509765
33	TaGSTZ6	TraesCS5B02G057800	0.700178	1.13324	0.981088	1.67929	1.2446	2.17775	1.67026	1.30401	1.84389	1.11256	1.01628	0.559537	0.690078
34	TaGSTZ7	TraesCS5B02G303200	0.638734	0.883547	0	1.82729	1.00891	1.44181	0.338061	1.90004	1.83839	2.5185	0.898383	1.43768	0.26031
35	TaGSTZ8	TraesCS5B02G303300	0.397701	1.35692	0.581672	1.50861	0.991363	1.37846	0.459947	1.32678	3.24671	2.60136	1.55634	0.813695	0.62314
36	TaGSTZ9	TraesCS7B02G370000	0.225203	0.174985	0.677399	0.553947	1.43424	0.88755	0.388247	0.319185	5.02081	4.29893	0.360227	1.30627	0.70321
37	TaGSTZ10	TraesCS5D02G062900	0.701795	1.7619	0.95506	2.90957	1.24738	1.95829	1.47824	1.86575	2.17942	1.20811	0.726761	0.526852	0.501755
38	TaGSTZ11	TraesCS5D02G309700	0.670409	1.47434	0.906229	1.92214	0.986223	1.37741	0.588391	0.674227	1.43656	1.8464	0.962207	0.983355	0.74818
39	TaGSTZ12	TraesCS5D02G309800	0.438637	1.51004	0.593288	2.20508	0.984238	1.38995	0.518429	1.33029	2.87499	2.40731	0.842307	0.634274	0.450459
40	TaGSTZ13	TraesCS7D02G456000	0.550222	1.48335	0.385436	1.13419	1.02313	0.614199	0.677446	0.716305	1.99551	1.31718	0.714573	0.533346	1.14991
41	TaTCHQD1	TraesCS2A02G306100	7.0949	3.84372	2.61608	2.79906	8.34085	3.65462	0.718956	0.76215	1.40964	1.49436	0.451666	0.322857	0.725298
42	TaTCHQD2	TraesCS2B02G322800	2.18864	2.16394	0.762848	2.50595	1.26297	1.12506	0.761402	0.790922	0.704638	0.619505	0.321464	0.724147	0.345373
43	TaTCHQD3	TraesCS2D02G304500	3.49442	3.10994	1.0956	2.31854	8.42613	1.81433	0.602765	0.686934	1.88392	1.39811	0.282343	0.712424	1.53202
44	TaGSTF1	TraesCS1A02G013900	0	0	0	0	0	0	0.023486	0	0	0.0328291	0	0	0.136257
45	TaGSTF2	TraesCS1A02G078800	6.88563	2.89883	9.54303	13.5165	0.940073	0.542397	5.94879	0.517555	0.244444	0.207995	0.570003	0.5325	0.748675
46	TaGSTF3	TraesCS1A02G078900	11.7352	4.94362	9.49297	14.3494	1.29421	0.812109	1.25392	1.28662	0.918853	0.865785	0.815923	1.23859	1.9965
47	TaGSTF4	TraesCS1A02G102700	0	0	0	0.0131465	0.0258239	0.0134252	0.976589	0.243332	0	0.122662	3.06624	1.03903	1.354
48	TaGSTF5	TraesCS1A02G102800	0.490019	0	2.07542	0.217825	0	0.192556	0.225664	0.80581	0.653212	0.859446	0.817478	0.882338	1.51966
49	TaGSTF6	TraesCS1A02G102900	0	0	2.47422	0.947488	10.7426	0	1.48618	35.5784	2.44157	1.22831	0.264636	1.86416	0
50	TaGSTF7	TraesCS1A02G103000	0	0	0	0.522199	6.13691	0.598635	0	1.97988	1.28023	2.0838	3.34966	1.78683	0.352652
51	TaGSTF8	TraesCS1A02G203900	0.62565	0.878655	0.708063	0.713975	2.01668	0.348695	0.559032	0.496835	0.798773	0.509595	1.6795	0.74704	0.957368
52	TaGSTF9	TraesCS2A02G045400	0	0	0	0	0	0	0.040873	3.6497	1.07148	0.157074	0	0	0
53	TaGSTF10	TraesCS3A02G302100	0.884942	1.46815	1.17391	2.12995	1.27456	1.03748	0.415801	1.32275	1.25347	1.0562	1.31992	1.12018	1.59184
54	TaGSTF11	TraesCS3A02G302300	1.68191	0.543689	1.16465	2.16347	1.16955	1.81815	0.703591	0	0.19211	0	0	0	0.0494093
55	TaGSTF12	TraesCS3A02G309000	0.18006	0.156767	0.408424	0.532694	0.982326	0.309387	6.89155	4.03517	3.36199	1.80997	1.82764	0.444538	0.62238
56	TaGSTF13	TraesCS3A02G309100	0.535153	0.445001	1.32964	1.4492	1.09895	0.480923	6.12884	8.46187	4.02997	3.13047	0.565831	0.106804	1.02373
57	TaGSTF14	TraesCS3A02G452800	0.554063	0.581482	0.868349	1.74435	0.811798	0.251245	0.407816	6.44831	1.49126	4.3633	1.66828	2.97087	1.90203
58	TaGSTF15	TraesCS3A02G452900	0.225459	0.460511	0.80597	1.01387	1.31807	0.96044	0.91755	1.49436	1.0159	1.20296	0.908913	1.06762	0.64924
59	TaGSTF16	TraesCS4A02G349700	0.176593	0.087466	0.451558	0	0.739609	0.395831	0.82458	7.85304	6.90802	2.05779	5.31589	0.672289	2.34009
60	TaGSTF17	TraesCS5A02G024000	0	0	0	0	0.0127337	0	0	0	0	0	0	0	0
61	TaGSTF18	TraesCS5A02G024100	0.0784577	0.0153464	0.863634	0.107429	0.775668	0.998518	8.30259	0.661863	0.545379	0.819131	1.47261	0.827354	1.33724
62	TaGSTF19	TraesCS5A02G432600	0.272138	0.159629	0.567692	0.566454	1.30938	0.712271	0.641752	3.11735	2.19788	1.40028	2.01079	1.24555	1.51712
63	TaGSTF20	TraesCS5A02G502300	0.323448	1.2201	1.06846	0.601909	2.0565	0.685016	6.52803	0.0259185	0.04654	0.0548187	0.0859663	0.329422	0.0573663
64	TaGSTF21	TraesCS5A02G502400	0.421914	0.240712	0.292759	0.11894	0.933513	0.636428	0.652889	1.18914	1.90459	2.10561	0.792731	0.57241	0.470649
65	TaGSTF22	TraesCS5A02G502500	0.77391	0.704386	0.666729	0.645768	1.30541	0.489039	0.645011	1.12606	1.20092	0.906141	1.1791	1.19474	1.1997
66	TaGSTF23	TraesCS7A02G525600	0.274818	0.609484	0.391922	0.392869	1.40512	0.642031	0	0.190123	1.22306	0.190175	0	0.875256	0.574129
67	TaGSTF24	TraesCS7A02G525700	0.370978	0.185813	1.05342	0.626099	1.66071	0.430899	0.412902	7.73702	4.94879	3.33087	1.64973	0.640453	0.500634
68	TaGSTF25	TraesCS1B02G097200	0.961936	0.401326	0.988868	0.991529	1.11732	0.357462	3.84913	0.422467	0.35533	0.351755	0.674513	1.31858	0.889904
69	TaGSTF26	TraesCS1B02G097400	23.5894	4.35273	26.4271	15.8643	1.1789	0.276569	1.21902	0.750234	0.698535	0.588187	0.841369	0.8912	0.82064
70	TaGSTF27	TraesCS1B02G113500	0.339492	1.23224	1.48735	0.681297	2.23716	5.54687	0.693083	0	0	0	0	0	0.393571
71	TaGSTF28	TraesCS1B02G113600	0	0	0.0753325	0.0735815	0	0	0	0	0	0	0	0	0
72	TaGSTF29	TraesCS1B02G113700	0.476935	0.235174	1.50621	0.427358	1.07532	1.14555	0.0387834	0.523665	0.335416	1.06784	0.635352	0.696616	2.47936
73	TaGSTF30	TraesCS1B02G113800	0.300061	0.389203	0.545259	1.18151	1.62939	0.992407	0.862116	2.85414	1.05696	0.738796	1.48614	1.91256	2.11658
74	TaGSTF31	TraesCS1B02G114300	0.618037	3.24334	0.980296	2.96726	7.97449	2.96537	0.0202574	0	0.0828627	0	0	0	0
75	TaGSTF32	TraesCS1B02G114400	0	0	0	0	0	0	0.483298	0	0	0	0	0	0
76	TaGSTF33	TraesCS1B02G217700	0.534347	0.548443	0.947155	0.322475	1.57646	0.596804	0.658128	0.635754	0.808282	0.611126	0.955561	0.801229	0.867073
77	TaGSTF34	TraesCS2B02G420800	0	0	0	0	0	0	0.097603	0.095696	0	0	0	0	0
78	TaGSTU84	TraesCS2B02G574600	0	0.0146544	0	0	0	0	0.262103	12.0195	4.76633	4.79074	0.657523	0.734133	0.112845
79	TaGSTF35	TraesCS3B02G152200	1.06e-09	0.134888	0	0.126729	0.626284	0.101387	3.50009	3.39052	1.93649	1.33603	0.67131	0.43275	0.508718
80	TaGSTF36	TraesCS3B02G152300	0.889329	4.18e-07	1.93325	0.665778	2.024	1.24062	3.73355	4.83511	3.68529	5.27688	7.15833	36.2621	0.586458
81	TaGSTF37	TraesCS3B02G334300	0.3688	0.570336	0.467189	2.42297	0.938151	1.21977	4.48957	1.77415	1.1045	0.840836	0.772123	1.01049	1.16125
82	TaGSTF38	TraesCS3B02G334500	0.680662	1.01936	0.813365	1.7142	1.23722	1.18422	0.480083	1.95279	1.62856	1.49212	1.62734	1.47356	1.75812
83	TaGSTF39	TraesCS3B02G490400	0.810953	0.70001	1.03962	1.72185	1.33176	0.611277	1.50166	1.95364	0.795825	0.957913	0.740715	0.940246	0.702108
84	TaGSTF40	TraesCS3B02G490600	0.0285064	0.542654	0.0555242	0.554156	0.940665	0.429296	0.723848	2.55282	3.16808	2.61938	0.365006	0.240449	0.116615
85	TaGSTF41	TraesCS4B02G059100	0.509107	0.230881	1.23382	0.345263	1.41128	0.813608	3.05073	5.3428	4.60685	3.20922	2.69211	0.522897	0.764483
86	TaGSTF42	TraesCS4B02G059300	0.223122	0.0146243	0.92868	0.0365872	1.15624	0.306185	22.5679	9.8398	4.31956	1.52525	2.06668	0.488301	1.38916
87	TaGSTF43	TraesCS4B02G330800	0.366829	2.2051	0.394869	1.46642	1.45865	0.939298	0.880644	0.935587	0.380876	0.543766	0.648469	0.355415	1.19616
88	TaGSTF44	TraesCS4B02G330900	0.288283	0.869712	1.41368	0.743091	1.88392	1.29608	5.4964	0.752141	1.22521	0.576828	1.49266	7.37879	0.63946
89	TaGSTF45	TraesCS4B02G331000	0.72469	0.239956	0.700168	0	1.11379	1.0274	0.477685	0.633794	0.676391	0.645211	0.524898	0.950919	1.07974
90	TaGSTF46	TraesCS4B02G331100	0.453973	0.214121	0.598144	0.308257	1.10308	0.929058	1.0983	0.937909	1.19237	0.927966	1.12386	1.08098	0.616799
91	TaGSTF47	TraesCS5B02G020700	0.517043	0.161579	1.64298	0.266154	0.809558	0.56134	0.401244	0	0	0	0	0	0
92	TaGSTF48	TraesCS5B02G020900	0	0	0	0	0	0	0.0194958	0	0	0	0	0	0
93	TaGSTF49	TraesCS5B02G021100	0	0	0	0	0	0	0	0	0	0	0	0	0
94	TaGSTF50	TraesCS5B02G021800	0.289776	0.190414	1.13572	0.518521	0.823611	0.926554	1.86352	2.1055	1.63846	1.92355	13.4134	1.91863	2.00283
95	TaGSTF51	TraesCS5B02G259700	0.890571	1.1154	1.00924	1.33598	1.85831	1.39888	0.171896	0.556734	0.655217	0.605278	1.34118	1.01212	0.788423
96	TaGSTF52	TraesCS5B02G435000	0.332278	0.354353	0.782444	0.51148	2.04324	1.8972	4.10397	2.79685	0	0	0	0	1.47171
97	TaGSTF53	TraesCS7B02G084400	0.218153	0.119184	1.3573	0.336993	1.42924	1.46659	8.37079	1.43045	1.24601	0.573821	3.11186	0.647737	0.986711
98	TaGSTF54	TraesCS7B02G096300	0.180312	0.329963	0.215275	0.196316	0.799225	0.287338	0.266941	0.959072	1.31244	1.23157	1.01139	1.29661	1.41528
99	TaGSTF55	TraesCS7B02G398800	0	0.0544412	0	0	0	0.0593668	0	0	0	0	0	0	0
100	TaGSTF56	TraesCS7B02G443300	0	0	0	0	0	0	0.0213317	0.095696	0.281099	0.203665	0	0.0526923	0
101	TaGSTF57	TraesCS1D02G011800	0	3.11793	0	0	0	2.7903	0	0	0	0	0	0	0
102	TaGSTF58	TraesCS1D02G081200	6.0719	1.63778	7.03695	4.87979	1.13265	0.725576	4.31222	0.463816	0.312305	0.258567	0.594434	1.10227	1.26645
103	TaGSTF59	TraesCS1D02G094700	0.255172	0.345698	0.606279	0.391758	1.36486	7.66833	11.1715	0.0895516	0.0246325	0.199447	0.536386	0.37856	1.15458
104	TaGSTF60	TraesCS1D02G094800	1.18715	0.806438	2.0676	1.39816	1.33605	3.97716	7.75566	0.866832	0.351759	0.323226	1.29301	0.819831	0.655298
105	TaGSTF61	TraesCS1D02G094900	0.289638	0.276917	1.80424	0.342508	1.32249	0.569979	1.20647	0.365651	0.233455	0.61382	1.08919	0.63362	1.09654
106	TaGSTF62	TraesCS1D02G095000	0.318852	0.713414	0.916502	2.69647	6.49905	1.42308	4.66973	11.6173	2.4786	0.861273	1.65455	0.696573	1.42623
107	TaGSTF63	TraesCS1D02G095100	0.665315	3.28721	1.55987	11.1113	0.315426	0.194408	0.972647	2.00763	3.93482	3.9796	0	2.13018	1.05571
108	TaGSTF64	TraesCS1D02G095400	0.740555	4.31284	1.33471	2.63796	1.0292	0.558908	0.103223	0.10042	0.573558	1.59211	1.05606	0.905326	1.25365
109	TaGSTF65	TraesCS1D02G207400	0.626923	1.20505	0.923286	0.650373	1.79299	0.743053	1.70529	0.557393	1.01976	0.615144	0.951395	1.06307	1.20615
110	TaGSTF66	TraesCS2D02G044100	0.700214	0.194452	1.22123	0.704399	0.844012	0.136265	2.70806	338.492	117.41	5.24608	4.11234	1.44356	2.02134
111	TaGSTF67	TraesCS2D02G400000	0	0	0	0	0	0	0	0	0	0	0	0	0
112	TaGSTF68	TraesCS2D02G503200	0.913314	0	0.702534	0.431911	0.716738	0.0558957	0.881552	0	0	0	0	0	0
113	TaGSTF69	TraesCS2D02G579500	1.13742	0.125686	0.578354	0.564847	0.892348	0.252167	1.01287	0.874384	1.88995	1.43298	1.43518	1.08707	1.36007
114	TaGSTF70	TraesCS3D02G133100	0.192766	0.100427	0.756507	0.0927577	1.51547	0.642524	2.37516	13.1249	3.41031	2.12827	2.04287	0.57619	0.963969
115	TaGSTF71	TraesCS3D02G133200	0.131617	0.0495102	0.582776	0.0570035	1.20829	0.557318	2.36219	6.42055	2.31786	1.4213	1.25601	0.849715	0.902142
116	TaGSTF72	TraesCS3D02G299700	0	0.058825	0	0	0	0.0436242	7.39626	0	0.0886543	0.095655	0	0	0
117	TaGSTF73	TraesCS3D02G299900	0.593374	0.765929	0.86173	1.43993	1.22189	0.730311	0.669928	2.233	1.37196	0.979478	1.02759	1.00789	1.18637
118	TaGSTF74	TraesCS3D02G445300	0.759897	1.54636	1.1867	2.29868	1.61752	0.36039	1.72966	1.03692	1.62064	0.46224	0.691238	0.814044	1.06891
119	TaGSTF75	TraesCS3D02G445400	0.143072	0.405353	0.500447	0.896094	0.976409	0.557953	1.18543	4.80464	4.19304	1.65793	1.92132	1.1109	1.46039
120	TaGSTF76	TraesCS4D02G327700	0	1.46023	0.258565	0.706746	0.736436	0	0	0.535632	0.867423	0.508601	0.545546	0.3496	0.180625
121	TaGSTF77	TraesCS4D02G327800	0.153219	0.621494	0.904807	0.321357	1.22184	0.171673	1.44262	0	0.241054	0	0	0.135246	0.13019
122	TaGSTF78	TraesCS4D02G327900	1.25395	0.290575	0.59796	0.373206	1.63204	0.718609	0.661274	0.768539	1.58148	0.956762	0.70079	1.23849	1.60685
123	TaGSTF79	TraesCS4D02G328000	0.457677	0.408605	0.671558	0.754102	1.0747	0.841602	0.804208	0.960223	0.88177	0.779215	0.832935	0.960783	0.732993
124	TaGSTF80	TraesCS5D02G030000	0.234548	0.337659	1.05601	0.476543	0.921298	1.65936	0.433006	4.3517	3.40942	1.774	2.71497	0.911564	1.1782
125	TaGSTF81	TraesCS5D02G268900	1.65769	1.12646	0.900019	1.0717	2.13555	1.33924	1.02383	0.850157	0.862365	0.644594	0.823773	1.56927	0.859042
126	TaGSTF82	TraesCS5D02G418100	3.16725	0	0	0	0	0	0	0	0	0	0	0	0
127	TaGSTF83	TraesCS5D02G440700	0.20418	0.0617631	0.865777	0.215552	2.04055	1.53129	0.362321	17.4396	4.9652	1.63155	2.26047	1.13857	1.67951
128	TaGSTF84	TraesCS6D02G016700	4.67116	2.11526	2.81215	3.44209	1.39613	1.53819	3.11526	4.25177	2.03885	2.01532	1.35957	1.89024	0.647462
129	TaGSTF85	TraesCS7D02G192500	1.04635	0.322703	0.646507	0.448035	0.992645	0	1.12822	0.500704	1.16889	0.996241	1.06149	1.38091	0.898706
130	TaGSTF86	TraesCS7D02G479100	0	0	0	0.0139049	0	0	0.0140713	0	0	0	0	0	0.0317714
131	TaGSTF87	TraesCS7D02G514500	0.11324	0.0512333	0.653478	0.240433	1.71135	0.159483	0.255473	50.1587	22.2112	7.41751	2.95959	1.53121	1.03759
132	TaGSTU1	TraesCS1A02G016800	0	0	0	0	0	0	0.0202459	0	0	0	0	0	0
133	TaGSTU2	TraesCS1A02G017300	0	0	0	0	0	0	0	0	0	0	0	0	0
134	TaGSTU3	TraesCS1A02G017400	0	0	0	0	0	0	0	0	0	0	0	0	0
135	TaGSTU4	TraesCS1A02G186100	1.40654	0.847402	2.25288	5.02076	0.969174	2.08863	4.24068	2.50955	0.143048	0.0530017	0.46729	0.179544	1.94662
136	TaGSTU5	TraesCS1A02G186200	0	0	0	0.0140751	0	1.15872	1.48535	0.224924	1.28415	0.924332	0.511071	1.55063	0.766471
137	TaGSTU6	TraesCS1A02G186300	1.15676	0.528563	1.81372	1.36025	1.36586	1.66133	1.33771	3.48814	1.66611	1.91398	1.02798	0.903584	1.45941
138	TaGSTU7	TraesCS1A02G186400	2.00249	0.565855	2.71923	1.21162	1.56621	3.18542	4.97555	2.38843	0.245443	0.160807	0	0.0999958	1.60605
139	TaGSTU8	TraesCS1A02G186500	0.557517	0.265946	1.32131	0.566668	1.16005	0.888265	2.14757	1.50766	0.437589	0.493398	0.642219	1.03977	2.64179
140	TaGSTU9	TraesCS1A02G186600	1.18539	3.50092	1.61991	0	1.78241	0	6.1417	0.457136	0.0697442	0.0764935	2.8064	1.05787	1.38564
141	TaGSTU10	TraesCS1A02G186700	2.66415	1.1908	2.70267	2.16887	1.43681	0.235682	0.964136	9.84866	2.93344	2.43517	0.904228	0.988537	2.21165
142	TaGSTU11	TraesCS1A02G186800	1.36744	1.09115	1.68597	1.23856	6.61636	2.39649	1.07328	2.85574	0.724088	0.961375	1.05578	0.781355	0.918273
143	TaGSTU12	TraesCS1A02G187000	0.563981	0.613525	1.5538	0.659853	1.39789	3.24242	2.99132	0.745764	0	0.401151	0	0	2.85943
144	TaGSTU13	TraesCS1A02G258500	0	0	0	0	0	0	3.64787	1.0766	0.404108	0.299441	1.86923	0.789517	0.92057
145	TaGSTU14	TraesCS2A02G144300	95.7202	10.5704	87.1603	16.9947	1.55682	1.14847	0.979731	23.915	8.50358	6.58501	2.33505	0	0
146	TaGSTU15	TraesCS2A02G218700	0.151871	0.0665907	0.716586	0.426312	0.906094	0.0811224	1.1315	0.514206	0.472865	0.878631	1.7453	0.599585	0.385818
147	TaGSTU16	TraesCS2A02G504300	0.233093	0.649445	0.389256	0.361523	0.706747	0.0982581	0.727257	0.50733	0.368023	0.646415	0.820122	2.01217	1.79053
148	TaGSTU17	TraesCS2A02G544400	0	0	0	0	0	0	0.035533	0.254689	0.0357813	0	0	0	0
149	TaGSTU18	TraesCS2A02G577900	0	0.0257572	0	0	0	0.0415421	0	0	0	0	0	0	0
150	TaGSTU19	TraesCS2A02G578000	0	0	0	0	0	0.0129158	0	0	0	0	0	0	0
151	TaGSTU20	TraesCS2A02G578200	0	0	0	0	0	0	1.31137	0	0	0.533661	0	0	0
152	TaGSTU21	TraesCS2A02G578300	0	0	0	0	0	0	0	0	0	0	0	0	0
153	TaGSTU22	TraesCS2A02G578400	0	0	0	0	0	0	7.98338	0.627816	0	0.965472	0	0.342049	0
154	TaGSTU23	TraesCS3A02G021200	0	0.0129648	0	0	0	0	0	0	0	0	0	0	0
155	TaGSTU24	TraesCS3A02G129800	0.162047	0.455353	0.521576	0.335623	1.36444	3.26118	0.665061	0.668851	0.864278	1.43612	1.28388	0.827052	2.06637
156	TaGSTU25	TraesCS3A02G260800	0.0985949	0.128752	0.248453	0.380747	0	0.133259	0	0	0	0	0	0	0.063972
157	TaGSTU26	TraesCS3A02G376700	0.338804	1.35859	1.08114	0.430917	1.02596	0.876327	0.568772	1.24214	1.11768	1.27603	2.08707	2.76305	2.44129
158	TaGSTU27	TraesCS3A02G379200	0	0	0	0	0.0166594	0	0	0	0	0	0	0	0
159	TaGSTU28	TraesCS3A02G437400	0	0	0	0	0	0	45.1648	0	0	0	0	0	0.04226
160	TaGSTU29	TraesCS3A02G437500	0	0	0	0	0	0	0	0	0	0	0	0	0
161	TaGSTU30	TraesCS3A02G437600	0.778072	0.779085	1.5559	0.606543	1.13062	1.24177	0	0	0	0	0	0	0
162	TaGSTU31	TraesCS3A02G437900	2.61144	1.0615	5.44906	4.75256	0.818042	0.446943	0.180597	0.0604703	0.0298507	0	0	0	0
163	TaGSTU32	TraesCS3A02G459500	0	0	0	0	0	0	0	0	0.087341	0	0	0	0
164	TaGSTU33	TraesCS3A02G487700	0	0	0	0	0	0	0	0	0	0	0	0	0
165	TaGSTU34	TraesCS3A02G488200	89.4688	114.37	168.538	494.019	4.4788	71.7052	7.06004	4.58837	0	0	0	0	0.324739
166	TaGSTU35	TraesCS3A02G488300	4.26027	3.30592	7.8091	5.87533	0	1.12024	27.2885	7.40188	0	0	0	0	0
167	TaGSTU36	TraesCS4A02G008400	0	0	0	0.652624	0	1.18229	0.661624	0	0	0	0	0.065454	0.0651577
168	TaGSTU37	TraesCS4A02G429800	0	0	0.0431192	0	0	0.0182321	0	1.95714	0.899229	1.98198	0	0	0
169	TaGSTU38	TraesCS4A02G429900	0	0	0	0	0	0	0.178814	0.923286	0.882561	0	0	1.68718	2.80821
170	TaGSTU39	TraesCS4A02G435300	0	0.523321	0.530088	2.01521	11.2383	0	36.1185	69.1515	5.49213	0.998599	3.24277	0.483026	2.67371
171	TaGSTU40	TraesCS4A02G454500	0	0	0	0	0	0	0	0	0	0	0	0	0
172	TaGSTU41	TraesCS4A02G454700	0	0	0	0	0	0	0	0	0	0	0	0	0
173	TaGSTU42	TraesCS4A02G454800	0.141814	0.323907	0.306692	1.09022	0.897716	0.510606	1.62513	0.511471	0.172828	0.244198	0.525784	0.758849	0.793128
174	TaGSTU43	TraesCS4A02G455000	0.0332526	0.0390495	0.180097	0.0864371	0.391228	0.068325	17.3145	0.323253	0.140232	0.32353	0.531434	1.20743	0.933407
175	TaGSTU44	TraesCS4A02G469800	0	0	0	0.0131024	0	0	0	0	0	0	0	0	0.0338703
176	TaGSTU45	TraesCS5A02G021700	0	0.0147986	0	0	0	0	0	0	0	0	0	0	0
177	TaGSTU46	TraesCS5A02G143500	0.345493	0.15443	0.539505	0.243808	1.01282	0.433914	0.738358	1.92701	2.03867	1.79841	0.979157	0.476733	0.794356
178	TaGSTU47	TraesCS5A02G190900	0	0	0	0.76797	0.869628	0	0.629899	2.47134	1.11627	0.966117	2.28598	2.79348	1.71047
179	TaGSTU48	TraesCS5A02G247500	0	0	0	0	0	0	0	0.299231	0.353754	0.0692467	0	0	0
180	TaGSTU49	TraesCS5A02G374800	0	0	0	0	0	0	0.0256178	0	0	0	0	0	0
181	TaGSTU50	TraesCS5A02G424000	77.8319	4.59615	162.206	7.18616	0.604264	0.0334795	4.2759	0	0	0	0	0	0
182	TaGSTU51	TraesCS5A02G424100	16.1707	4.17739	21.2227	11.6717	0.869556	0.390745	1.76131	0.334195	0.183838	0.33173	0.634063	1.36958	2.54062
183	TaGSTU52	TraesCS6A02G139000	0	0	0	0	0.0136939	0.0145028	0	0	0	0	0	0	0
184	TaGSTU53	TraesCS6A02G139100	0	0.372416	2.21836	0	0.904716	10.4731	0	0	0	0.0746057	0.0820263	0	0.0259868
185	TaGSTU54	TraesCS7A02G021900	0	0	0	0	0	0	0	0	0	0	0	0	0
186	TaGSTU55	TraesCS7A02G034200	0	0	0	0	0	0	0	0	0	0	0	0	0
187	TaGSTU56	TraesCS7A02G034300	0.526547	0.93086	1.36744	5.83455	0.942884	3.3146	8.55622	5.7618	1.58813	0.988886	1.88982	1.22658	1.39261
188	TaGSTU57	TraesCS7A02G034500	0.215785	0.239681	0.890833	1.00774	0.499337	0.245687	11.08	1.10758	0.352614	0.225098	0.28258	0.111188	0.679537
189	TaGSTU58	TraesCS7A02G049400	0	0	0	0	0	0	6.96113	0.106943	0.0269917	0	0	0	0.116047
190	TaGSTU59	TraesCS7A02G059900	0.429254	0.201874	0.856074	0.246426	0.513513	0.331435	2.43707	0.484768	2.09796	0.977201	0	0	2.1321
191	TaGSTU60	TraesCS7A02G083700	4.53559	10.794	11.2517	31.0465	2.46098	0.679726	5.84965	21.7613	4.27607	0.825558	3.26096	0.266599	0.730475
192	TaGSTU61	TraesCS7A02G129500	0	0.027359	0	0	0.019577	0	0	0.997954	1.90371	0	0	0	0
193	TaGSTU62	TraesCS7A02G132000	17.7218	67.2616	32.4441	165.417	1.31564	5.39529	2.56365	2.79902	2.79659	1.6976	7.34095	0.684023	0
194	TaGSTU63	TraesCS7A02G187300	0	6.99557	0.380988	2.88066	1.20537	4.79325	2.67014	0.978077	0.481617	0.247255	0	0	1.32878
195	TaGSTU64	TraesCS7A02G374900	0.777241	0.75234	0.804304	3.01321	1.1561	1.31361	2.33951	0.685383	0.452315	0.463965	2.65025	5.22343	4.48205
196	TaGSTU65	TraesCS7A02G477900	0.207379	0.147494	0.873887	0.623526	1.30569	1.60988	5.10043	0.338003	0.491071	0.229144	3.33949	0.575088	0.635565
197	TaGSTU66	TraesCS7A02G531100	0	0	0.023986	0	0.0340101	0	4.99852	0	0	0	0	0	0
198	TaGSTU67	TraesCS1B02G021100	0.0309319	0.0158281	0	0	0	0	0	0	0	0	0	0	0
199	TaGSTU68	TraesCS1B02G021400	0	0	0	0	0	0	0	0	0	0	0	0	0
200	TaGSTU69	TraesCS1B02G194000	0.49483	3.57007	0.749948	2.0109	1.68378	0.567704	0.81027	1.37258	1.63837	1.79979	1.13168	1.39426	0.952772
201	TaGSTU70	TraesCS1B02G194100	1.23642	1.2106	1.21006	2.49354	1.75564	2.05977	0.660126	4.05214	1.89301	1.22868	1.14991	0.333737	2.06589
202	TaGSTU71	TraesCS1B02G194200	0	0	0	0.020154	0.0186841	0.0443874	1.616	0.94128	0	0	0	0	0
203	TaGSTU72	TraesCS1B02G194300	0.52689	0.504678	0.56867	0.515208	1.29278	0.306992	1.12674	2.53598	0.729181	0.750671	2.21214	1.96005	3.33153
204	TaGSTU73	TraesCS1B02G194400	0	0.143978	1.06166	0.606935	5.09543	0.47596	0	0	0	0.0429643	0	0	0
205	TaGSTU74	TraesCS1B02G194500	3.71341	0.51394	0.810417	2.58497	1.84713	0	0.11298	0	0	0	0	0	0.0305733
206	TaGSTU75	TraesCS1B02G194600	0	0	0	0	0	0	19.4057	0.315935	0	0	0.691878	0	0.41044
207	TaGSTU76	TraesCS1B02G194700	2.84097	0.961058	2.6839	1.89775	1.85312	0.152256	0.835623	1.70136	0.743193	0.794795	0.76319	1.13213	2.65219
208	TaGSTU77	TraesCS1B02G194800	0.344574	0	0.314148	0	1.56436	0.556102	3.03984	0	0.898804	0	0	0	0
209	TaGSTU78	TraesCS1B02G194900	0.258513	0.709814	0.795876	3.49167	0.710445	1.22768	1.50765	2.54255	2.0438	2.26765	0.814939	0.8818	3.56371
210	TaGSTU79	TraesCS1B02G269100	3.05417	3.08368	4.81019	0	4.61831	5.12331	9.05578	1.5657	0.523449	0.259782	4.26284	1.31472	1.48779
211	TaGSTU80	TraesCS2B02G244100	0.939749	0.196897	1.88566	4.88188	3.07202	0.34502	10.5141	4.6761	1.54201	1.35049	1.61262	2.43114	1.96215
212	TaGSTU81	TraesCS2B02G523700	0	0	0	0.0289539	0	0	0.204603	1.76102	1.44715	0.622289	1.56333	1.26475	1.23097
213	TaGSTU82	TraesCS2B02G532600	0.269942	0.858145	0.470164	0.993727	0.894348	0.139696	0.8363	0.545187	0.340197	0.654351	0.650913	2.0014	2.11959
214	TaGSTU83	TraesCS2B02G574500	0	0	0.0096316	0	0	0.0077092	4.29501	47.2889	6.48467	1.86609	2.82512	0	2.00713
215	TaGSTU85	TraesCS2B02G609400	0	0	0	0	0	0	0	0	0	0	0	0	0
216	TaGSTU86	TraesCS2B02G609500	0	0	0	0	0	0	0	0	0	0	0	0	0
217	TaGSTU87	TraesCS2B02G609600	0	0	0.0092068	0.00662915	0	0	0.04629	0	0	0	0	0	0
218	TaGSTU88	TraesCS3B02G025000	0	0.0108029	0	0.00966705	0.00790755	0	1.82322	0	0	0	0	0	0
219	TaGSTU89	TraesCS3B02G234100	1.21987	2.99052	1.65285	2.38135	3.22193	9.08556	1.45074	7.36478	2.85393	0.873144	2.34362	1.39297	1.26417
220	TaGSTU90	TraesCS3B02G409200	0	0	0	0	0	0	0	0	0	0	0	0	0
221	TaGSTU91	TraesCS3B02G471500	1.52772	12.3405	3.00123	3.90376	2.39937	3.92582	1.18175	0	0	0	0	0.0199776	0
222	TaGSTU92	TraesCS3B02G471600	0.0688155	1.04851	0.279159	1.08599	0.93403	1.85594	5.84997	0.93911	1.18194	2.04959	0.919195	0.859928	0.829088
223	TaGSTU93	TraesCS3B02G471900	0	0	0	0	0	0	3.35612	0	0	0	0	0	0
224	TaGSTU94	TraesCS3B02G499200	0	0	0	0	0.0161837	0	0	0	0	0	0	0	0
225	TaGSTU95	TraesCS3B02G535300	0.168782	0.169191	0.69371	0.131628	0.367809	0.134973	0	0	0	0	0	0	0
226	TaGSTU96	TraesCS3B02G535700	0.0171392	0	0	0.0125133	0.0253121	0	0	0	0	0	0	0.065454	0
227	TaGSTU97	TraesCS3B02G536100	189.56	835.507	252.882	1229.11	10.0211	324.007	5.87009	46.2056	1.61171	0.656596	0.569058	0.727897	1.41841
228	TaGSTU98	TraesCS3B02G538500	0	0	0	0	0	0	0.0280568	0	0	0	0	0	0
229	TaGSTU99	TraesCS3B02G538600	0	3.13301	0	2.73551	0	0	0	0	0	0	0	0	0
230	TaGSTU100	TraesCS3B02G538700	0	0	0	0	0	0	0	0	0	0	0	0	0
231	TaGSTU101	TraesCS3B02G538800	0	0	0	0	1.31246	0	0	0	0	0	0	0	0
232	TaGSTU102	TraesCS3B02G539000	0	0	0	0	0	0	0	0	0	0	0	0	0
233	TaGSTU103	TraesCS3B02G539100	0	0	0	0	0	0	0	0	0	0	0	0	0
234	TaGSTU104	TraesCS3B02G539300	1.09539	0.0342299	3.68527	0.0873107	0.560662	0.166778	1.02273	10.2473	8.89839	0	0	0	0
235	TaGSTU105	TraesCS3B02G539800	0	0	0	0	0	0	0	0	0	0	0	0	0
236	TaGSTU106	TraesCS3B02G540100	1.60312	0.928261	1.77559	1.62866	4.06993	3.76568	0.732718	3.37604	3.18666	1.3722	5.60198	0.492674	0
237	TaGSTU107	TraesCS3B02G540200	0.107505	0.386693	1.18235	0.534273	4.77135	64.4811	6.85472	4.90691	10.5851	3.03671	0	4.61741	2.7881
238	TaGSTU108	TraesCS3B02G540700	0	0	0	0	1.39741	0	0	0.325832	0.112752	0.069364	0	0	0
239	TaGSTU109	TraesCS3B02G571100	0	0	0	0	0	0	0	0	0	0	0	0	0
240	TaGSTU110	TraesCS3B02G571200	0	0	0	0	0	0	0	0	0	0	0	0	0
241	TaGSTU111	TraesCS4B02G225200	0.497955	0.49859	0.648741	0.327149	1.02114	0.409842	0.605678	0.129287	0.296805	0.897224	0	0.205676	1.02192
242	TaGSTU112	TraesCS4B02G274400	0.503494	0.718503	0.928188	0.351493	1.63629	0.912465	0.579993	1.44029	2.00603	1.10853	3.14708	0.730019	0.986716
243	TaGSTU113	TraesCS4B02G296500	0.0150504	0	0.0149937	0	0	0	0.0783152	0	0	0	2.83131	3.90875	1.55773
244	TaGSTU114	TraesCS5B02G018400	0	0	0	0	0	0	7.78334	0	0	0.577887	0	0.395131	0.410531
245	TaGSTU115	TraesCS5B02G142500	0.233821	0.216623	0.591933	0.431726	1.66292	0.783244	1.02167	2.20853	2.10537	1.51119	1.97882	0.463167	1.5653
246	TaGSTU116	TraesCS5B02G192400	0.742791	0.24251	1.29736	1.4498	1.5617	0	1.47869	3.47649	1.09683	0.94724	0.50635	2.88988	1.10194
247	TaGSTU117	TraesCS5B02G244700	0	0	1.65356	3.92826	5.53111	5.25628	0.292901	0	0	0	0	0	0
248	TaGSTU118	TraesCS5B02G376800	0	0	0	0	0	0	0	0	0	0	0	0	0
249	TaGSTU119	TraesCS5B02G426300	23.7662	5.80471	17.1641	5.80595	4.12413	4.40631	1.73913	0.169365	0.0605362	0.0474447	0.21245	0.710713	1.46883
250	TaGSTU120	TraesCS5B02G426400	11.5778	2.88998	14.4844	6.81073	0.920555	0.575769	2.63592	0.254446	0.0787234	0.25903	0.244538	1.07116	2.72807
251	TaGSTU121	TraesCS6B02G167300	0.299035	4.89295	0	2.94018	0.723312	2.87125	0.429427	1.56262	2.1586	2.6188	0.34623	0.333479	0.990498
252	TaGSTU122	TraesCS6B02G167400	0	0	0	0	0	0	0	0	0	0	0	0	0
253	TaGSTU123	TraesCS6B02G167500	0	0	0	0	0	0	0	0	0	0	0	0	0
254	TaGSTU124	TraesCS6B02G167600	0.0168218	0	0	0	0	0	0	0	0	0	0	0.064878	0
255	TaGSTU125	TraesCS6B02G429400	3.0771	1.20093	6.4486	2.61916	0.628972	0.413551	0.594188	992193	0.623007	0	0.794077	1.61098e+06	1.66287
256	TaGSTU126	TraesCS7B02G029300	0	0	0	0	0.0137599	0.0152356	0	0	0	0	0	0	0
257	TaGSTU127	TraesCS7B02G032700	0	0	0	0	0	0	0	0	0	0	0	0	0
258	TaGSTU128	TraesCS7B02G057500	0	0	0	0	0	0	0	0	0	0	0	0	0
259	TaGSTU129	TraesCS7B02G058000	0	0	0	0	0	0	0	0	0	0	0	0	0
260	TaGSTU130	TraesCS7B02G252500	0	0	0	0	0	0	1.13712	0	0	0	0	2.95115	0
261	TaGSTU131	TraesCS7B02G380300	0.291438	0.632325	0.309311	0.970078	0.751927	1.19784	0.524394	1.10847	1.56599	1.93268	1.79439	3.32365	1.47254
262	TaGSTU132	TraesCS1D02G014500	0	0	0	0	0	0	0	0	0	0	0	0	0
263	TaGSTU133	TraesCS1D02G017000	0	0	0	0	0	0	0	0	0	0	0	0	0
264	TaGSTU134	TraesCS1D02G017200	0	0	0	0	0	0	0	0	0	0	0	0	0
265	TaGSTU135	TraesCS1D02G189600	3.07283	2.30298	2.37079	6.03056	2.26179	2.80133	3.49414	1.63412	0.174336	0.810054	0.269635	0.60556	2.94061
266	TaGSTU136	TraesCS1D02G189700	3.02619	1.89537	4.42193	1.84901	8.19929	4.8571	7.07858	13.4986	0.634931	0.270397	1.2199	0.281754	1.15339
267	TaGSTU137	TraesCS1D02G189800	2.45388	1.42404	2.23382	1.72883	1.4187	0.193083	1.89633	0.903998	0.890723	0.723794	0.519608	0.78724	1.71758
268	TaGSTU138	TraesCS1D02G189900	0	0.284063	0.0563671	0.230923	0.0127337	0.0157278	0	0.939203	0	0	1.59114	0	0.502916
269	TaGSTU139	TraesCS1D02G190000	0.799442	9.59132	0.993004	3.10614	1.79041	0.135087	0.339007	3.17658	0.721538	0.640084	3.31208	1.43164	3.09418
270	TaGSTU140	TraesCS1D02G190100	0.295326	0.147603	1.05866	0.120664	0.875202	0.329283	1.63401	1.05888	0.32917	0.372241	0.23091	0.878369	2.37722
271	TaGSTU141	TraesCS1D02G190200	0.28015	0.186545	1.2668	0.30464	0.623232	2.9515	15.5383	2.35434	0	0.057993	0.325364	0.437338	1.89318
272	TaGSTU142	TraesCS1D02G190300	1.3834	1.02329	1.78038	2.30072	1.07661	1.99429	1.90563	1.94879	0.620994	0.363663	0.276318	0.305526	1.38236
273	TaGSTU143	TraesCS1D02G190500	0	0	0.0308445	0	0	0.0131935	0	0	0	0	0	0	0
274	TaGSTU144	TraesCS1D02G190600	0.217832	0.440628	0.694019	0.558944	1.16071	0.345946	0.702529	1.11837	0.732882	0.927098	0.913348	2.18879	1.13846
275	TaGSTU145	TraesCS1D02G191100	2.4025	1.87544	5.00605	15.8667	1.21313	3.36862	37.976	40.2197	2.56742	0.285935	2.735	0.394393	1.5852
276	TaGSTU146	TraesCS1D02G257800	0	0	0	0	1.24675	0.659316	0	0.077343	0.105864	0.0517183	0	0	0
277	TaGSTU147	TraesCS2D02G224700	0.229556	0.113542	1.10974	1.40675	0.951601	0.169552	9.15554	0.613153	0.564394	0.850944	1.66804	1.45886	1.31033
278	TaGSTU148	TraesCS2D02G504900	0.305239	1.11994	0.382081	0.943258	0.832647	0.26831	0.408336	0.338666	0.13039	0.272358	0.526843	3.19206	2.37988
279	TaGSTU149	TraesCS2D02G545400	0	0	0	0	0	2.77223	1.11042	89.0117	19.9858	9.75848	3.189	0	3.18935
280	TaGSTU150	TraesCS2D02G589300	1.17386	0.754154	3.3898	0.145995	4.11124	11.9634	2.42034	0.452108	0.149916	0.154215	0.033709	0	0.0638857
281	TaGSTU151	TraesCS2D02G589400	0.997997	0	0.96065	0	0.768527	3.28316	0.310835	0.0198871	0	0	0	0	0
282	TaGSTU152	TraesCS2D02G589500	0	0	0	0	0	0	0	0	0	0	0	0	0
283	TaGSTU153	TraesCS2D02G589600	1.4453	1.14079	0.680373	0.116233	2.7778	2.11246	0.683539	31.5776	8.83838	4.76725	6.09294	0	0.962414
284	TaGSTU154	TraesCS3D02G025800	0	0	0	0.012382	0	0.023637	0	0	0	0.0309732	0	0	0.060436
285	TaGSTU155	TraesCS3D02G130700	0.0952647	0.0355459	0.282761	0.0363801	0.848278	1.01693	1.29859	0.328883	0.514884	1.02569	2.57782	1.7796	2.13818
286	TaGSTU156	TraesCS3D02G261100	0.448717	0.62922	0.420854	1.07674	0.815299	0.492432	0.565727	3.32734	7.04153	3.06112	2.86312	2.40051	1.67403
287	TaGSTU157	TraesCS3D02G369600	0.14822	0.0369797	0.353941	0.254172	1.35068	1.27686	0.546717	1.00984	0.759806	0.771105	3.03181	1.76195	1.4657
288	TaGSTU158	TraesCS3D02G429600	0	0	0.320693	0	12.593	0	1.97294	12.5425	5.31737	3.71052	2.14191	0.205453	0.427441
289	TaGSTU159	TraesCS3D02G429700	0	0	0	0	7.29903	6.08113	2.93416	3.90374	1.80649	1.14085	1.12964	0	0
290	TaGSTU160	TraesCS3D02G429800	0	0	0	0	3.56727	6.58657	0	0	0	0	0	0	0
291	TaGSTU161	TraesCS3D02G429900	0.158728	0.0385098	0.865869	0.210479	4.54061	1.37147	2.18327	7.8205	0.971297	0.452847	0.658319	0.924757	0.750016
292	TaGSTU162	TraesCS3D02G430200	1.31712	1.12597	2.94283	5.91903	1.75011	1.00635	3.20972	4.01202	1.00932	0.644763	0.679022	0.374216	0.535856
293	TaGSTU163	TraesCS3D02G452100	0	0	0	0	0.016463	0	0	0.141744	0	0.0369697	0	0	0
294	TaGSTU164	TraesCS3D02G482700	0.770358	0.0999453	0.957955	0.332952	0.855543	0.285379	0.493026	0	0	0	0	0	0
295	TaGSTU165	TraesCS3D02G483000	122.626	336.239	171.356	1189.21	2.78333	75.8856	2.82549	33.2535	0.633748	0.147684	0.548544	0	0.841216
296	TaGSTU166	TraesCS3D02G485700	0.383981	0.540911	0.673001	0.848415	2.20909	1.03553	0.541246	5.37963	1.36773	0.640541	2.9667	0.983191	1.79611
297	TaGSTU167	TraesCS3D02G486100	4.62672	3.35317	3.54116	43.1346	1.53931	0	0.130063	19.4884	42.4312	3.07128	7.23292	0	4.33175
298	TaGSTU168	TraesCS3D02G486200	0.185552	0.0468678	0.555599	0.164938	1.67252	0.205222	0.808854	3.76461	7.17879	5.28822	2.84689	1.23181	1.3112
299	TaGSTU169	TraesCS3D02G486800	6.32913	1.57e-07	8.42315	8.69e-08	1.32276	0.537252	0	3.56978e-06	1.66611	8.49996e-07	1.4383e-05	2.95499	5.01408e-06
300	TaGSTU170	TraesCS3D02G487200	0.336209	0.489512	1.29461	0.897893	0.431018	1.22917	1.83191	1.73758	4.34074	2.36144	6.63921	0.272143	0.538492
301	TaGSTU171	TraesCS3D02G487300	0	0	0	0	0	0	0.0403527	0.948432	0.463066	0.949876	0	0.51111	1.51957
302	TaGSTU172	TraesCS3D02G487400	0	0	0	0	0	0	0	0	0	0	0	0	0
303	TaGSTU173	TraesCS3D02G490700	0	0	11.1139	1.29077	0	0	0	0	0	0	0	0.130852	0
304	TaGSTU174	TraesCS3D02G512200	0	0	0	0	0	0	0	0	0	0	0	0	0
305	TaGSTU175	TraesCS4D02G225800	0.434354	0.624453	1.03853	1.89842	1.17829	0.890685	3.34127	0.263648	0	0.183036	1.19067	0.20165	0.751258
306	TaGSTU176	TraesCS4D02G295400	0.835519	2.39477	0.488323	3.11321	0.720843	0.975997	1.35707	0.913397	1.53253	0.192731	1.0159	0.55352	0.414073
307	TaGSTU177	TraesCS5D02G027300	0.0234281	0	0	0	0.0170051	0.0402013	0.249383	0	2.64323	1.63876	5.61849	1.83289	1.92039
308	TaGSTU178	TraesCS5D02G027500	0.156297	0.0637997	0.498897	0.431218	0.486556	0.12275	0.114014	0.807745	0.857096	1.075	1.1007	2.42931	2.02393
309	TaGSTU179	TraesCS5D02G148500	0.287512	0.631575	0.287456	1.06457	1.43573	0.501316	0.949782	1.5336	1.95588	1.74093	0.656221	0.101612	0.408895
310	TaGSTU180	TraesCS5D02G200100	0.305112	0.246802	0.691458	2.12308	0.920619	0.694869	1.06779	3.31069	1.86149	1.19261	3.81136	1.96541	1.44552
311	TaGSTU181	TraesCS5D02G254000	0.355599	0.320157	0.855848	1.17056	1.2194	2.24175	0.349927	1.25431	1.90635	1.4183	0.979398	1.59874	0.437811
312	TaGSTU182	TraesCS5D02G384400	0	0	0	0	0	0	0	0	0	0	0	0	0
313	TaGSTU183	TraesCS5D02G432600	6399.71	457.315	5564.77	873.907	17.4023	15.3842	10.6699	0.734547	0.503319	0	0	0.198829	1.58794
314	TaGSTU184	TraesCS5D02G432700	30.1098	10.4099	38.1733	22.4069	1.05149	1.51189	1.62807	0.141611	0.0740771	0.291829	0.241593	0.708505	2.21034
315	TaGSTU185	TraesCS6D02G127700	0.510743	0.469374	3.02593	0.383565	1.99891	1.07261	0.44383	0	0	9.247	0	1.85847	0
316	TaGSTU186	TraesCS6D02G127800	0.852652	1.40175	6.82071	0.148382	2.0015	10.8341	2.71066	0.947293	0.155752	0.812109	0	1.08265	2.05349
317	TaGSTU187	TraesCS7D02G019400	0	0	0	0	0	0	0	0	0	0	0	0	0
318	TaGSTU188	TraesCS7D02G030700	0.393746	1.34376	1.30727	4.14294	1.25518	4.23983	6.6861	3.45837	0.861359	0.494896	1.54032	0.96358	1.75347
319	TaGSTU189	TraesCS7D02G030800	0.00423586	0.177167	0.0737742	0.238631	0.22667	0.0629246	44.3053	0.622592	0.32793	0.349054	1.44682	0.209335	0.669998
320	TaGSTU190	TraesCS7D02G044500	0.0298048	0	0	0.0124496	0	0	11.293	1.59845	0.21107	0.236897	0	0	1.76913
321	TaGSTU191	TraesCS7D02G050800	0.102269	0.0324355	0.56009	0.241107	0.617096	0.237088	5.67389	0.958268	0.719875	0.830305	1.39922	0.357747	0.233116
322	TaGSTU192	TraesCS7D02G054400	0	0	0	0	0	0	0	0	0	0	0	0	0
323	TaGSTU193	TraesCS7D02G078700	0.2652	0.839913	0.955397	4.68939	1.82838	0.384426	3.8029	5.93113	2.08055	1.08503	2.1391	0.599548	1.00134
324	TaGSTU194	TraesCS7D02G131600	0.0635577	0.185816	0.110599	0.129425	0	0.079658	3.88664	2.07359	2.47818	0.325447	3.29514	0.5408	0.844218
325	TaGSTU195	TraesCS7D02G188400	0.332409	3.04838	0.16146	1.54202	1.67145	2.43959	0	3.18846	2.5629	1.31205	0.695252	0.470802	0.832363
326	TaGSTU196	TraesCS7D02G348500	0.357271	0.458562	1.09543	0.639189	1.39303	0.672566	9.52453	0.477555	0.315037	1.743	1.36788	0.38156	0.709667
327	TaGSTU197	TraesCS7D02G465400	0.183103	0.131105	1.37342	0.588657	1.23691	2.93515	1.44154	0.873002	1.24368	0.736205	3.68118	0.99388	0.762511
328	TaGSTU198	TraesCSU02G183000	0	0	0	0	0	0	0	0	0	0	0	0	0
329	TaGSTU199	TraesCSU02G184900	0	0	0	0	0	0	0	0	0	0	0	0	0
330	TaGSTU200	TraesCSU02G234300	1.52466	5.06707	3.44086	11.2071	0.279271	0.546938	0	0.208234	0.341222	0	0.0449937	0	0
