# Supplementary material for: Genome-wide identification and expression profiling of glutathione transferase gene family under multiple stresses and hormone treatments in wheat (Triticum aestivum L.)
Source: BMC Genomics. 2019 Dec 16;20:986. doi: 10.1186/s12864-019-6374-x (PMC6916456; doi:10.1186/s12864-019-6374-x)
Supplement: Supplementary file 12 — Additional file 12. Primers used for qRT_PCR. [file 12864_2019_6374_MOESM12_ESM.xlsx]

## Sheet: Sheet1
Additional file 12. Primers used for qRT-PCR
Gene name	Accession number	Forward primer (5'-3')	Reverse primer (5'-3')
TaGSTU39	TraesCS4A02G435300.1	CATCAGCAGCTACGAGTACCAA	ACTGTATGATGACCGTCGACT
TaGSTU56	TraesCS7A02G034300.1	TTAAAGATCTCGTCGTTCCAC	AACAGCTACTCACAAGGCAGA
TaGSTU62	TraesCS7A02G132000.1	CTCTCCGGTACGATGCTCT	CCGCGTCCAACTCACCAAA
TaGSTU89	TraesCS3B02G234100.1	TTCTAGCTAATTGCGATGCTC	CTTTATTCAACACGCACACCT
TaGSTU91	TraesCS3B02G471500.1	CAGTCGTTGCTTTCCCCTC	TAACCCCACTCCTCTATACATGC
TaGSTU97	TraesCS3B02G536100.1	TTACCCAATTATCTAGCCACCA	ACCAAACATGTACTTCCCGAGA
TaGSTU135	TraesCS1D02G189600.1	TTCAGCCTCAAGAATGACGG	TATGTGATGCCATCGAGCACT
TaGSTU136	TraesCS1D02G189700.1	ACCATTATTTATTGGACCCGGAT	TACACCGTAGAAGTTTGGCTA
TaGSTZ6	TraesCS5B02G057800.1	ACGTATTCCTTGCACCCCA	TTCTCCCCTGGCCTATGTCT
TaGSTL3	TraesCS4A02G103900.2	CAAACGAAGCTGGACCCACA	TCCATGCTGCAGTAGTTCCC
TaGSTL10	TraesCS4D02G201100.1	ATGTGCCATTTATCGAAAGGT	TCCATGCTGCAGTAGTTCCC
TaGSTF7	TraesCS1A02G103000.1	TAATCCACCTCGGACTGAAGC	ACATTTATTTCTCAACGTGTCCC
TaGSTF27	TraesCS1B02G113500.1	TGACAATTACGCCGGACTGC	ATTCAAGCGTGAGACTAAAACCT
TaGSTF59	TraesCS1D02G094700.1	ACCGGCCTATATCTTCTGTACCA	AACCGATGGGTATATCTTGCATT
Ta Actin	AB181991.1	AGTGGAGGTTCTACCATGTTTCCT	CACTGTATTTCCTTTCAGGTGGTG
